# Supplementary material for: Genomic diversity and distribution of Bifidobacterium longum subsp. longum across the human lifespan
Source: Sci Rep. 2018 Jan 8;8:85. doi: 10.1038/s41598-017-18391-x (PMC5758520; doi:10.1038/s41598-017-18391-x)
Supplement: Supplementary file 2 — Supplementary Tables [file 41598_2017_18391_MOESM2_ESM.xlsx]

## Sheet: Info.
-Supplementary Information-
Genomic diversity and distribution of Bifidobacterium longum subsp. longum across the human lifespan
Toshitaka Odamaki1,2*, Francesca Bottacini2, Kumiko Kato1, Eri Mitsuyama1, Keisuke Yoshida1, Ayako Horigome1, Jin-zhong Xiao1 and Douwe van Sinderen2
1Next Generation Science Institute, Morinaga Milk Industry Co., Ltd., Zama, Kanagawa, Japan
2APC Microbiome Institute and School of Microbiology, National University of Ireland, Western Road, Cork, Ireland
Inventory of Supplementary Information
1. Supplementary Tables
Supplementary Table S1-S11

## Sheet: S-tableS1
Supplemetary Tale S1. Fecal sample information
Subject (name of deposit data)	age	gender	number of high quality reads for 16S microbiota analysis	BioSample No.
Japanese001	28	female	2833	SAMD00042843
Japanese002	31	male	4261	SAMD00042844
Japanese003	60	male	6310	SAMD00042845
Japanese004	57	male	6843	SAMD00042846
Japanese005	29	male	5704	SAMD00042847
Japanese007	35	male	3751	SAMD00042849
Japanese008	62	male	4901	SAMD00042850
Japanese010	28	female	3906	SAMD00042852
Japanese011	60	female	4475	SAMD00042853
Japanese012	30	male	6738	SAMD00042854
Japanese013	34	male	3916	SAMD00042855
Japanese014	26	female	5267	SAMD00042856
Japanese017	25	female	6516	SAMD00042859
Japanese018	26	female	4836	SAMD00042860
Japanese019	26	female	3733	SAMD00042861
Japanese020	36	male	3224	SAMD00042862
Japanese022	27	female	3882	SAMD00042864
Japanese023	25	male	5958	SAMD00042865
Japanese024	29	male	3089	SAMD00042866
Japanese025	31	male	5286	SAMD00042867
Japanese027	47	female	3941	SAMD00042869
Japanese028	62	male	4034	SAMD00042870
Japanese029	31	male	5957	SAMD00042871
Japanese030	51	male	5491	SAMD00042872
Japanese031	32	male	6591	SAMD00042873
Japanese032	32	male	3956	SAMD00042874
Japanese033	27	female	4327	SAMD00042875
Japanese034	37	female	4787	SAMD00042876
Japanese035	38	male	4136	SAMD00042877
Japanese036	45	male	5296	SAMD00042878
Japanese037	32	male	4761	SAMD00042879
Japanese038	26	female	5029	SAMD00042880
Japanese041	40	female	3964	SAMD00042883
Japanese042	35	female	4034	SAMD00042884
Japanese043	54	male	5719	SAMD00042885
Japanese044	26	female	3020	SAMD00042886
Japanese045	23	male	4656	SAMD00042887
Japanese046	21	male	3667	SAMD00042888
Japanese047	40	female	6862	SAMD00042889
Japanese048	42	male	5993	SAMD00042890
Japanese049	35	male	4713	SAMD00042891
Japanese050	56	female	4380	SAMD00042892
Japanese051	33	female	5638	SAMD00042893
Japanese052	50	female	4058	SAMD00042894
Japanese053	37	female	5305	SAMD00042895
Japanese054	45	female	4164	SAMD00042896
Japanese055	46	female	5826	SAMD00042897
Japanese056	47	female	6797	SAMD00042898
Japanese057	36	female	4484	SAMD00042899
Japanese058	37	female	3279	SAMD00042900
Japanese059	29	female	5324	SAMD00042901
Japanese060	65	female	3580	SAMD00042902
Japanese061	40	male	3580	SAMD00042903
Japanese062	40	female	5764	SAMD00042904
Japanese063	54	female	3332	SAMD00042905
Japanese064	36	male	4572	SAMD00042906
Japanese065	35	female	5098	SAMD00042907
Japanese066	35	female	3796	SAMD00042908
Japanese067	45	female	4392	SAMD00042909
Japanese068	38	female	4404	SAMD00042910
Japanese069	34	female	3504	SAMD00042911
Japanese070	40	female	3367	SAMD00042912
Japanese071	57	female	3114	SAMD00042913
Japanese072	35	female	3061	SAMD00042914
Japanese073	52	female	5006	SAMD00042915
Japanese074	40	female	3684	SAMD00042916
Japanese075	41	female	4406	SAMD00042917
Japanese076	36	female	4497	SAMD00042918
Japanese077	46	female	4028	SAMD00042919
Japanese078	21	male	3318	SAMD00042920
Japanese079	34	male	5342	SAMD00042921
Japanese080	35	female	2988	SAMD00042922
Japanese081	45	male	5988	SAMD00042923
Japanese082	22	male	4069	SAMD00042924
Japanese083	20	female	2879	SAMD00042925
Japanese084	55	female	4429	SAMD00042926
Japanese087	56	female	3861	SAMD00042929
Japanese088	53	male	5689	SAMD00042930
Japanese089	60	male	6130	SAMD00042931
Japanese090	35	male	5939	SAMD00042932
Japanese091	48	male	4892	SAMD00042933
Japanese092	34	male	4716	SAMD00042934
Japanese093	39	female	4317	SAMD00042935
Japanese094	57	female	4632	SAMD00042936
Japanese095	59	male	4332	SAMD00042937
Japanese097	44	male	4976	SAMD00042939
Japanese098	55	female	5539	SAMD00042940
Japanese099	41	female	7108	SAMD00042941
Japanese100	43	female	5928	SAMD00042942
Japanese101	45	female	5065	SAMD00042943
Japanese102	28	male	3085	SAMD00042944
Japanese103	27	male	4997	SAMD00042945
Japanese104	60	female	4259	SAMD00042946
Japanese105	64	female	3496	SAMD00042947
Japanese106	28	male	4396	SAMD00042948
Japanese107	28	male	3192	SAMD00042949
Japanese108	22	male	3478	SAMD00042950
Japanese109	25	female	4409	SAMD00042951
Japanese110	21	female	4659	SAMD00042952
Japanese111	23	female	2723	SAMD00042953
Japanese112	29	male	5671	SAMD00042954
Japanese113	63	female	6462	SAMD00042955
Japanese114	60	female	5014	SAMD00042956
Japanese115	28	female	5119	SAMD00042957
Japanese116	40	male	5251	SAMD00042958
Japanese117	36	female	3695	SAMD00042959
Japanese118	4	female	4449	SAMD00042960
Japanese119	1.41667	male	3890	SAMD00042961
Japanese120	65	female	6334	SAMD00042962
Japanese121	66	male	6076	SAMD00042963
Japanese122	65	female	6273	SAMD00042964
Japanese123	33	male	2073	SAMD00042965
Japanese124	33	female	6789	SAMD00042966
Japanese125	5	male	6943	SAMD00042967
Japanese126	33	male	8357	SAMD00042968
Japanese127	33	female	2245	SAMD00042969
Japanese128	0.666667	male	3830	SAMD00042970
Japanese129	32	male	4011	SAMD00042971
Japanese130	33	female	4885	SAMD00042972
Japanese131	0.916667	female	1530	SAMD00042973
Japanese132	66	male	4926	SAMD00042974
Japanese133	60	female	3749	SAMD00042975
Japanese134	61	female	3262	SAMD00042976
Japanese135	32	male	2375	SAMD00042977
Japanese136	0	male	3971	SAMD00042978
Japanese137	65	female	5398	SAMD00042979
Japanese138	32	male	7817	SAMD00042980
Japanese139	30	female	3790	SAMD00042981
Japanese140	6	female	4312	SAMD00042982
Japanese141	0.333333	female	3771	SAMD00042983
Japanese142	24	female	4436	SAMD00042984
Japanese143	18	female	3919	SAMD00042985
Japanese144	53	female	4564	SAMD00042986
Japanese145	55	male	3155	SAMD00042987
Japanese146	80	female	6380	SAMD00042988
Japanese147	60	female	5549	SAMD00042989
Japanese148	65	male	5576	SAMD00042990
Japanese149	29	female	5908	SAMD00042991
Japanese150	0.5	male	5831	SAMD00042992
Japanese151	31	male	6387	SAMD00042993
Japanese152	30	female	3235	SAMD00042994
Japanese153	3	male	4173	SAMD00042995
Japanese154	8	female	3107	SAMD00042996
Japanese155	38	male	3199	SAMD00042997
Japanese156	42	female	2664	SAMD00042998
Japanese157	35	female	3103	SAMD00042999
Japanese158	32	male	1970	SAMD00043000
Japanese159	2	male	3402	SAMD00043001
Japanese160	22	female	2719	SAMD00043002
Japanese161	62	male	2828	SAMD00043003
Japanese162	50	male	5303	SAMD00043004
Japanese163	50	female	7390	SAMD00043005
Japanese164	17	male	5929	SAMD00043006
Japanese165	12	female	2463	SAMD00043007
Japanese166	52	male	4129	SAMD00043008
Japanese167	51	female	6806	SAMD00043009
Japanese168	18	male	4546	SAMD00043010
Japanese169	19	male	3854	SAMD00043011
Japanese170	77	female	2857	SAMD00043012
Japanese171	48	male	4457	SAMD00043013
Japanese172	10	male	4034	SAMD00043014
Japanese173	37	male	3326	SAMD00043015
Japanese174	37	female	5430	SAMD00043016
Japanese175	2	male	5102	SAMD00043017
Japanese176	32	male	5249	SAMD00043018
Japanese177	33	female	3203	SAMD00043019
Japanese178	3	male	3194	SAMD00043020
Japanese179	0.25	female	3553	SAMD00043021
Japanese180	3	female	6024	SAMD00043022
Japanese181	33	male	4318	SAMD00043023
Japanese182	32	female	5176	SAMD00043024
Japanese183	1.25	female	7859	SAMD00043025
Japanese186	12	male	6444	SAMD00043028
Japanese187	37	male	5738	SAMD00043029
Japanese188	34	female	3097	SAMD00043030
Japanese189	2	female	3197	SAMD00043031
Japanese190	36	female	3744	SAMD00043032
Japanese191	62	female	3464	SAMD00043033
Japanese192	49	female	4944	SAMD00043034
Japanese193	9	male	4597	SAMD00043035
Japanese194	51	male	4276	SAMD00043036
Japanese195	31	female	4777	SAMD00043037
Japanese196	31	male	4727	SAMD00043038
Japanese197	31	female	4919	SAMD00043039
Japanese198	31	male	8220	SAMD00043040
Japanese199	78	male	11406	SAMD00043041
Japanese200	75	female	7496	SAMD00043042
Japanese201	51	male	3853	SAMD00043043
Japanese202	48	female	2964	SAMD00043044
Japanese203	14	male	3730	SAMD00043045
Japanese204	9	female	5077	SAMD00043046
Japanese205	1.66667	female	2283	SAMD00043047
Japanese206	51	male	3468	SAMD00043048
Japanese207	52	female	4362	SAMD00043049
Japanese208	23	female	1854	SAMD00043050
Japanese209	44	male	3594	SAMD00043051
Japanese210	44	female	6813	SAMD00043052
Japanese211	10	female	5215	SAMD00043053
Japanese212	8	male	5412	SAMD00043054
Japanese213	4	female	3767	SAMD00043055
Japanese214	37	male	3908	SAMD00043056
Japanese215	49	male	6950	SAMD00043057
Japanese216	33	female	6059	SAMD00043058
Japanese217	33	male	5346	SAMD00043059
Japanese218	1	male	3933	SAMD00043060
Japanese219	3	male	4145	SAMD00043061
Japanese220	3	male	5167	SAMD00043062
Japanese221	5	female	5127	SAMD00043063
Japanese222	34	male	4125	SAMD00043064
Japanese223	36	female	3464	SAMD00043065
Japanese224	34	female	6018	SAMD00043066
Japanese225	67	male	7441	SAMD00043067
Japanese226	63	female	3529	SAMD00043068
Japanese227	39	female	7508	SAMD00043069
Japanese228	2	male	4678	SAMD00043070
Japanese229	41	male	3305	SAMD00043071
Japanese230	63	female	4200	SAMD00043072
Japanese231	71	male	3918	SAMD00043073
Japanese232	34	male	4531	SAMD00043074
Japanese233	38	female	3924	SAMD00043075
Japanese234	3	female	8353	SAMD00043076
Japanese235	8	male	4284	SAMD00043077
Japanese236	37	male	4892	SAMD00043078
Japanese237	35	female	5439	SAMD00043079
Japanese238	5	female	3361	SAMD00043080
Japanese239	3	female	4781	SAMD00043081
Japanese240	34	male	5105	SAMD00043082
Japanese241	31	female	3417	SAMD00043083
Japanese242	4	male	3202	SAMD00043084
Japanese243	0.333333	male	3378	SAMD00043085
Japanese244	81	male	3908	SAMD00043086
Japanese245	77	female	6038	SAMD00043087
Japanese246	33	female	4487	SAMD00043088
Japanese247	33	male	4461	SAMD00043089
Japanese248	2	male	3766	SAMD00043090
Japanese249	35	female	3833	SAMD00043091
Japanese250	1.75	female	2533	SAMD00043092
Japanese251	60	male	4008	SAMD00043093
Japanese252	61	female	4996	SAMD00043094
Japanese253	34	male	4002	SAMD00043095
Japanese254	5	male	2891	SAMD00043096
Japanese255	33	male	3993	SAMD00043097
Japanese256	34	female	4699	SAMD00043098
Japanese257	5	female	7025	SAMD00043099
Japanese258	3	male	4706	SAMD00043100
Japanese259	34	male	4382	SAMD00043101
Japanese260	34	female	7735	SAMD00043102
Japanese261	11	male	4006	SAMD00043103
Japanese262	2	female	4620	SAMD00043104
Japanese263	37	male	5079	SAMD00043105
Japanese264	32	female	2569	SAMD00043106
Japanese265	0.333333	male	3137	SAMD00043107
Japanese266	34	male	11084	SAMD00043108
Japanese267	0.333333	male	6691	SAMD00043109
Japanese268	30	female	4557	SAMD00043110
Japanese269	3	female	7941	SAMD00043111
Japanese270	30	male	8238	SAMD00043112
Japanese271	28	female	7804	SAMD00043113
Japanese272	0.166667	female	3984	SAMD00043114
Japanese273	0.416667	female	3790	SAMD00043115
Japanese274	0.166667	female	2841	SAMD00043116
Japanese275	0.583333	male	3334	SAMD00043117
Japanese276	1	female	3027	SAMD00043118
Japanese277	0.833333	male	3120	SAMD00043119
Japanese278	0.75	male	2467	SAMD00043120
Japanese279	41	male	3845	SAMD00043121
Japanese280	0.25	female	3601	SAMD00043122
Japanese281	0.416667	male	3755	SAMD00043123
Japanese282	41	male	5335	SAMD00043124
Japanese283	100	female	7807	SAMD00043125
Japanese284	83	female	5080	SAMD00043126
Japanese285	69	male	4029	SAMD00043127
Japanese286	68	female	5395	SAMD00043128
Japanese287	84	male	9257	SAMD00043129
Japanese288	74	male	3503	SAMD00043130
Japanese289	78	male	4306	SAMD00043131
Japanese290	77	female	6752	SAMD00043132
Japanese291	78	female	8040	SAMD00043133
Japanese292	82	male	5985	SAMD00043134
Japanese293	83	male	6422	SAMD00043135
Japanese294	77	female	7353	SAMD00043136
Japanese295	77	male	5098	SAMD00043137
Japanese296	76	female	6833	SAMD00043138
Japanese297	80	male	5576	SAMD00043139
Japanese298	81	female	3566	SAMD00043140
Japanese299	81	female	8711	SAMD00043141
Japanese300	81	female	5439	SAMD00043142
Japanese301	83	female	2481	SAMD00043143
Japanese302	82	male	6662	SAMD00043144
Japanese303	84	female	4435	SAMD00043145
Japanese304	90	female	3095	SAMD00043146
Japanese305	86	female	6301	SAMD00043147
Japanese306	85	female	7017	SAMD00043148
Japanese307	81	female	4247	SAMD00043149
Japanese308	81	female	4065	SAMD00043150
Japanese309	86	female	4903	SAMD00043151
Japanese310	81	female	4232	SAMD00043152
Japanese311	81	female	4226	SAMD00043153
Japanese312	0.5	male	4541	SAMD00043154
Japanese313	0.25	female	2054	SAMD00043155
Japanese314	0.333333	male	3645	SAMD00043156
Japanese318	101	female	5541	SAMD00043160
Japanese319	103	female	5456	SAMD00043161
Japanese320	100	female	5195	SAMD00043162
Japanese321	100	female	7242	SAMD00043163
Japanese322	95	female	6854	SAMD00043164
Japanese323	98	female	5249	SAMD00043165
Japanese324	98	female	5467	SAMD00043166
Japanese325	94	female	4679	SAMD00043167
Japanese326	94	female	6040	SAMD00043168
Japanese327	104	female	12973	SAMD00043169
Japanese328	95	female	4562	SAMD00043170
Japanese329	80	female	4449	SAMD00043171
Japanese330	85	female	7241	SAMD00043172
Japanese331	80	female	6299	SAMD00043173
Japanese332	94	female	4257	SAMD00043174
Japanese333	87	male	7670	SAMD00043175
Japanese334	93	female	6363	SAMD00043176
Japanese335	85	female	6040	SAMD00043177
Japanese336	79	female	4293	SAMD00043178
Japanese337	93	female	4417	SAMD00043179
Japanese338	87	female	5697	SAMD00043180
Japanese339	85	female	6016	SAMD00043181
Japanese340	89	female	6516	SAMD00043182
Japanese341	94	female	5984	SAMD00043183
Japanese342	91	female	4289	SAMD00043184
Japanese343	91	female	7299	SAMD00043185
Japanese344	83	male	6053	SAMD00043186
Japanese345	83	female	6602	SAMD00043187
Japanese346	85	female	5383	SAMD00043188
Japanese347	81	female	5624	SAMD00043189
Japanese348	85	male	6304	SAMD00043190
Japanese349	83	female	4422	SAMD00043191
Japanese350	92	male	5546	SAMD00043192
Japanese351	88	female	5652	SAMD00043193
Japanese352	80	male	5706	SAMD00043194
Japanese353	79	female	4412	SAMD00043195
Japanese354	92	female	5666	SAMD00043196
Japanese355	88	female	5592	SAMD00043197
Japanese356	81	male	4817	SAMD00043198
Japanese357	81	female	5295	SAMD00043199
Japanese358	81	male	5154	SAMD00043200
Japanese359	85	female	4552	SAMD00043201
Japanese360	85	male	5998	SAMD00043202
Japanese361	83	female	3308	SAMD00043203
Japanese362	98	male	7374	SAMD00043204
Japanese363	98	female	6564	SAMD00043205
Japanese364	91	male	4449	SAMD00043206
Japanese365	98	male	5762	SAMD00043207
Japanese366	82	male	5607	SAMD00043208
Japanese367	79	female	4318	SAMD00043209
Japanese368	84	male	5337	SAMD00043210
Japanese369	84	female	6484	SAMD00043211
Japanese370	86	male	7312	SAMD00043212
Japanese371	84	female	5596	SAMD00043213
Japanese372	38	female	6010	SAMD00079869
Japanese373	35	female	5020	SAMD00079870
Japanese374	39	male	4870	SAMD00079871
Japanese375	37	female	5436	SAMD00079872
Japanese376	38	female	4632	SAMD00079873
Japanese377	37	female	3974	SAMD00079874
Japanese378	47	female	3152	SAMD00079875
Japanese379	34	male	4182	SAMD00079876
Japanese380	38	male	3438	SAMD00079877
Japanese381	40	female	3951	SAMD00079878
Japanese382	24	female	6164	SAMD00079879
Japanese383	27	female	5872	SAMD00079880
Japanese384	3	female	6168	SAMD00079881
Japanese385	57	female	3056	SAMD00079882
Japanese386	33	female	3996	SAMD00079883
Japanese387	33	female	4142	SAMD00079884
Japanese388	51	female	3653	SAMD00079885
Japanese389	31	female	2768	SAMD00079886
Japanese390	35	male	3541	SAMD00079887
Japanese391	33	male	4678	SAMD00079888
Japanese392	39	male	3150	SAMD00079889
Japanese393	37	female	2254	SAMD00079890
Japanese394	5	male	3011	SAMD00079891
Japanese395	37	female	3708	SAMD00079892
Japanese396	3	female	5791	SAMD00079893
Japanese397	39	male	3620	SAMD00079894
Japanese398	41	female	2523	SAMD00079895
Japanese399	5	female	2691	SAMD00079896
Japanese400	36	female	2601	SAMD00079897
Japanese401	1.5	male	106687	SAMD00079898
Japanese402	32	male	1959	SAMD00079899
Japanese403	31	female	5510	SAMD00079900
Japanese404	5	female	2838	SAMD00079901
Japanese405	38	female	2520	SAMD00079902
Japanese406	28	female	5714	SAMD00079903
Japanese407	39	male	7283	SAMD00079904
Japanese408	0.916667	male	3669	SAMD00079905
Japanese409	27	female	3580	SAMD00079906
Japanese410	39	male	4174	SAMD00079907
Japanese411	40	male	3374	SAMD00079908
Japanese412	52	female	4422	SAMD00079909
Japanese413	37	male	4577	SAMD00079910
Japanese414	25	female	3833	SAMD00079911
Japanese415	29	female	4696	SAMD00079912
Japanese416	23	male	4575	SAMD00079913
Japanese417	30	female	4304	SAMD00079914
Japanese418	27	female	4254	SAMD00079915
Japanese419	52	female	4217	SAMD00079916
Japanese420	53	female	3839	SAMD00079917
Japanese421	32	female	4161	SAMD00079918
Japanese422	42	female	11796	SAMD00079919
Japanese423	37	male	9081	SAMD00079920
Japanese424	30	female	13350	SAMD00079921
Japanese425	64	male	7023	SAMD00079922
Japanese426	58	male	5808	SAMD00079923
Japanese427	38	female	5794	SAMD00079924
Japanese428	72	male	5847	SAMD00079925
Japanese429	78	female	8016	SAMD00079926
Japanese430	76	male	5952	SAMD00079927
Japanese431	79	male	7422	SAMD00079928
Japanese432	66	female	7416	SAMD00079929
Japanese433	76	female	8060	SAMD00079930
Japanese434	64	female	8218	SAMD00079931
Japanese435	68	male	6417	SAMD00079932
Japanese436	52	female	8599	SAMD00079933
Japanese437	75	male	5544	SAMD00079934
Japanese438	73	male	6324	SAMD00079935
Japanese439	79	female	7270	SAMD00079936
Japanese440	66	female	6572	SAMD00079937
Japanese441	66	female	7950	SAMD00079938
Japanese442	68	female	5703	SAMD00079939
Japanese443	71	male	8756	SAMD00079940
Japanese444	80	female	14580	SAMD00079941
Japanese445	81	female	8437	SAMD00079942
Japanese446	71	male	7210	SAMD00079943
Japanese447	64	female	7558	SAMD00079944
Japanese448	71	female	6428	SAMD00079945
Japanese449	69	female	7722	SAMD00079946
Japanese450	68	female	9560	SAMD00079947
Japanese451	73	female	8226	SAMD00079948
Japanese452	77	female	9292	SAMD00079949
Japanese453	74	female	8028	SAMD00079950
Japanese454	84	male	10124	SAMD00079951
Japanese455	67	female	7112	SAMD00079952
Japanese456	68	female	7672	SAMD00079953
Japanese457	72	female	7806	SAMD00079954
Japanese458	71	female	9527	SAMD00079955
Japanese459	68	male	7385	SAMD00079956
Japanese460	0.333333	male	8300	SAMD00079957
Japanese461	2	female	8752	SAMD00079958
Japanese462	36	female	10407	SAMD00079959
Japanese463	52	female	9701	SAMD00079960
Japanese464	66	female	7845	SAMD00079961
Japanese465	35	male	9859	SAMD00079962
Japanese466	32	female	8187	SAMD00079963
Japanese467	31	female	10540	SAMD00079964
Japanese468	53	male	10410	SAMD00079965
Japanese469	52	male	5562	SAMD00079966

## Sheet: S-tableS2
Supplemetary Tale S2. B. longum genomes retrieved from the NCBI public database
Organism	Strain	Size (Mb)	GC%	Proteins	Level	GenBank accession no.
Bifidobacterium longum subsp. longum	NCC2705	2.26027	60.1075	1728	Complete Genome	chromosome:NC_004307.2/AE014295.3; plasmid pBLO1:NC_004943.1/AF540971.1
Bifidobacterium longum subsp. longum	DJO10A	2.38953	60.1182	1916	Complete Genome	chromosome:NC_010816.1/CP000605.1; plasmid pDOJH10L:NC_004252.1/AF538868.1; plasmid pDOJH10S:NC_004253.1/AF538869.1
Bifidobacterium longum subsp. infantis	ATCC 15697	2.83275	59.9	2425	Complete Genome	chromosome:NC_011593.1/CP001095.1
Bifidobacterium longum subsp. longum	JDM301	2.47784	59.8	1928	Complete Genome	chromosome:NC_014169.1/CP002010.1
Bifidobacterium longum subsp. longum	BBMN68	2.26594	59.9	1773	Complete Genome	chromosome:NC_014656.1/CP002286.1
Bifidobacterium longum subsp. longum	JCM 1217	2.38516	60.3	1875	Complete Genome	chromosome:NC_015067.1/AP010888.1
Bifidobacterium longum subsp. infantis	157F	2.40883	60.111	1940	Complete Genome	chromosome:NC_015052.1/AP010890.1; plasmid p157F-NC1:NC_015053.1/AP010891.1; plasmid p157F-NC2:NC_015066.1/AP010892.1
Bifidobacterium longum subsp. longum	KACC 91563	2.39576	59.8115	1877	Complete Genome	chromosome:NC_017221.1/CP002794.1; plasmid BLNIAS_P1:NC_017220.1/CP002795.1; plasmid BLNIAS_P2:NC_017222.1/CP002796.1
Bifidobacterium longum	BXY01	2.4806	59.8	1934	Complete Genome	chromosome:NZ_CP008885.1/CP008885.1
Bifidobacterium longum subsp. longum	GT15	2.33752	60	1821	Complete Genome	chromosome:NZ_CP006741.1/CP006741.1
Bifidobacterium longum	105-A	2.29014	60.1	1783	Complete Genome	chromosome:NZ_AP014658.1/AP014658.1
Bifidobacterium longum subsp. infantis	BT1	2.57811	59.4	2035	Complete Genome	chromosome:NZ_CP010411.1/CP010411.1
Bifidobacterium longum	BG7	2.45576	60.0068	1943	Complete Genome	chromosome:NZ_CP010453.1/CP010453.1; plasmid pRY68:NZ_CP010454.1/CP010454.1
Bifidobacterium longum subsp. longum	NCIMB8809	2.34099	60.1	1830	Complete Genome	chromosome:NZ_CP011964.1/CP011964.1
Bifidobacterium longum subsp. longum	CCUG30698	2.458	60.2	1970	Complete Genome	chromosome:NZ_CP011965.1/CP011965.1
Bifidobacterium longum	35624	2.26406	60	1771	Complete Genome	chromosome:NZ_CP013673.1/CP013673.1
Bifidobacterium longum subsp. longum	AH1206	2.42129	60.2	1965	Complete Genome	chromosome:NZ_CP016019.1/CP016019.1
Bifidobacterium longum	CMCC P0001	2.42435	59.7	1868	Scaffold	APVE00000000
Bifidobacterium longum	CMW7750	2.37208	60	1862	Scaffold	LRPQ00000000
Bifidobacterium longum	AGR2137	2.27038	59.9	1747	Contig	ATWX00000000
Bifidobacterium longum subsp. suis	LMG 21814	2.33583	60	1809	Contig	JGZA00000000
Bifidobacterium longum subsp. suis	DSM 20211	2.38997	60	1868	Contig	JDUC00000000
Bifidobacterium longum	CECT 7347	2.32722	60	1816	Contig	CALH00000000
Bifidobacterium longum subsp. infantis	CECT 7210	2.4677	59.9	1989	Contig	CDPT00000000
Bifidobacterium longum	BLOI2	2.41759	60	1916	Contig	LFDU00000000
Bifidobacterium longum	9	2.23377	60	1764	Contig	LKSV00000000
Bifidobacterium longum	379	2.38762	60.2	1901	Contig	LKUQ00000000
Bifidobacterium longum subsp. infantis	EK3	2.56481	59.4	2059	Scaffold	JNWB00000000
Bifidobacterium longum	VMKB44	2.50193	60.3	2044	Scaffold	JRWN00000000
Bifidobacterium longum	MC-42	2.28825	59.8	1781	Scaffold	LNCM00000000
Bifidobacterium longum subsp. suis	BSM11-5	2.60288	59.9	2030	Scaffold	MOAE00000000
Bifidobacterium longum subsp. infantis	TPY12-1	2.64013	59.7	2128	Scaffold	MOAF00000000

## Sheet: S-tableS3
Supplemetary Tale S3. Strain-specific primer designed based on the sequence of protospacer region
primer	sequence (5' to 3')	Annealing temparature(˚C)
MCC10006&10F	AATTCCCAGCTGAGGTGC	58
MCC10006&10R	TGTACAGTCAGAACATCGGCT
MCC10007-F	CTAATTCCCAGCCCGCCT	58
MCC10007-R	GTGTAGTTGCCCATCACGTC
MCC10015-F	CGCACAACTACACCAAGCTT	58
MCC10015-R	CGTGAGCGCTGGGAATTAG
MCC10023&89F	GCATGACAGTCTGAGCGAAC	62
MCC10023&89R	ACTGGATGATCTTGCCCGAA
MCC10025-F	CCTCGAAGGGTTCAAAGATGA	58
MCC10025-R	CGACACCATATGCGGCCA
MCC10029-F	TGTGTTCAACTCCCAAGCTT	58
MCC10029-R	CCAACAGGTTCGCTGGGAA
MCC10030-F	TCCCAGCTTCGCATACTTGA	58
MCC10030-R	CGGTCATGGAGCTGGGAATT
MCC10031-F	ATGCGCTGAAATACGGGTTG	58
MCC10031-R	ACCAGACACGCAACCCTAC
MCC10033-F	TCCAGTCGAAACGCAACATG	58
MCC10033-R	TGATAAGCTTGCCTCCCAGC
MCC10050-F	CTAATTCCCAGCTGCGAGG	58
MCC10050-R	CGATTATGCACGGCGAACTG
MCC10060-F	AGCTTCCATGATTCCGGGAT	58
MCC10060-R	CGTCACCTTCTCTTCCGTCT
MCC10067&68-F	TAATTCCCAGCCCTGACCG	62
MCC10067&68-R	TGGAAATCAGGTCGCGGG
MCC10091-F	TAATTCCCAGCTTCGGTTCG	58
MCC10091-R	CGCTTGACTTATTGCTGGGA
MCC10094-F	AGAATGTCCCGCACCTACC	58
MCC10094-R	GACTTCCACTCACTCGAACG
MCC10097-F	TCCCAGCCTGAGGAAGAAC	58
MCC10097-R	AGTCGTATGTGGCTGGGAAT
MCC10116-F	GTAAACTGACATCTACCCCGC	60
MCC10116-R	ATTTCGTCGGCCATTGTGAG
MCC10117-F	CTTCATTGAGGATCCCATTCTCC	62
MCC10117-R	GCAACAGCCACCTAAAGTCG
MCC10119-F	GGCCCGATTTTCTTCTGGAA	62
MCC10119-R	CGTCACTGGGCTGGGAATTA
MCC10120-F	CCAGCATAGTGTTCAATGGGT	58
MCC10120-R	CCCCGCAATCGTTCGTAAG
MCC10123-F	AAACCGGAGCTCCTATGTCG	58
MCC10123-R	GCGTTACGGTCGTACTTTTCA
MCC10126-F	GTCACCTGCCATATGTCACG	58
MCC10126-R	TCGATGACTCTGGCGTAGAC

## Sheet: S-tableS4
Supplemetary Tale S4. Primer specificity
	strain or subject
		MCC10006&10	MCC10007	MCC10015	MCC10025	MCC10029	MCC10030	MCC10031	MCC10033	MCC10050	MCC10060	MCC10067&89	MCC10023&89	MCC10091	MCC10094	MCC10097	MCC10116	MCC10117	MCC10119	MCC10120	MCC10123	MCC10126
Bacterial DNA	JCM 1217	-	-	-	-	-	-	-	-	-	-	-	-	-	-	-	-	-	-	-	-	-
	MCC10002	-	-	-	-	-	-	-	-	-	-	-	-	-	-	-	-	-	-	-	-	-
	MCC10003	-	-	-	-	-	-	-	-	-	-	-	-	-	-	-	-	-	-	-	-	-
	MCC10004	-	-	-	-	-	-	-	-	-	-	-	-	-	-	-	-	-	-	-	-	-
	MCC10006	●	-	-	-	-	-	-	-	-	-	-	-	-	-	-	-	-	-	-	-	-
	MCC10007	-	●	-	-	-	-	-	-	-	-	-	-	-	-	-	-	-	-	-	-	-
	MCC10008	-	-	-	-	-	-	-	-	-	-	-	-	-	-	-	-	-	-	-	-	-
	MCC10009	-	-	-	-	-	●	-	-	-	-	-	-	-	-	-	-	-	-	-	-	-
	MCC10010	●	-	-	-	-	-	-	-	-	-	-	-	-	-	-	-	-	-	-	-	-
	MCC10011	-	-	-	-	-	-	-	-	-	-	-	-	-	-	-	-	-	-	-	-	-
	MCC10012	-	-	-	-	-	-	-	-	-	-	-	-	-	-	-	-	-	-	-	-	-
	MCC10014	-	-	-	-	-	-	-	-	-	-	-	-	-	-	-	-	-	-	-	-	-
	MCC10015	-	-	●	-	-	-	-	-	-	-	-	-	-	-	-	-	-	-	-	-	-
	MCC10016	-	-	-	-	-	-	-	-	-	-	-	-	-	-	-	-	-	-	-	-	-
	MCC10017	-	-	-	-	-	-	-	-	-	-	●	-	-	-	-	-	-	-	-	-	-
	MCC10018	-	-	-	-	-	-	-	-	-	-	-	-	-	-	-	-	-	-	-	-	-
	MCC10019	-	-	-	-	-	-	-	-	-	-	-	-	-	-	-	-	-	-	-	-	-
	MCC10021	-	-	-	-	-	-	-	-	-	-	-	-	-	-	-	-	-	-	-	-	-
	MCC10022	-	-	-	-	-	-	-	-	-	-	-	-	-	-	-	-	-	-	-	-	-
	MCC10023	-	-	-	-	-	-	-	-	-	-	-	●	-	-	-	-	-	-	-	-	-
	MCC10025	-	-	-	●	-	-	-	-	-	-	-	-	-	-	-	-	-	-	-	-	-
	MCC10027	-	-	-	-	-	-	-	-	-	-	-	-	-	-	-	-	-	-	-	-	-
	MCC10028	-	-	-	-	-	-	-	-	-	-	-	-	-	-	-	-	-	-	-	-	-
	MCC10029	-	-	-	-	●	-	-	-	-	-	-	-	-	-	-	-	-	-	-	-	-
	MCC10030	-	-	-	-	-	●	-	-	-	-	-	-	-	-	-	-	-	-	-	-	-
	MCC10031	-	-	-	-	-	-	●	-	-	-	-	-	-	-	-	-	-	-	-	-	-
	MCC10033	-	-	-	-	-	-	-	●	-	-	-	-	-	-	-	-	-	-	-	-	-
	MCC10034	-	-	-	-	-	-	-	-	-	-	-	-	-	-	-	-	-	-	-	-	-
	MCC10035	-	-	-	-	-	-	-	-	-	-	-	-	-	-	-	-	-	-	-	-	-
	MCC10036	-	-	-	-	-	-	-	-	-	-	-	-	-	-	-	-	-	-	-	-	-
	MCC10038	-	-	-	-	-	-	-	-	-	-	-	-	-	-	-	-	-	-	-	-	-
	MCC10039	-	-	-	-	-	-	-	-	-	-	-	-	-	-	-	-	-	-	-	-	-
	MCC10040	-	-	-	-	-	-	-	-	-	-	-	-	-	-	-	-	-	-	-	-	-
	MCC10041	-	-	-	-	-	-	-	-	-	-	-	-	-	-	-	-	-	-	-	-	-
	MCC10042	-	-	-	-	-	-	-	-	-	-	-	-	-	-	-	-	-	-	-	-	-
	MCC10043	-	-	-	-	-	-	-	-	-	-	●	-	-	-	-	-	-	-	-	-	-
	MCC10044	-	-	-	-	-	-	-	-	-	-	-	-	-	-	-	-	-	-	-	-	-
	MCC10045	-	-	-	-	-	-	-	-	-	-	-	-	-	-	-	-	-	-	-	-	-
	MCC10046	-	-	-	-	-	-	-	-	-	-	-	-	-	-	-	-	-	-	-	-	-
	MCC10047	-	-	-	-	-	-	-	-	-	-	-	-	-	-	-	-	-	-	-	-	-
	MCC10048	-	-	-	-	-	-	-	-	-	-	●	-	-	-	-	-	-	-	-	-	-
	MCC10050	-	-	-	-	-	-	-	-	●	-	-	-	-	-	-	-	-	-	-	-	-
	MCC10051	-	-	-	-	-	-	-	-	-	-	-	-	-	-	-	-	-	-	-	-	-
	MCC10052	-	-	-	-	-	-	-	-	-	-	-	-	-	-	-	-	-	-	-	-	-
	MCC10053	-	-	-	-	-	-	-	-	-	-	-	-	-	-	-	-	-	-	-	-	-
	MCC10054	-	-	-	-	-	-	-	-	-	-	-	-	-	-	-	-	-	-	-	-	-
	MCC10055	-	-	-	-	-	-	-	-	-	-	-	-	-	-	-	-	-	-	-	-	-
	MCC10056	-	-	-	-	-	-	-	-	-	-	-	-	-	-	-	-	-	-	-	-	-
	MCC10057	-	-	-	-	-	-	-	-	-	-	-	-	-	-	-	-	-	-	-	-	-
	MCC10058	-	-	-	-	-	-	-	-	-	-	-	-	-	-	-	-	-	-	-	-	-
	MCC10059	-	-	-	-	-	-	-	-	-	-	-	-	-	-	-	-	-	-	-	-	-
	MCC10060	-	-	-	-	-	-	-	-	-	●	-	-	-	-	-	-	-	-	-	-	-
	MCC10062	-	-	-	-	-	-	-	-	-	-	-	-	-	-	-	-	-	-	-	-	-
	MCC10064	-	-	-	-	-	-	-	-	-	-	-	-	-	-	-	-	-	-	-	-	-
	MCC10066	-	-	-	-	-	-	-	-	-	-	-	-	-	-	-	-	-	-	-	-	-
	MCC10067	-	-	-	-	-	-	-	-	-	-	●	-	-	-	-	-	-	-	-	-	-
	MCC10068	-	-	-	-	-	-	-	-	-	-	●	-	-	-	-	-	-	-	-	-	-
	MCC10069	-	-	-	-	-	-	-	-	-	-	-	-	-	-	-	-	-	-	-	-	-
	MCC10070	-	-	-	-	-	-	-	-	-	-	-	-	-	-	-	-	-	-	-	-	-
	MCC10071	-	-	-	-	-	-	-	-	-	-	-	-	-	-	-	-	-	-	-	-	-
	MCC10072	-	-	-	-	-	-	-	-	-	-	-	-	-	-	-	-	-	-	-	-	-
	MCC10073	-	-	-	-	-	-	-	-	-	-	-	-	-	-	-	-	-	-	-	-	-
	MCC10074	-	-	-	-	-	-	-	-	-	-	-	-	-	-	-	-	-	-	-	-	-
	MCC10075	-	-	-	-	-	-	-	-	-	-	-	-	-	-	-	-	-	-	-	-	-
	MCC10076	-	-	-	-	-	-	-	-	-	-	-	-	-	-	-	-	-	-	-	-	-
	MCC10077	-	-	-	-	-	-	-	-	-	-	-	-	-	-	-	-	-	-	-	-	-
	MCC10078	-	-	-	-	-	-	-	-	-	-	-	-	-	-	-	-	-	-	-	-	-
	MCC10079	-	-	-	-	-	-	-	-	-	-	-	-	-	-	-	-	-	-	-	-	-
	MCC10080	-	-	-	-	-	-	-	-	-	-	-	-	-	-	-	-	-	-	-	-	-
	MCC10081	-	-	-	-	-	-	-	-	-	-	-	-	-	-	-	-	-	-	-	-	-
	MCC10083	-	-	-	-	-	-	-	-	-	-	-	-	-	-	-	-	-	-	-	-	-
	MCC10084	-	-	-	-	-	-	-	-	-	-	-	-	-	-	-	-	-	-	-	-	-
	MCC10085	-	-	-	-	-	-	-	-	-	-	-	-	-	-	-	-	-	-	-	-	-
	MCC10086	-	-	-	-	-	-	-	-	-	-	-	-	-	-	-	-	-	-	-	-	-
	MCC10087	-	-	-	-	-	-	-	-	-	-	-	-	-	-	-	-	-	-	-	-	-
	MCC10089	-	-	-	-	-	-	-	-	-	-	-	●	-	-	-	-	-	-	-	-	-
	MCC10090	-	-	-	-	-	-	-	-	-	-	-	-	-	-	-	-	-	-	-	-	-
	MCC10091	-	-	-	-	-	-	-	-	-	-	-	-	●	-	-	-	-	-	-	-	-
	MCC10092	-	-	-	-	-	-	-	-	-	-	-	-	-	-	-	-	-	-	-	-	-
	MCC10093	-	-	-	-	-	-	-	-	-	-	-	-	-	-	-	-	-	-	-	-	-
	MCC10094	-	-	-	-	-	-	-	-	-	-	-	-	-	●	-	-	-	-	-	-	-
	MCC10095	-	-	-	-	-	-	-	-	-	-	-	-	-	-	-	-	-	-	-	-	-
	MCC10096	-	-	-	-	-	-	-	-	-	-	-	-	-	-	-	-	-	-	-	-	-
	MCC10097	-	-	-	-	-	-	-	-	-	-	-	-	-	-	●	-	-	-	-	-	-
	MCC10098	-	-	-	-	-	-	-	-	-	-	-	-	-	-	-	-	-	-	-	-	-
	MCC10099	-	-	-	-	-	-	-	-	-	-	-	-	-	-	-	-	-	-	-	-	-
	MCC10100	-	-	-	-	-	-	-	-	-	-	-	-	-	-	-	-	-	-	-	-	-
	MCC10101	-	-	-	-	-	-	-	-	-	-	-	-	-	-	-	-	-	-	-	-	-
	MCC10102	-	-	-	-	-	-	-	-	-	-	-	-	-	-	-	-	-	-	-	-	-
	MCC10103	-	-	-	-	-	-	-	-	-	-	-	-	-	-	-	-	-	-	-	-	-
	MCC10106	-	-	-	-	-	-	-	-	-	-	-	-	-	-	-	-	-	-	-	-	-
	MCC10107	-	-	-	-	-	-	-	-	-	-	-	-	-	-	-	-	-	-	-	-	-
	MCC10108	-	-	-	-	-	-	-	-	-	-	-	-	-	-	-	-	-	-	-	-	-
	MCC10111	-	-	-	-	-	-	-	-	-	-	-	-	-	-	-	-	-	-	-	-	-
	MCC10112	-	-	-	-	-	-	-	-	-	-	-	-	-	-	●	-	-	-	-	-	-
	MCC10113	-	-	-	-	-	-	-	-	-	-	-	-	-	-	-	-	-	-	-	-	-
	MCC10114	-	-	-	-	-	-	-	-	-	-	-	-	-	-	-	-	-	-	-	-	-
	MCC10115	-	-	-	-	-	-	-	-	-	-	-	-	-	-	-	-	-	-	-	-	-
	MCC10116	-	-	-	-	-	-	-	-	-	-	-	-	-	-	-	●	-	-	-	-	-
	MCC10117	-	-	-	-	-	-	-	-	-	-	-	-	-	-	-	-	●	-	-	-	-
	MCC10118	-	-	-	-	-	-	-	-	-	-	-	-	-	-	-	-	-	-	-	-	-
	MCC10119	-	-	-	-	-	-	-	-	-	-	-	-	-	-	-	-	-	●	-	-	-
	MCC10120	-	-	-	-	-	-	-	-	-	-	-	-	-	-	-	-	-	-	●	-	-
	MCC10121	-	-	-	-	-	-	-	-	-	-	-	-	-	-	-	-	-	-	-	-	-
	MCC10122	-	-	-	-	-	-	-	-	-	-	-	-	-	-	-	-	-	-	-	-	-
	MCC10123	-	-	-	-	-	-	-	-	-	-	-	-	-	-	-	-	-	-	-	●	-
	MCC10124	-	-	-	-	-	-	●	-	-	-	-	-	-	-	-	-	-	-	-	-	-
	MCC10125	-	-	-	-	-	-	●	-	-	-	-	-	-	-	-	-	-	-	-	-	-
	MCC10126	-	-	-	-	-	-	-	-	-	-	-	-	-	-	-	-	-	-	-	-	●
	MCC10127	-	-	-	-	-	-	-	-	-	-	-	-	-	-	-	-	-	-	-	-	-
	MCC10128	-	-	-	-	-	-	-	-	-	-	-	-	-	-	-	-	-	-	-	-	-
	MCC10129	-	-	-	-	-	-	-	-	-	-	-	-	-	-	-	-	-	-	-	-	-
	MCC10130	-	-	-	-	-	-	-	-	-	-	-	-	-	-	-	-	-	-	-	-	-
	MCC10212	-	-	-	-	-	-	-	-	-	-	-	-	-	-	-	-	-	-	-	-	-
Fecal DNA as negative controls	Japanese043	-	NT	NT	NT	NT	NT	NT	NT	NT	NT	NT	NT	NT	NT	NT	NT	NT	NT	NT	NT	NT
	Japanese044	NT	NT	NT	NT	NT	NT	NT	NT	NT	-	NT	NT	NT	NT	NT	NT	NT	NT	NT	NT	NT
	Japanese046	NT	-	NT	NT	NT	NT	NT	NT	NT	NT	NT	NT	NT	NT	NT	NT	NT	NT	NT	NT	NT
	Japanese126	NT	NT	NT	NT	NT	NT	NT	NT	NT	NT	NT	NT	NT	NT	-	NT	NT	-	NT	NT	NT
	Japanese127	NT	NT	NT	NT	NT	NT	NT	NT	NT	NT	NT	-	NT	NT	NT	NT	NT	NT	NT	NT	NT
	Japanese384	NT	NT	NT	NT	NT	NT	NT	NT	NT	NT	NT	NT	NT	NT	NT	-	NT	NT	NT	NT	NT
	Japanese142	NT	-	NT	NT	NT	NT	NT	NT	NT	NT	NT	NT	NT	NT	NT	NT	NT	-	NT	NT	NT
	Japanese143	NT	NT	NT	NT	NT	NT	NT	NT	NT	NT	NT	NT	-	NT	NT	NT	NT	NT	NT	NT	NT
	Japanese144	NT	NT	-	NT	NT	NT	NT	NT	NT	NT	NT	NT	NT	NT	NT	NT	NT	NT	NT	NT	NT
	Japanese145	NT	NT	NT	-	NT	NT	NT	NT	NT	NT	NT	NT	NT	NT	NT	NT	NT	NT	NT	NT	NT
	Japanese146	NT	NT	NT	NT	NT	-	NT	NT	NT	NT	NT	NT	NT	NT	NT	NT	NT	NT	NT	NT	NT
	Japanese199	NT	NT	NT	NT	-	NT	NT	NT	NT	NT	NT	NT	NT	NT	NT	NT	-	NT	NT	NT	NT
	Japanese200	NT	NT	NT	NT	NT	NT	NT	NT	NT	NT	NT	NT	NT	-	NT	NT	NT	NT	NT	NT	NT
	Japanese201	NT	NT	NT	NT	NT	-	NT	NT	NT	NT	NT	NT	NT	NT	NT	NT	NT	NT	NT	NT	NT
	Japanese202	-	NT	NT	NT	NT	NT	NT	NT	NT	NT	NT	NT	NT	NT	NT	NT	NT	NT	NT	NT	-
	Japanese203	NT	NT	NT	NT	NT	NT	-	NT	NT	NT	NT	NT	NT	NT	NT	NT	NT	NT	NT	NT	NT
	Japanese204	NT	NT	NT	NT	NT	NT	NT	NT	NT	NT	NT	NT	NT	NT	NT	NT	NT	NT	-	NT	NT
	Japanese216	NT	NT	NT	NT	NT	NT	NT	-	NT	NT	NT	NT	NT	NT	NT	NT	NT	NT	-	NT	NT
	Japanese217	NT	NT	NT	-	NT	NT	NT	NT	NT	NT	NT	NT	NT	NT	NT	NT	NT	NT	NT	NT	NT
	Japanese218	NT	NT	NT	NT	NT	NT	NT	NT	-	NT	NT	NT	NT	NT	NT	NT	NT	NT	NT	NT	NT
	Japanese219	NT	NT	NT	NT	NT	NT	NT	NT	NT	NT	NT	NT	NT	NT	-	NT	NT	NT	NT	NT	NT
	Japanese241	NT	NT	NT	NT	NT	NT	NT	NT	NT	NT	-	NT	NT	NT	NT	-	NT	NT	NT	NT	NT
	Japanese242	NT	NT	NT	NT	NT	NT	-	NT	NT	NT	NT	NT	NT	NT	NT	NT	NT	NT	NT	NT	NT
	Japanese250	NT	NT	NT	NT	NT	NT	NT	NT	NT	-	NT	NT	NT	NT	NT	NT	NT	NT	NT	-	NT
	Japanese254	NT	NT	-	NT	NT	NT	NT	NT	NT	NT	NT	NT	NT	NT	NT	NT	NT	NT	NT	NT	NT
	Japanese255	NT	NT	NT	NT	NT	NT	NT	NT	NT	NT	-	NT	NT	NT	NT	NT	NT	NT	NT	NT	-
	Japanese256	NT	NT	NT	NT	NT	NT	NT	-	NT	NT	NT	NT	NT	NT	NT	NT	NT	NT	NT	NT	NT
	Japanese257	NT	NT	NT	NT	NT	NT	NT	NT	NT	NT	NT	-	NT	NT	NT	NT	NT	NT	NT	NT	NT
	Japanese258	NT	NT	NT	NT	NT	NT	NT	NT	NT	NT	NT	NT	NT	NT	NT	NT	-	NT	NT	NT	NT
	Japanese259	NT	NT	NT	NT	NT	NT	NT	NT	NT	NT	NT	NT	-	NT	NT	NT	NT	NT	NT	-	NT
	Japanese260	NT	NT	NT	NT	-	NT	NT	NT	NT	NT	NT	NT	NT	NT	NT	NT	NT	NT	NT	NT	NT
	Japanese261	NT	NT	NT	NT	NT	NT	NT	NT	NT	NT	NT	NT	NT	-	NT	NT	NT	NT	NT	NT	NT
	Japanese262	NT	NT	NT	NT	NT	NT	NT	NT	-	NT	NT	NT	NT	NT	NT	NT	NT	NT	NT	NT	NT
	●; positve, -; negative, NT;no test

## Sheet: S-tableS5
Supplemetary Tale S5. Single core gene femilies applied to the computation of the phylogenetic tree
gene family No.	family1						family13
SC-Fam_001	MCC10059_0008	MCC10060_0007	MCC10097_0008	MCC10111_0073	MCC10112_0008	MCC10113_0073	MCC10017_0007	MCC10043_2087	MCC10048_1926	MCC10067_1937	MCC10068_1938
SC-Fam_002	MCC10059_0011	MCC10060_0004	MCC10097_0012	MCC10111_0070	MCC10112_0012	MCC10113_0070	MCC10017_0011	MCC10043_2083	MCC10048_1930	MCC10067_1933	MCC10068_1942
SC-Fam_003	MCC10059_0012	MCC10060_0003	MCC10097_0013	MCC10111_0069	MCC10112_0013	MCC10113_0069	MCC10017_0012	MCC10043_2082	MCC10048_1931	MCC10067_1932	MCC10068_1943
SC-Fam_004	MCC10059_0014	MCC10060_0001	MCC10097_0015	MCC10111_0067	MCC10112_0015	MCC10113_0067	MCC10017_0014	MCC10043_2080	MCC10048_1933	MCC10067_1930	MCC10068_0001
SC-Fam_005	MCC10059_0025	MCC10060_0096	MCC10097_0070	MCC10111_0056	MCC10112_0070	MCC10113_0056	MCC10017_0025	MCC10043_0010	MCC10048_0010	MCC10067_0075	MCC10068_0074
SC-Fam_006	MCC10059_0028	MCC10060_0093	MCC10097_0067	MCC10111_0053	MCC10112_0067	MCC10113_0053	MCC10017_0028	MCC10043_0013	MCC10048_0013	MCC10067_0072	MCC10068_0071
SC-Fam_007	MCC10059_0029	MCC10060_0092	MCC10097_0066	MCC10111_0052	MCC10112_0066	MCC10113_0052	MCC10017_0029	MCC10043_0014	MCC10048_0014	MCC10067_0071	MCC10068_0070
SC-Fam_008	MCC10059_0030	MCC10060_0091	MCC10097_0065	MCC10111_0051	MCC10112_0065	MCC10113_0051	MCC10017_0030	MCC10043_0015	MCC10048_0015	MCC10067_0070	MCC10068_0069
SC-Fam_009	MCC10059_0031	MCC10060_0090	MCC10097_0064	MCC10111_0050	MCC10112_0064	MCC10113_0050	MCC10017_0031	MCC10043_0016	MCC10048_0016	MCC10067_0069	MCC10068_0068
SC-Fam_010	MCC10059_0036	MCC10060_0081	MCC10097_0055	MCC10111_0045	MCC10112_0055	MCC10113_0045	MCC10017_0039	MCC10043_0025	MCC10048_0025	MCC10067_0060	MCC10068_0055
SC-Fam_011	MCC10059_0040	MCC10060_0077	MCC10097_0051	MCC10111_0041	MCC10112_0051	MCC10113_0041	MCC10017_0044	MCC10043_0029	MCC10048_0029	MCC10067_0056	MCC10068_0051
SC-Fam_012	MCC10059_0041	MCC10060_0076	MCC10097_0050	MCC10111_0040	MCC10112_0050	MCC10113_0040	MCC10017_0045	MCC10043_0030	MCC10048_0030	MCC10067_0055	MCC10068_0050
SC-Fam_013	MCC10059_0042	MCC10060_0075	MCC10097_0049	MCC10111_0039	MCC10112_0049	MCC10113_0039	MCC10017_0046	MCC10043_0031	MCC10048_0031	MCC10067_0054	MCC10068_0049
SC-Fam_014	MCC10059_0043	MCC10060_0074	MCC10097_0048	MCC10111_0038	MCC10112_0048	MCC10113_0038	MCC10017_0047	MCC10043_0032	MCC10048_0032	MCC10067_0053	MCC10068_0048
SC-Fam_015	MCC10059_0044	MCC10060_0073	MCC10097_0047	MCC10111_0037	MCC10112_0047	MCC10113_0037	MCC10017_0048	MCC10043_0033	MCC10048_0033	MCC10067_0052	MCC10068_0047
SC-Fam_016	MCC10059_0045	MCC10060_0072	MCC10097_0046	MCC10111_0036	MCC10112_0046	MCC10113_0036	MCC10017_0049	MCC10043_0034	MCC10048_0034	MCC10067_0051	MCC10068_0046
SC-Fam_017	MCC10059_0046	MCC10060_0071	MCC10097_0045	MCC10111_0035	MCC10112_0045	MCC10113_0035	MCC10017_0050	MCC10043_0035	MCC10048_0035	MCC10067_0050	MCC10068_0045
SC-Fam_018	MCC10059_0049	MCC10060_0068	MCC10097_0042	MCC10111_0032	MCC10112_0042	MCC10113_0032	MCC10017_0053	MCC10043_0038	MCC10048_0038	MCC10067_0047	MCC10068_0042
SC-Fam_019	MCC10059_0051	MCC10060_0066	MCC10097_0040	MCC10111_0030	MCC10112_0040	MCC10113_0030	MCC10017_0055	MCC10043_0040	MCC10048_0040	MCC10067_0045	MCC10068_0040
SC-Fam_020	MCC10059_0052	MCC10060_0065	MCC10097_0039	MCC10111_0029	MCC10112_0039	MCC10113_0029	MCC10017_0056	MCC10043_0041	MCC10048_0041	MCC10067_0044	MCC10068_0039
SC-Fam_021	MCC10059_0053	MCC10060_0064	MCC10097_0038	MCC10111_0028	MCC10112_0038	MCC10113_0028	MCC10017_0057	MCC10043_0042	MCC10048_0042	MCC10067_0043	MCC10068_0038
SC-Fam_022	MCC10059_0054	MCC10060_0063	MCC10097_0037	MCC10111_0027	MCC10112_0037	MCC10113_0027	MCC10017_0058	MCC10043_0043	MCC10048_0043	MCC10067_0042	MCC10068_0037
SC-Fam_023	MCC10059_0055	MCC10060_0062	MCC10097_0036	MCC10111_0026	MCC10112_0036	MCC10113_0026	MCC10017_0059	MCC10043_0044	MCC10048_0044	MCC10067_0041	MCC10068_0036
SC-Fam_024	MCC10059_0056	MCC10060_0061	MCC10097_0035	MCC10111_0025	MCC10112_0035	MCC10113_0025	MCC10017_0060	MCC10043_0045	MCC10048_0045	MCC10067_0040	MCC10068_0035
SC-Fam_025	MCC10059_0078	MCC10060_0042	MCC10097_0090	MCC10111_0003	MCC10112_0083	MCC10113_0003	MCC10017_0083	MCC10043_0068	MCC10048_0067	MCC10067_0017	MCC10068_0012
SC-Fam_026	MCC10059_0092	MCC10060_0037	MCC10097_0102	MCC10111_0092	MCC10112_0102	MCC10113_0092	MCC10017_0094	MCC10043_0079	MCC10048_0078	MCC10067_0144	MCC10068_0088
SC-Fam_027	MCC10059_0091	MCC10060_0036	MCC10097_0101	MCC10111_0091	MCC10112_0101	MCC10113_0091	MCC10017_0095	MCC10043_0080	MCC10048_0079	MCC10067_0143	MCC10068_0089
SC-Fam_028	MCC10059_0090	MCC10060_0035	MCC10097_0100	MCC10111_0090	MCC10112_0100	MCC10113_0090	MCC10017_0096	MCC10043_0081	MCC10048_0080	MCC10067_0142	MCC10068_0090
SC-Fam_029	MCC10059_0161	MCC10060_0166	MCC10097_0261	MCC10111_0103	MCC10112_0105	MCC10113_0103	MCC10017_0108	MCC10043_0092	MCC10048_0092	MCC10067_0131	MCC10068_0102
SC-Fam_030	MCC10059_0146	MCC10060_0149	MCC10097_0246	MCC10111_0118	MCC10112_0120	MCC10113_0118	MCC10017_0123	MCC10043_0107	MCC10048_0107	MCC10067_0114	MCC10068_0117
SC-Fam_031	MCC10059_0145	MCC10060_0148	MCC10097_0245	MCC10111_0119	MCC10112_0121	MCC10113_0119	MCC10017_0124	MCC10043_0108	MCC10048_0108	MCC10067_0113	MCC10068_0118
SC-Fam_032	MCC10059_0144	MCC10060_0147	MCC10097_0244	MCC10111_0120	MCC10112_0122	MCC10113_0120	MCC10017_0125	MCC10043_0109	MCC10048_0109	MCC10067_0112	MCC10068_0119
SC-Fam_033	MCC10059_0143	MCC10060_0146	MCC10097_0243	MCC10111_0121	MCC10112_0123	MCC10113_0121	MCC10017_0126	MCC10043_0110	MCC10048_0110	MCC10067_0111	MCC10068_0120
SC-Fam_034	MCC10059_0138	MCC10060_0141	MCC10097_0238	MCC10111_0126	MCC10112_0128	MCC10113_0126	MCC10017_0131	MCC10043_0115	MCC10048_0115	MCC10067_0106	MCC10068_0125
SC-Fam_035	MCC10059_0132	MCC10060_0140	MCC10097_0237	MCC10111_0132	MCC10112_0129	MCC10113_0132	MCC10017_0132	MCC10043_0116	MCC10048_0116	MCC10067_0105	MCC10068_0126
SC-Fam_036	MCC10059_0131	MCC10060_0139	MCC10097_0236	MCC10111_0133	MCC10112_0130	MCC10113_0133	MCC10017_0133	MCC10043_0117	MCC10048_0117	MCC10067_0104	MCC10068_0127
SC-Fam_037	MCC10059_0130	MCC10060_0138	MCC10097_0235	MCC10111_0134	MCC10112_0131	MCC10113_0134	MCC10017_0134	MCC10043_0118	MCC10048_0118	MCC10067_0103	MCC10068_0128
SC-Fam_038	MCC10059_0129	MCC10060_0137	MCC10097_0234	MCC10111_0135	MCC10112_0132	MCC10113_0135	MCC10017_0135	MCC10043_0119	MCC10048_0119	MCC10067_0102	MCC10068_0129
SC-Fam_039	MCC10059_0128	MCC10060_0136	MCC10097_0233	MCC10111_0136	MCC10112_0133	MCC10113_0136	MCC10017_0136	MCC10043_0120	MCC10048_0120	MCC10067_0101	MCC10068_0130
SC-Fam_040	MCC10059_0127	MCC10060_0135	MCC10097_0232	MCC10111_0137	MCC10112_0134	MCC10113_0137	MCC10017_0137	MCC10043_0121	MCC10048_0121	MCC10067_0100	MCC10068_0131
SC-Fam_041	MCC10059_0126	MCC10060_0134	MCC10097_0231	MCC10111_0138	MCC10112_0135	MCC10113_0138	MCC10017_0138	MCC10043_0122	MCC10048_0122	MCC10067_0099	MCC10068_0132
SC-Fam_042	MCC10059_0125	MCC10060_0133	MCC10097_0230	MCC10111_0139	MCC10112_0136	MCC10113_0139	MCC10017_0139	MCC10043_0123	MCC10048_0123	MCC10067_0098	MCC10068_0133
SC-Fam_043	MCC10059_0122	MCC10060_0130	MCC10097_0227	MCC10111_0142	MCC10112_0139	MCC10113_0142	MCC10017_0142	MCC10043_0126	MCC10048_0126	MCC10067_0095	MCC10068_0136
SC-Fam_044	MCC10059_0119	MCC10060_0127	MCC10097_0223	MCC10111_0145	MCC10112_0143	MCC10113_0145	MCC10017_0146	MCC10043_0130	MCC10048_0130	MCC10067_0091	MCC10068_0140
SC-Fam_045	MCC10059_0118	MCC10060_0126	MCC10097_0222	MCC10111_0146	MCC10112_0144	MCC10113_0146	MCC10017_0147	MCC10043_0131	MCC10048_0131	MCC10067_0090	MCC10068_0141
SC-Fam_046	MCC10059_0117	MCC10060_0125	MCC10097_0221	MCC10111_0147	MCC10112_0145	MCC10113_0147	MCC10017_0148	MCC10043_0132	MCC10048_0132	MCC10067_0089	MCC10068_0142
SC-Fam_047	MCC10059_0114	MCC10060_0122	MCC10097_0218	MCC10111_0150	MCC10112_0148	MCC10113_0150	MCC10017_0150	MCC10043_0134	MCC10048_0134	MCC10067_0087	MCC10068_0144
SC-Fam_048	MCC10059_0113	MCC10060_0121	MCC10097_0217	MCC10111_0151	MCC10112_0149	MCC10113_0151	MCC10017_0151	MCC10043_0135	MCC10048_0135	MCC10067_0086	MCC10068_0145
SC-Fam_049	MCC10059_0111	MCC10060_0119	MCC10097_0215	MCC10111_0153	MCC10112_0152	MCC10113_0153	MCC10017_0153	MCC10043_0137	MCC10048_0137	MCC10067_0084	MCC10068_0147
SC-Fam_050	MCC10059_0109	MCC10060_0117	MCC10097_0213	MCC10111_0155	MCC10112_0154	MCC10113_0155	MCC10017_0155	MCC10043_0139	MCC10048_0139	MCC10067_0082	MCC10068_0149
SC-Fam_051	MCC10059_0107	MCC10060_0115	MCC10097_0211	MCC10111_0157	MCC10112_0156	MCC10113_0157	MCC10017_0157	MCC10043_0141	MCC10048_0141	MCC10067_0080	MCC10068_0151
SC-Fam_052	MCC10059_0105	MCC10060_0113	MCC10097_0209	MCC10111_0159	MCC10112_0158	MCC10113_0159	MCC10017_0159	MCC10043_0143	MCC10048_0143	MCC10067_0078	MCC10068_0153
SC-Fam_053	MCC10059_0103	MCC10060_0111	MCC10097_0207	MCC10111_0161	MCC10112_0160	MCC10113_0161	MCC10017_0162	MCC10043_0146	MCC10048_0146	MCC10067_0148	MCC10068_0155
SC-Fam_054	MCC10059_0163	MCC10060_0110	MCC10097_0206	MCC10111_0388	MCC10112_0161	MCC10113_0163	MCC10017_0163	MCC10043_0147	MCC10048_0147	MCC10067_0149	MCC10068_0156
SC-Fam_055	MCC10059_0164	MCC10060_0109	MCC10097_0205	MCC10111_0387	MCC10112_0162	MCC10113_0164	MCC10017_0164	MCC10043_0148	MCC10048_0148	MCC10067_0150	MCC10068_0157
SC-Fam_056	MCC10059_0165	MCC10060_0108	MCC10097_0204	MCC10111_0386	MCC10112_0163	MCC10113_0165	MCC10017_0165	MCC10043_0149	MCC10048_0149	MCC10067_0151	MCC10068_0158
SC-Fam_057	MCC10059_0167	MCC10060_0106	MCC10097_0202	MCC10111_0384	MCC10112_0166	MCC10113_0167	MCC10017_0167	MCC10043_0151	MCC10048_0151	MCC10067_0153	MCC10068_0160
SC-Fam_058	MCC10059_0173	MCC10060_0100	MCC10097_0201	MCC10111_0378	MCC10112_0165	MCC10113_0173	MCC10017_0168	MCC10043_0152	MCC10048_0152	MCC10067_0154	MCC10068_0162
SC-Fam_059	MCC10059_0178	MCC10060_0323	MCC10097_0196	MCC10111_0373	MCC10112_0221	MCC10113_0178	MCC10017_0173	MCC10043_0170	MCC10048_0245	MCC10067_0159	MCC10068_0167
SC-Fam_060	MCC10059_0180	MCC10060_0321	MCC10097_0194	MCC10111_0371	MCC10112_0219	MCC10113_0180	MCC10017_0175	MCC10043_0172	MCC10048_0243	MCC10067_0170	MCC10068_0169
SC-Fam_061	MCC10059_0182	MCC10060_0319	MCC10097_0192	MCC10111_0369	MCC10112_0217	MCC10113_0182	MCC10017_0177	MCC10043_0174	MCC10048_0241	MCC10067_0168	MCC10068_0171
SC-Fam_062	MCC10059_0184	MCC10060_0317	MCC10097_0190	MCC10111_0367	MCC10112_0215	MCC10113_0184	MCC10017_0179	MCC10043_0176	MCC10048_0239	MCC10067_0166	MCC10068_0173
SC-Fam_063	MCC10059_0185	MCC10060_0316	MCC10097_0189	MCC10111_0366	MCC10112_0214	MCC10113_0185	MCC10017_0180	MCC10043_0177	MCC10048_0238	MCC10067_0165	MCC10068_0174
SC-Fam_064	MCC10059_0186	MCC10060_0315	MCC10097_0188	MCC10111_0365	MCC10112_0213	MCC10113_0186	MCC10017_0181	MCC10043_0178	MCC10048_0237	MCC10067_0164	MCC10068_0175
SC-Fam_065	MCC10059_0187	MCC10060_0314	MCC10097_0187	MCC10111_0364	MCC10112_0212	MCC10113_0187	MCC10017_0182	MCC10043_0179	MCC10048_0236	MCC10067_0163	MCC10068_0176
SC-Fam_066	MCC10059_0190	MCC10060_0311	MCC10097_0184	MCC10111_0361	MCC10112_0209	MCC10113_0190	MCC10017_0185	MCC10043_0182	MCC10048_0233	MCC10067_0223	MCC10068_0179
SC-Fam_067	MCC10059_0191	MCC10060_0310	MCC10097_0183	MCC10111_0360	MCC10112_0208	MCC10113_0191	MCC10017_0186	MCC10043_0183	MCC10048_0232	MCC10067_0222	MCC10068_0180
SC-Fam_068	MCC10059_0192	MCC10060_0309	MCC10097_0182	MCC10111_0359	MCC10112_0207	MCC10113_0192	MCC10017_0187	MCC10043_0184	MCC10048_0231	MCC10067_0221	MCC10068_0181
SC-Fam_069	MCC10059_0195	MCC10060_0306	MCC10097_0179	MCC10111_0356	MCC10112_0204	MCC10113_0195	MCC10017_0190	MCC10043_0187	MCC10048_0228	MCC10067_0218	MCC10068_0184
SC-Fam_070	MCC10059_0197	MCC10060_0304	MCC10097_0177	MCC10111_0354	MCC10112_0202	MCC10113_0197	MCC10017_0192	MCC10043_0189	MCC10048_0226	MCC10067_0216	MCC10068_0186
SC-Fam_071	MCC10059_0198	MCC10060_0303	MCC10097_0176	MCC10111_0353	MCC10112_0201	MCC10113_0198	MCC10017_0193	MCC10043_0190	MCC10048_0225	MCC10067_0215	MCC10068_0187
SC-Fam_072	MCC10059_0200	MCC10060_0301	MCC10097_0174	MCC10111_0351	MCC10112_0199	MCC10113_0200	MCC10017_0195	MCC10043_0192	MCC10048_0223	MCC10067_0213	MCC10068_0189
SC-Fam_073	MCC10059_0203	MCC10060_0298	MCC10097_0171	MCC10111_0348	MCC10112_0196	MCC10113_0203	MCC10017_0198	MCC10043_0195	MCC10048_0220	MCC10067_0210	MCC10068_0192
SC-Fam_074	MCC10059_0204	MCC10060_0297	MCC10097_0170	MCC10111_0347	MCC10112_0195	MCC10113_0204	MCC10017_0199	MCC10043_0196	MCC10048_0219	MCC10067_0209	MCC10068_0193
SC-Fam_075	MCC10059_0205	MCC10060_0296	MCC10097_0169	MCC10111_0346	MCC10112_0194	MCC10113_0205	MCC10017_0200	MCC10043_0197	MCC10048_0218	MCC10067_0208	MCC10068_0194
SC-Fam_076	MCC10059_0211	MCC10060_0290	MCC10097_0159	MCC10111_0340	MCC10112_0184	MCC10113_0211	MCC10017_0211	MCC10043_0208	MCC10048_0207	MCC10067_0197	MCC10068_0205
SC-Fam_077	MCC10059_0213	MCC10060_0288	MCC10097_0157	MCC10111_0338	MCC10112_0182	MCC10113_0213	MCC10017_0213	MCC10043_0210	MCC10048_0205	MCC10067_0195	MCC10068_0207
SC-Fam_078	MCC10059_0214	MCC10060_0287	MCC10097_0156	MCC10111_0337	MCC10112_0181	MCC10113_0214	MCC10017_0214	MCC10043_0211	MCC10048_0204	MCC10067_0194	MCC10068_0208
SC-Fam_079	MCC10059_0219	MCC10060_0282	MCC10097_0151	MCC10111_0332	MCC10112_0176	MCC10113_0219	MCC10017_0219	MCC10043_0216	MCC10048_0199	MCC10067_0189	MCC10068_0213
SC-Fam_080	MCC10059_0220	MCC10060_0281	MCC10097_0150	MCC10111_0331	MCC10112_0175	MCC10113_0220	MCC10017_0220	MCC10043_0217	MCC10048_0198	MCC10067_0188	MCC10068_0214
SC-Fam_081	MCC10059_0221	MCC10060_0280	MCC10097_0149	MCC10111_0330	MCC10112_0174	MCC10113_0221	MCC10017_0221	MCC10043_0218	MCC10048_0197	MCC10067_0187	MCC10068_0215
SC-Fam_082	MCC10059_0222	MCC10060_0279	MCC10097_0148	MCC10111_0329	MCC10112_0173	MCC10113_0222	MCC10017_0222	MCC10043_0219	MCC10048_0196	MCC10067_0186	MCC10068_0216
SC-Fam_083	MCC10059_0223	MCC10060_0278	MCC10097_0147	MCC10111_0328	MCC10112_0172	MCC10113_0223	MCC10017_0223	MCC10043_0220	MCC10048_0195	MCC10067_0185	MCC10068_0217
SC-Fam_084	MCC10059_0226	MCC10060_0275	MCC10097_0144	MCC10111_0325	MCC10112_0226	MCC10113_0226	MCC10017_0226	MCC10043_0223	MCC10048_0192	MCC10067_0182	MCC10068_0220
SC-Fam_085	MCC10059_0227	MCC10060_0274	MCC10097_0143	MCC10111_0324	MCC10112_0227	MCC10113_0227	MCC10017_0227	MCC10043_0224	MCC10048_0191	MCC10067_0181	MCC10068_0221
SC-Fam_086	MCC10059_0230	MCC10060_0271	MCC10097_0140	MCC10111_0321	MCC10112_0229	MCC10113_0230	MCC10017_0230	MCC10043_0227	MCC10048_0188	MCC10067_0178	MCC10068_0224
SC-Fam_087	MCC10059_0231	MCC10060_0270	MCC10097_0138	MCC10111_0320	MCC10112_0230	MCC10113_0231	MCC10017_0231	MCC10043_0228	MCC10048_0187	MCC10067_0177	MCC10068_0225
SC-Fam_088	MCC10059_0232	MCC10060_0269	MCC10097_0137	MCC10111_0319	MCC10112_0231	MCC10113_0232	MCC10017_0232	MCC10043_0229	MCC10048_0186	MCC10067_0176	MCC10068_0226
SC-Fam_089	MCC10059_0233	MCC10060_0268	MCC10097_0136	MCC10111_0318	MCC10112_0232	MCC10113_0233	MCC10017_0233	MCC10043_0230	MCC10048_0185	MCC10067_0175	MCC10068_0227
SC-Fam_090	MCC10059_0235	MCC10060_0266	MCC10097_0134	MCC10111_0316	MCC10112_0234	MCC10113_0235	MCC10017_0235	MCC10043_0232	MCC10048_0183	MCC10067_0173	MCC10068_0229
SC-Fam_091	MCC10059_0236	MCC10060_0265	MCC10097_0133	MCC10111_0315	MCC10112_0235	MCC10113_0236	MCC10017_0236	MCC10043_0233	MCC10048_0182	MCC10067_0172	MCC10068_0230
SC-Fam_092	MCC10059_0237	MCC10060_0264	MCC10097_0132	MCC10111_0314	MCC10112_0236	MCC10113_0237	MCC10017_0237	MCC10043_0234	MCC10048_0181	MCC10067_0171	MCC10068_0231
SC-Fam_093	MCC10059_0238	MCC10060_0263	MCC10097_0131	MCC10111_0313	MCC10112_0237	MCC10113_0238	MCC10017_0238	MCC10043_0235	MCC10048_0180	MCC10067_0224	MCC10068_0232
SC-Fam_094	MCC10059_0239	MCC10060_0262	MCC10097_0130	MCC10111_0312	MCC10112_0238	MCC10113_0239	MCC10017_0239	MCC10043_0236	MCC10048_0179	MCC10067_0225	MCC10068_0233
SC-Fam_095	MCC10059_0304	MCC10060_0231	MCC10097_0265	MCC10111_0247	MCC10112_0267	MCC10113_0304	MCC10017_0277	MCC10043_0246	MCC10048_0253	MCC10067_0228	MCC10068_0263
SC-Fam_096	MCC10059_0306	MCC10060_0229	MCC10097_0268	MCC10111_0245	MCC10112_0270	MCC10113_0306	MCC10017_0274	MCC10043_0249	MCC10048_0256	MCC10067_0231	MCC10068_0266
SC-Fam_097	MCC10059_0307	MCC10060_0228	MCC10097_0269	MCC10111_0244	MCC10112_0271	MCC10113_0307	MCC10017_0273	MCC10043_0250	MCC10048_0257	MCC10067_0232	MCC10068_0267
SC-Fam_098	MCC10059_0308	MCC10060_0227	MCC10097_0270	MCC10111_0243	MCC10112_0272	MCC10113_0308	MCC10017_0272	MCC10043_0251	MCC10048_0258	MCC10067_0233	MCC10068_0268
SC-Fam_099	MCC10059_0309	MCC10060_0226	MCC10097_0271	MCC10111_0242	MCC10112_0273	MCC10113_0309	MCC10017_0271	MCC10043_0252	MCC10048_0259	MCC10067_0234	MCC10068_0269
SC-Fam_100	MCC10059_0310	MCC10060_0225	MCC10097_0272	MCC10111_0241	MCC10112_0274	MCC10113_0310	MCC10017_0270	MCC10043_0253	MCC10048_0260	MCC10067_0235	MCC10068_0270
SC-Fam_101	MCC10059_0311	MCC10060_0224	MCC10097_0273	MCC10111_0240	MCC10112_0275	MCC10113_0311	MCC10017_0269	MCC10043_0254	MCC10048_0261	MCC10067_0236	MCC10068_0271
SC-Fam_102	MCC10059_0312	MCC10060_0223	MCC10097_0274	MCC10111_0239	MCC10112_0276	MCC10113_0312	MCC10017_0268	MCC10043_0255	MCC10048_0262	MCC10067_0237	MCC10068_0272
SC-Fam_103	MCC10059_0313	MCC10060_0222	MCC10097_0275	MCC10111_0238	MCC10112_0277	MCC10113_0313	MCC10017_0267	MCC10043_0256	MCC10048_0263	MCC10067_0238	MCC10068_0273
SC-Fam_104	MCC10059_0314	MCC10060_0221	MCC10097_0276	MCC10111_0237	MCC10112_0278	MCC10113_0314	MCC10017_0266	MCC10043_0257	MCC10048_0264	MCC10067_0239	MCC10068_0274
SC-Fam_105	MCC10059_0316	MCC10060_0219	MCC10097_0278	MCC10111_0235	MCC10112_0280	MCC10113_0316	MCC10017_0264	MCC10043_0259	MCC10048_0266	MCC10067_0241	MCC10068_0276
SC-Fam_106	MCC10059_0317	MCC10060_0218	MCC10097_0279	MCC10111_0234	MCC10112_0281	MCC10113_0317	MCC10017_0263	MCC10043_0260	MCC10048_0267	MCC10067_0242	MCC10068_0277
SC-Fam_107	MCC10059_0319	MCC10060_0216	MCC10097_0281	MCC10111_0232	MCC10112_0283	MCC10113_0319	MCC10017_0318	MCC10043_0262	MCC10048_0269	MCC10067_0244	MCC10068_0279
SC-Fam_108	MCC10059_0320	MCC10060_0215	MCC10097_0282	MCC10111_0231	MCC10112_0284	MCC10113_0320	MCC10017_0317	MCC10043_0263	MCC10048_0270	MCC10067_0245	MCC10068_0280
SC-Fam_109	MCC10059_0321	MCC10060_0214	MCC10097_0283	MCC10111_0230	MCC10112_0285	MCC10113_0321	MCC10017_0316	MCC10043_0264	MCC10048_0271	MCC10067_0246	MCC10068_0281
SC-Fam_110	MCC10059_0322	MCC10060_0213	MCC10097_0284	MCC10111_0229	MCC10112_0286	MCC10113_0322	MCC10017_0315	MCC10043_0265	MCC10048_0272	MCC10067_0247	MCC10068_0282
SC-Fam_111	MCC10059_0327	MCC10060_0208	MCC10097_0289	MCC10111_0224	MCC10112_0291	MCC10113_0327	MCC10017_0310	MCC10043_0270	MCC10048_0277	MCC10067_0252	MCC10068_0287
SC-Fam_112	MCC10059_0328	MCC10060_0207	MCC10097_0290	MCC10111_0223	MCC10112_0292	MCC10113_0328	MCC10017_0309	MCC10043_0271	MCC10048_0278	MCC10067_0253	MCC10068_0288
SC-Fam_113	MCC10059_0331	MCC10060_0204	MCC10097_0293	MCC10111_0220	MCC10112_0295	MCC10113_0331	MCC10017_0306	MCC10043_0274	MCC10048_0281	MCC10067_0256	MCC10068_0291
SC-Fam_114	MCC10059_0337	MCC10060_0198	MCC10097_0385	MCC10111_0214	MCC10112_0301	MCC10113_0338	MCC10017_0296	MCC10043_0280	MCC10048_0287	MCC10067_0262	MCC10068_0297
SC-Fam_115	MCC10059_0338	MCC10060_0197	MCC10097_0384	MCC10111_0213	MCC10112_0302	MCC10113_0339	MCC10017_0295	MCC10043_0281	MCC10048_0289	MCC10067_0263	MCC10068_0298
SC-Fam_116	MCC10059_0339	MCC10060_0196	MCC10097_0383	MCC10111_0212	MCC10112_0303	MCC10113_0340	MCC10017_0294	MCC10043_0282	MCC10048_0290	MCC10067_0264	MCC10068_0299
SC-Fam_117	MCC10059_0340	MCC10060_0195	MCC10097_0382	MCC10111_0211	MCC10112_0304	MCC10113_0341	MCC10017_0293	MCC10043_0283	MCC10048_0291	MCC10067_0265	MCC10068_0300
SC-Fam_118	MCC10059_0341	MCC10060_0194	MCC10097_0381	MCC10111_0210	MCC10112_0305	MCC10113_0342	MCC10017_0292	MCC10043_0284	MCC10048_0292	MCC10067_0266	MCC10068_0301
SC-Fam_119	MCC10059_0342	MCC10060_0193	MCC10097_0380	MCC10111_0209	MCC10112_0306	MCC10113_0343	MCC10017_0291	MCC10043_0285	MCC10048_0293	MCC10067_0267	MCC10068_0302
SC-Fam_120	MCC10059_0344	MCC10060_0191	MCC10097_0378	MCC10111_0207	MCC10112_0308	MCC10113_0345	MCC10017_0289	MCC10043_0287	MCC10048_0295	MCC10067_0269	MCC10068_0304
SC-Fam_121	MCC10059_0348	MCC10060_0176	MCC10097_0363	MCC10111_0203	MCC10112_0323	MCC10113_0349	MCC10017_0330	MCC10043_0302	MCC10048_0311	MCC10067_0284	MCC10068_0319
SC-Fam_122	MCC10059_0351	MCC10060_0173	MCC10097_0360	MCC10111_0200	MCC10112_0326	MCC10113_0352	MCC10017_0333	MCC10043_0305	MCC10048_0314	MCC10067_0287	MCC10068_0322
SC-Fam_123	MCC10059_0352	MCC10060_0172	MCC10097_0359	MCC10111_0199	MCC10112_0327	MCC10113_0353	MCC10017_0334	MCC10043_0306	MCC10048_0315	MCC10067_0288	MCC10068_0323
SC-Fam_124	MCC10059_0353	MCC10060_0171	MCC10097_0358	MCC10111_0198	MCC10112_0328	MCC10113_0354	MCC10017_0335	MCC10043_0307	MCC10048_0316	MCC10067_0289	MCC10068_0324
SC-Fam_125	MCC10059_0354	MCC10060_0170	MCC10097_0357	MCC10111_0197	MCC10112_0329	MCC10113_0355	MCC10017_0336	MCC10043_0308	MCC10048_0317	MCC10067_0290	MCC10068_0325
SC-Fam_126	MCC10059_0384	MCC10060_0331	MCC10097_0351	MCC10111_0191	MCC10112_0370	MCC10113_0361	MCC10017_0342	MCC10043_0314	MCC10048_0323	MCC10067_0296	MCC10068_0331
SC-Fam_127	MCC10059_0383	MCC10060_0332	MCC10097_0350	MCC10111_0190	MCC10112_0369	MCC10113_0362	MCC10017_0343	MCC10043_0315	MCC10048_0324	MCC10067_0297	MCC10068_0332
SC-Fam_128	MCC10059_0382	MCC10060_0333	MCC10097_0349	MCC10111_0189	MCC10112_0368	MCC10113_0363	MCC10017_0344	MCC10043_0316	MCC10048_0325	MCC10067_0298	MCC10068_0333
SC-Fam_129	MCC10059_0380	MCC10060_0335	MCC10097_0347	MCC10111_0187	MCC10112_0366	MCC10113_0365	MCC10017_0346	MCC10043_0318	MCC10048_0327	MCC10067_0300	MCC10068_0335
SC-Fam_130	MCC10059_0379	MCC10060_0336	MCC10097_0346	MCC10111_0186	MCC10112_0365	MCC10113_0366	MCC10017_0347	MCC10043_0319	MCC10048_0328	MCC10067_0301	MCC10068_0336
SC-Fam_131	MCC10059_0377	MCC10060_0338	MCC10097_0344	MCC10111_0184	MCC10112_0363	MCC10113_0368	MCC10017_0349	MCC10043_0321	MCC10048_0330	MCC10067_0303	MCC10068_0338
SC-Fam_132	MCC10059_0376	MCC10060_0339	MCC10097_0343	MCC10111_0183	MCC10112_0362	MCC10113_0369	MCC10017_0350	MCC10043_0322	MCC10048_0331	MCC10067_0304	MCC10068_0339
SC-Fam_133	MCC10059_0374	MCC10060_0341	MCC10097_0341	MCC10111_0181	MCC10112_0360	MCC10113_0371	MCC10017_0352	MCC10043_0324	MCC10048_0333	MCC10067_0306	MCC10068_0341
SC-Fam_134	MCC10059_0373	MCC10060_0342	MCC10097_0340	MCC10111_0180	MCC10112_0359	MCC10113_0372	MCC10017_0353	MCC10043_0325	MCC10048_0334	MCC10067_0307	MCC10068_0342
SC-Fam_135	MCC10059_0371	MCC10060_0344	MCC10097_0338	MCC10111_0178	MCC10112_0357	MCC10113_0374	MCC10017_0355	MCC10043_0327	MCC10048_0336	MCC10067_0309	MCC10068_0344
SC-Fam_136	MCC10059_0369	MCC10060_0346	MCC10097_0336	MCC10111_0176	MCC10112_0355	MCC10113_0376	MCC10017_0357	MCC10043_0329	MCC10048_0338	MCC10067_0311	MCC10068_0346
SC-Fam_137	MCC10059_0367	MCC10060_0348	MCC10097_0334	MCC10111_0174	MCC10112_0353	MCC10113_0378	MCC10017_0359	MCC10043_0331	MCC10048_0340	MCC10067_0313	MCC10068_0348
SC-Fam_138	MCC10059_0366	MCC10060_0349	MCC10097_0333	MCC10111_0173	MCC10112_0352	MCC10113_0379	MCC10017_0360	MCC10043_0343	MCC10048_0353	MCC10067_0314	MCC10068_0349
SC-Fam_139	MCC10059_0358	MCC10060_0350	MCC10097_0332	MCC10111_0165	MCC10112_0351	MCC10113_0387	MCC10017_0361	MCC10043_0342	MCC10048_0352	MCC10067_0315	MCC10068_0350
SC-Fam_140	MCC10059_0356	MCC10060_0352	MCC10097_0330	MCC10111_0163	MCC10112_0349	MCC10113_0389	MCC10017_0363	MCC10043_0340	MCC10048_0350	MCC10067_0317	MCC10068_0352
SC-Fam_141	MCC10059_0355	MCC10060_0353	MCC10097_0329	MCC10111_0162	MCC10112_0348	MCC10113_0390	MCC10017_0364	MCC10043_0339	MCC10048_0349	MCC10067_0318	MCC10068_0353
SC-Fam_142	MCC10059_0423	MCC10060_0354	MCC10097_0328	MCC10111_0391	MCC10112_0347	MCC10113_0424	MCC10017_0365	MCC10043_0338	MCC10048_0348	MCC10067_0319	MCC10068_0354
SC-Fam_143	MCC10059_0422	MCC10060_0355	MCC10097_0327	MCC10111_0392	MCC10112_0346	MCC10113_0423	MCC10017_0366	MCC10043_0337	MCC10048_0347	MCC10067_0320	MCC10068_0355
SC-Fam_144	MCC10059_0416	MCC10060_0361	MCC10097_0321	MCC10111_0398	MCC10112_0340	MCC10113_0417	MCC10017_0372	MCC10043_0344	MCC10048_0354	MCC10067_0326	MCC10068_0391
SC-Fam_145	MCC10059_0414	MCC10060_0363	MCC10097_0319	MCC10111_0400	MCC10112_0338	MCC10113_0415	MCC10017_0374	MCC10043_0346	MCC10048_0356	MCC10067_0328	MCC10068_0389
SC-Fam_146	MCC10059_0391	MCC10060_0387	MCC10097_0296	MCC10111_0423	MCC10112_0390	MCC10113_0392	MCC10017_0397	MCC10043_0369	MCC10048_0380	MCC10067_0351	MCC10068_0366
SC-Fam_147	MCC10059_0487	MCC10060_0437	MCC10097_0444	MCC10111_0455	MCC10112_0396	MCC10113_0456	MCC10017_0458	MCC10043_0429	MCC10048_0441	MCC10067_0379	MCC10068_0406
SC-Fam_148	MCC10059_0486	MCC10060_0436	MCC10097_0443	MCC10111_0456	MCC10112_0397	MCC10113_0457	MCC10017_0457	MCC10043_0428	MCC10048_0440	MCC10067_0378	MCC10068_0407
SC-Fam_149	MCC10059_0482	MCC10060_0432	MCC10097_0439	MCC10111_0460	MCC10112_0401	MCC10113_0461	MCC10017_0453	MCC10043_0424	MCC10048_0436	MCC10067_0374	MCC10068_0411
SC-Fam_150	MCC10059_0477	MCC10060_0427	MCC10097_0434	MCC10111_0465	MCC10112_0406	MCC10113_0466	MCC10017_0448	MCC10043_0419	MCC10048_0431	MCC10067_0369	MCC10068_0416
SC-Fam_151	MCC10059_0476	MCC10060_0426	MCC10097_0433	MCC10111_0466	MCC10112_0407	MCC10113_0467	MCC10017_0447	MCC10043_0418	MCC10048_0430	MCC10067_0368	MCC10068_0417
SC-Fam_152	MCC10059_0475	MCC10060_0425	MCC10097_0432	MCC10111_0467	MCC10112_0408	MCC10113_0468	MCC10017_0446	MCC10043_0417	MCC10048_0429	MCC10067_0367	MCC10068_0418
SC-Fam_153	MCC10059_0474	MCC10060_0424	MCC10097_0431	MCC10111_0468	MCC10112_0409	MCC10113_0469	MCC10017_0445	MCC10043_0416	MCC10048_0428	MCC10067_0384	MCC10068_0419
SC-Fam_154	MCC10059_0470	MCC10060_0420	MCC10097_0427	MCC10111_0472	MCC10112_0413	MCC10113_0473	MCC10017_0433	MCC10043_0404	MCC10048_0416	MCC10067_0396	MCC10068_0431
SC-Fam_155	MCC10059_0469	MCC10060_0419	MCC10097_0426	MCC10111_0473	MCC10112_0414	MCC10113_0474	MCC10017_0432	MCC10043_0403	MCC10048_0415	MCC10067_0397	MCC10068_0432
SC-Fam_156	MCC10059_0468	MCC10060_0418	MCC10097_0425	MCC10111_0474	MCC10112_0415	MCC10113_0475	MCC10017_0503	MCC10043_0443	MCC10048_0555	MCC10067_0427	MCC10068_0562
SC-Fam_157	MCC10059_0467	MCC10060_0417	MCC10097_0424	MCC10111_0475	MCC10112_0416	MCC10113_0476	MCC10017_0502	MCC10043_0444	MCC10048_0554	MCC10067_0428	MCC10068_0561
SC-Fam_158	MCC10059_0463	MCC10060_0413	MCC10097_0420	MCC10111_0479	MCC10112_0420	MCC10113_0480	MCC10017_0498	MCC10043_0448	MCC10048_0550	MCC10067_0432	MCC10068_0557
SC-Fam_159	MCC10059_0462	MCC10060_0412	MCC10097_0419	MCC10111_0480	MCC10112_0421	MCC10113_0481	MCC10017_0497	MCC10043_0449	MCC10048_0549	MCC10067_0433	MCC10068_0556
SC-Fam_160	MCC10059_0461	MCC10060_0411	MCC10097_0418	MCC10111_0481	MCC10112_0422	MCC10113_0482	MCC10017_0496	MCC10043_0450	MCC10048_0548	MCC10067_0434	MCC10068_0555
SC-Fam_161	MCC10059_0459	MCC10060_0409	MCC10097_0416	MCC10111_0483	MCC10112_0424	MCC10113_0484	MCC10017_0494	MCC10043_0452	MCC10048_0546	MCC10067_0436	MCC10068_0553
SC-Fam_162	MCC10059_0456	MCC10060_0406	MCC10097_0413	MCC10111_0486	MCC10112_0427	MCC10113_0487	MCC10017_0491	MCC10043_0455	MCC10048_0543	MCC10067_0439	MCC10068_0550
SC-Fam_163	MCC10059_0452	MCC10060_0402	MCC10097_0409	MCC10111_0490	MCC10112_0431	MCC10113_0491	MCC10017_0487	MCC10043_0459	MCC10048_0539	MCC10067_0443	MCC10068_0546
SC-Fam_164	MCC10059_0450	MCC10060_0400	MCC10097_0407	MCC10111_0492	MCC10112_0433	MCC10113_0493	MCC10017_0485	MCC10043_0461	MCC10048_0537	MCC10067_0445	MCC10068_0544
SC-Fam_165	MCC10059_0444	MCC10060_0394	MCC10097_0401	MCC10111_0498	MCC10112_0439	MCC10113_0499	MCC10017_0479	MCC10043_0467	MCC10048_0531	MCC10067_0451	MCC10068_0538
SC-Fam_166	MCC10059_0442	MCC10060_0392	MCC10097_0399	MCC10111_0500	MCC10112_0441	MCC10113_0501	MCC10017_0477	MCC10043_0469	MCC10048_0529	MCC10067_0453	MCC10068_0536
SC-Fam_167	MCC10059_0440	MCC10060_0390	MCC10097_0397	MCC10111_0502	MCC10112_0443	MCC10113_0503	MCC10017_0475	MCC10043_0471	MCC10048_0527	MCC10067_0455	MCC10068_0534
SC-Fam_168	MCC10059_0511	MCC10060_0460	MCC10097_0450	MCC10111_0510	MCC10112_0451	MCC10113_0511	MCC10017_0467	MCC10043_0479	MCC10048_0519	MCC10067_0463	MCC10068_0526
SC-Fam_169	MCC10059_0523	MCC10060_0470	MCC10097_0462	MCC10111_0524	MCC10112_0532	MCC10113_0546	MCC10017_0723	MCC10043_0489	MCC10048_0510	MCC10067_0471	MCC10068_0516
SC-Fam_170	MCC10059_0524	MCC10060_0471	MCC10097_0463	MCC10111_0525	MCC10112_0531	MCC10113_0545	MCC10017_0722	MCC10043_0490	MCC10048_0509	MCC10067_0472	MCC10068_0515
SC-Fam_171	MCC10059_0527	MCC10060_0474	MCC10097_0466	MCC10111_0528	MCC10112_0528	MCC10113_0542	MCC10017_0719	MCC10043_0493	MCC10048_0506	MCC10067_0475	MCC10068_0512
SC-Fam_172	MCC10059_0528	MCC10060_0475	MCC10097_0467	MCC10111_0529	MCC10112_0527	MCC10113_0541	MCC10017_0718	MCC10043_0494	MCC10048_0505	MCC10067_0476	MCC10068_0511
SC-Fam_173	MCC10059_0532	MCC10060_0479	MCC10097_0471	MCC10111_0533	MCC10112_0523	MCC10113_0537	MCC10017_0714	MCC10043_0498	MCC10048_0501	MCC10067_0480	MCC10068_0507
SC-Fam_174	MCC10059_0534	MCC10060_0481	MCC10097_0473	MCC10111_0535	MCC10112_0521	MCC10113_0535	MCC10017_0712	MCC10043_0500	MCC10048_0499	MCC10067_0482	MCC10068_0505
SC-Fam_175	MCC10059_0535	MCC10060_0482	MCC10097_0474	MCC10111_0536	MCC10112_0520	MCC10113_0534	MCC10017_0711	MCC10043_0501	MCC10048_0498	MCC10067_0483	MCC10068_0504
SC-Fam_176	MCC10059_0539	MCC10060_0487	MCC10097_0478	MCC10111_0540	MCC10112_0516	MCC10113_0530	MCC10017_0707	MCC10043_0506	MCC10048_0493	MCC10067_0487	MCC10068_0499
SC-Fam_177	MCC10059_0542	MCC10060_0490	MCC10097_0481	MCC10111_0543	MCC10112_0513	MCC10113_0527	MCC10017_0704	MCC10043_0509	MCC10048_0490	MCC10067_0490	MCC10068_0496
SC-Fam_178	MCC10059_0543	MCC10060_0491	MCC10097_0482	MCC10111_0544	MCC10112_0512	MCC10113_0526	MCC10017_0703	MCC10043_0510	MCC10048_0489	MCC10067_0491	MCC10068_0495
SC-Fam_179	MCC10059_0544	MCC10060_0492	MCC10097_0483	MCC10111_0545	MCC10112_0511	MCC10113_0525	MCC10017_0702	MCC10043_0511	MCC10048_0488	MCC10067_0492	MCC10068_0494
SC-Fam_180	MCC10059_0548	MCC10060_0496	MCC10097_0487	MCC10111_0549	MCC10112_0507	MCC10113_0521	MCC10017_0698	MCC10043_0515	MCC10048_0484	MCC10067_0496	MCC10068_0490
SC-Fam_181	MCC10059_0551	MCC10060_0499	MCC10097_0490	MCC10111_0552	MCC10112_0504	MCC10113_0518	MCC10017_0695	MCC10043_0518	MCC10048_0481	MCC10067_0499	MCC10068_0487
SC-Fam_182	MCC10059_0555	MCC10060_0501	MCC10097_0492	MCC10111_0700	MCC10112_0502	MCC10113_0701	MCC10017_0693	MCC10043_0520	MCC10048_0479	MCC10067_0501	MCC10068_0485
SC-Fam_183	MCC10059_0559	MCC10060_0505	MCC10097_0496	MCC10111_0696	MCC10112_0498	MCC10113_0697	MCC10017_0689	MCC10043_0524	MCC10048_0475	MCC10067_0505	MCC10068_0481
SC-Fam_184	MCC10059_0562	MCC10060_0508	MCC10097_0499	MCC10111_0693	MCC10112_0495	MCC10113_0694	MCC10017_0686	MCC10043_0527	MCC10048_0472	MCC10067_0508	MCC10068_0478
SC-Fam_185	MCC10059_0566	MCC10060_0512	MCC10097_0503	MCC10111_0689	MCC10112_0491	MCC10113_0690	MCC10017_0682	MCC10043_0531	MCC10048_0468	MCC10067_0512	MCC10068_0474
SC-Fam_186	MCC10059_0567	MCC10060_0513	MCC10097_0504	MCC10111_0688	MCC10112_0490	MCC10113_0689	MCC10017_0681	MCC10043_0532	MCC10048_0467	MCC10067_0513	MCC10068_0473
SC-Fam_187	MCC10059_0575	MCC10060_0521	MCC10097_0512	MCC10111_0680	MCC10112_0482	MCC10113_0681	MCC10017_0673	MCC10043_0540	MCC10048_0459	MCC10067_0521	MCC10068_0465
SC-Fam_188	MCC10059_0576	MCC10060_0522	MCC10097_0513	MCC10111_0679	MCC10112_0481	MCC10113_0680	MCC10017_0672	MCC10043_0541	MCC10048_0458	MCC10067_0522	MCC10068_0464
SC-Fam_189	MCC10059_0584	MCC10060_0533	MCC10097_0523	MCC10111_0671	MCC10112_0471	MCC10113_0672	MCC10017_0664	MCC10043_0549	MCC10048_0450	MCC10067_0530	MCC10068_0456
SC-Fam_190	MCC10059_0586	MCC10060_0531	MCC10097_0525	MCC10111_0669	MCC10112_0469	MCC10113_0670	MCC10017_0662	MCC10043_0551	MCC10048_0448	MCC10067_0532	MCC10068_0454
SC-Fam_191	MCC10059_0587	MCC10060_0530	MCC10097_0526	MCC10111_0668	MCC10112_0468	MCC10113_0669	MCC10017_0661	MCC10043_0552	MCC10048_0447	MCC10067_0533	MCC10068_0453
SC-Fam_192	MCC10059_0590	MCC10060_0538	MCC10097_0529	MCC10111_0665	MCC10112_0465	MCC10113_0666	MCC10017_0658	MCC10043_0666	MCC10048_0567	MCC10067_0647	MCC10068_0574
SC-Fam_193	MCC10059_0591	MCC10060_0539	MCC10097_0530	MCC10111_0664	MCC10112_0464	MCC10113_0665	MCC10017_0657	MCC10043_0665	MCC10048_0568	MCC10067_0646	MCC10068_0575
SC-Fam_194	MCC10059_0593	MCC10060_0541	MCC10097_0532	MCC10111_0662	MCC10112_0462	MCC10113_0663	MCC10017_0655	MCC10043_0663	MCC10048_0570	MCC10067_0644	MCC10068_0577
SC-Fam_195	MCC10059_0596	MCC10060_0544	MCC10097_0535	MCC10111_0659	MCC10112_0459	MCC10113_0660	MCC10017_0652	MCC10043_0660	MCC10048_0573	MCC10067_0641	MCC10068_0580
SC-Fam_196	MCC10059_0614	MCC10060_0562	MCC10097_0549	MCC10111_0641	MCC10112_0662	MCC10113_0642	MCC10017_0633	MCC10043_0641	MCC10048_0701	MCC10067_0622	MCC10068_0702
SC-Fam_197	MCC10059_0615	MCC10060_0563	MCC10097_0550	MCC10111_0640	MCC10112_0661	MCC10113_0641	MCC10017_0632	MCC10043_0640	MCC10048_0700	MCC10067_0621	MCC10068_0701
SC-Fam_198	MCC10059_0617	MCC10060_0565	MCC10097_0552	MCC10111_0638	MCC10112_0659	MCC10113_0639	MCC10017_0630	MCC10043_0638	MCC10048_0698	MCC10067_0619	MCC10068_0699
SC-Fam_199	MCC10059_0618	MCC10060_0566	MCC10097_0553	MCC10111_0637	MCC10112_0658	MCC10113_0638	MCC10017_0629	MCC10043_0637	MCC10048_0697	MCC10067_0618	MCC10068_0698
SC-Fam_200	MCC10059_0620	MCC10060_0568	MCC10097_0555	MCC10111_0635	MCC10112_0656	MCC10113_0636	MCC10017_0627	MCC10043_0635	MCC10048_0695	MCC10067_0616	MCC10068_0696
SC-Fam_201	MCC10059_0621	MCC10060_0569	MCC10097_0556	MCC10111_0634	MCC10112_0655	MCC10113_0635	MCC10017_0626	MCC10043_0634	MCC10048_0694	MCC10067_0615	MCC10068_0695
SC-Fam_202	MCC10059_0622	MCC10060_0570	MCC10097_0557	MCC10111_0633	MCC10112_0654	MCC10113_0634	MCC10017_0625	MCC10043_0633	MCC10048_0693	MCC10067_0614	MCC10068_0694
SC-Fam_203	MCC10059_0625	MCC10060_0573	MCC10097_0560	MCC10111_0630	MCC10112_0651	MCC10113_0631	MCC10017_0622	MCC10043_0630	MCC10048_0690	MCC10067_0611	MCC10068_0691
SC-Fam_204	MCC10059_0626	MCC10060_0574	MCC10097_0561	MCC10111_0629	MCC10112_0650	MCC10113_0630	MCC10017_0621	MCC10043_0629	MCC10048_0689	MCC10067_0610	MCC10068_0690
SC-Fam_205	MCC10059_0628	MCC10060_0576	MCC10097_0563	MCC10111_0627	MCC10112_0648	MCC10113_0628	MCC10017_0619	MCC10043_0627	MCC10048_0687	MCC10067_0608	MCC10068_0688
SC-Fam_206	MCC10059_0631	MCC10060_0579	MCC10097_0566	MCC10111_0624	MCC10112_0645	MCC10113_0625	MCC10017_0616	MCC10043_0624	MCC10048_0684	MCC10067_0605	MCC10068_0685
SC-Fam_207	MCC10059_0632	MCC10060_0580	MCC10097_0567	MCC10111_0623	MCC10112_0644	MCC10113_0624	MCC10017_0615	MCC10043_0623	MCC10048_0683	MCC10067_0604	MCC10068_0684
SC-Fam_208	MCC10059_0634	MCC10060_0582	MCC10097_0569	MCC10111_0621	MCC10112_0642	MCC10113_0622	MCC10017_0613	MCC10043_0621	MCC10048_0681	MCC10067_0602	MCC10068_0682
SC-Fam_209	MCC10059_0635	MCC10060_0583	MCC10097_0570	MCC10111_0620	MCC10112_0641	MCC10113_0621	MCC10017_0612	MCC10043_0620	MCC10048_0680	MCC10067_0601	MCC10068_0681
SC-Fam_210	MCC10059_0637	MCC10060_0585	MCC10097_0572	MCC10111_0618	MCC10112_0639	MCC10113_0619	MCC10017_0610	MCC10043_0618	MCC10048_0678	MCC10067_0599	MCC10068_0679
SC-Fam_211	MCC10059_0639	MCC10060_0587	MCC10097_0574	MCC10111_0616	MCC10112_0637	MCC10113_0617	MCC10017_0608	MCC10043_0616	MCC10048_0676	MCC10067_0597	MCC10068_0677
SC-Fam_212	MCC10059_0643	MCC10060_0592	MCC10097_0578	MCC10111_0612	MCC10112_0633	MCC10113_0613	MCC10017_0604	MCC10043_0612	MCC10048_0672	MCC10067_0593	MCC10068_0673
SC-Fam_213	MCC10059_0644	MCC10060_0593	MCC10097_0579	MCC10111_0611	MCC10112_0632	MCC10113_0612	MCC10017_0603	MCC10043_0611	MCC10048_0671	MCC10067_0592	MCC10068_0672
SC-Fam_214	MCC10059_0651	MCC10060_0681	MCC10097_0585	MCC10111_0605	MCC10112_0626	MCC10113_0606	MCC10017_0597	MCC10043_0605	MCC10048_0665	MCC10067_0586	MCC10068_0666
SC-Fam_215	MCC10059_0654	MCC10060_0678	MCC10097_0588	MCC10111_0602	MCC10112_0623	MCC10113_0603	MCC10017_0594	MCC10043_0602	MCC10048_0662	MCC10067_0583	MCC10068_0663
SC-Fam_216	MCC10059_0661	MCC10060_0672	MCC10097_0594	MCC10111_0595	MCC10112_0617	MCC10113_0596	MCC10017_0588	MCC10043_0596	MCC10048_0656	MCC10067_0577	MCC10068_0657
SC-Fam_217	MCC10059_0662	MCC10060_0671	MCC10097_0595	MCC10111_0594	MCC10112_0616	MCC10113_0595	MCC10017_0587	MCC10043_0595	MCC10048_0655	MCC10067_0576	MCC10068_0656
SC-Fam_218	MCC10059_0666	MCC10060_0667	MCC10097_0599	MCC10111_0590	MCC10112_0612	MCC10113_0591	MCC10017_0583	MCC10043_0591	MCC10048_0651	MCC10067_0572	MCC10068_0652
SC-Fam_219	MCC10059_0669	MCC10060_0664	MCC10097_0602	MCC10111_0587	MCC10112_0609	MCC10113_0588	MCC10017_0580	MCC10043_0588	MCC10048_0648	MCC10067_0569	MCC10068_0649
SC-Fam_220	MCC10059_0670	MCC10060_0663	MCC10097_0603	MCC10111_0586	MCC10112_0608	MCC10113_0587	MCC10017_0579	MCC10043_0587	MCC10048_0647	MCC10067_0568	MCC10068_0648
SC-Fam_221	MCC10059_0671	MCC10060_0662	MCC10097_0604	MCC10111_0585	MCC10112_0607	MCC10113_0586	MCC10017_0578	MCC10043_0586	MCC10048_0646	MCC10067_0567	MCC10068_0647
SC-Fam_222	MCC10059_0672	MCC10060_0661	MCC10097_0605	MCC10111_0584	MCC10112_0606	MCC10113_0585	MCC10017_0577	MCC10043_0585	MCC10048_0645	MCC10067_0566	MCC10068_0646
SC-Fam_223	MCC10059_0673	MCC10060_0660	MCC10097_0606	MCC10111_0583	MCC10112_0605	MCC10113_0584	MCC10017_0576	MCC10043_0584	MCC10048_0644	MCC10067_0565	MCC10068_0645
SC-Fam_224	MCC10059_0674	MCC10060_0659	MCC10097_0607	MCC10111_0582	MCC10112_0604	MCC10113_0583	MCC10017_0575	MCC10043_0583	MCC10048_0643	MCC10067_0564	MCC10068_0644
SC-Fam_225	MCC10059_0675	MCC10060_0658	MCC10097_0608	MCC10111_0581	MCC10112_0603	MCC10113_0582	MCC10017_0574	MCC10043_0582	MCC10048_0642	MCC10067_0563	MCC10068_0643
SC-Fam_226	MCC10059_0676	MCC10060_0657	MCC10097_0609	MCC10111_0580	MCC10112_0602	MCC10113_0581	MCC10017_0573	MCC10043_0581	MCC10048_0641	MCC10067_0562	MCC10068_0642
SC-Fam_227	MCC10059_0679	MCC10060_0653	MCC10097_0612	MCC10111_0577	MCC10112_0599	MCC10113_0578	MCC10017_0570	MCC10043_0578	MCC10048_0638	MCC10067_0559	MCC10068_0639
SC-Fam_228	MCC10059_0681	MCC10060_0651	MCC10097_0614	MCC10111_0575	MCC10112_0597	MCC10113_0576	MCC10017_0568	MCC10043_0576	MCC10048_0636	MCC10067_0557	MCC10068_0637
SC-Fam_229	MCC10059_0682	MCC10060_0650	MCC10097_0615	MCC10111_0574	MCC10112_0596	MCC10113_0575	MCC10017_0567	MCC10043_0575	MCC10048_0635	MCC10067_0556	MCC10068_0636
SC-Fam_230	MCC10059_0684	MCC10060_0648	MCC10097_0617	MCC10111_0572	MCC10112_0594	MCC10113_0573	MCC10017_0565	MCC10043_0573	MCC10048_0633	MCC10067_0554	MCC10068_0634
SC-Fam_231	MCC10059_0685	MCC10060_0647	MCC10097_0618	MCC10111_0571	MCC10112_0593	MCC10113_0572	MCC10017_0564	MCC10043_0572	MCC10048_0632	MCC10067_0553	MCC10068_0633
SC-Fam_232	MCC10059_0686	MCC10060_0646	MCC10097_0619	MCC10111_0570	MCC10112_0592	MCC10113_0571	MCC10017_0563	MCC10043_0571	MCC10048_0631	MCC10067_0552	MCC10068_0632
SC-Fam_233	MCC10059_0687	MCC10060_0645	MCC10097_0620	MCC10111_0569	MCC10112_0591	MCC10113_0570	MCC10017_0562	MCC10043_0570	MCC10048_0630	MCC10067_0551	MCC10068_0631
SC-Fam_234	MCC10059_0688	MCC10060_0644	MCC10097_0621	MCC10111_0568	MCC10112_0590	MCC10113_0569	MCC10017_0561	MCC10043_0569	MCC10048_0629	MCC10067_0550	MCC10068_0630
SC-Fam_235	MCC10059_0689	MCC10060_0643	MCC10097_0622	MCC10111_0567	MCC10112_0589	MCC10113_0568	MCC10017_0560	MCC10043_0568	MCC10048_0628	MCC10067_0549	MCC10068_0629
SC-Fam_236	MCC10059_0693	MCC10060_0639	MCC10097_0626	MCC10111_0563	MCC10112_0585	MCC10113_0564	MCC10017_0556	MCC10043_0564	MCC10048_0624	MCC10067_0545	MCC10068_0625
SC-Fam_237	MCC10059_0694	MCC10060_0638	MCC10097_0627	MCC10111_0562	MCC10112_0584	MCC10113_0563	MCC10017_0555	MCC10043_0563	MCC10048_0623	MCC10067_0544	MCC10068_0624
SC-Fam_238	MCC10059_0696	MCC10060_0636	MCC10097_0629	MCC10111_0560	MCC10112_0582	MCC10113_0561	MCC10017_0553	MCC10043_0561	MCC10048_0621	MCC10067_0542	MCC10068_0622
SC-Fam_239	MCC10059_0698	MCC10060_0634	MCC10097_0631	MCC10111_0558	MCC10112_0580	MCC10113_0559	MCC10017_0551	MCC10043_0559	MCC10048_0619	MCC10067_0540	MCC10068_0620
SC-Fam_240	MCC10059_0700	MCC10060_0632	MCC10097_0633	MCC10111_0556	MCC10112_0578	MCC10113_0557	MCC10017_0549	MCC10043_0557	MCC10048_0617	MCC10067_0538	MCC10068_0618
SC-Fam_241	MCC10059_0702	MCC10060_0630	MCC10097_0635	MCC10111_0554	MCC10112_0576	MCC10113_0555	MCC10017_0547	MCC10043_0555	MCC10048_0615	MCC10067_0536	MCC10068_0616
SC-Fam_242	MCC10059_0703	MCC10060_0629	MCC10097_0636	MCC10111_0553	MCC10112_0575	MCC10113_0554	MCC10017_0546	MCC10043_0554	MCC10048_0614	MCC10067_0535	MCC10068_0615
SC-Fam_243	MCC10059_0852	MCC10060_0723	MCC10097_0638	MCC10111_0850	MCC10112_0573	MCC10113_0705	MCC10017_0544	MCC10043_0670	MCC10048_0612	MCC10067_0677	MCC10068_0613
SC-Fam_244	MCC10059_0850	MCC10060_0725	MCC10097_0640	MCC10111_0848	MCC10112_0571	MCC10113_0707	MCC10017_0542	MCC10043_0672	MCC10048_0610	MCC10067_0675	MCC10068_0611
SC-Fam_245	MCC10059_0849	MCC10060_0726	MCC10097_0641	MCC10111_0847	MCC10112_0570	MCC10113_0708	MCC10017_0541	MCC10043_0673	MCC10048_0609	MCC10067_0674	MCC10068_0610
SC-Fam_246	MCC10059_0839	MCC10060_0744	MCC10097_0651	MCC10111_0837	MCC10112_0560	MCC10113_0718	MCC10017_0531	MCC10043_0683	MCC10048_0599	MCC10067_0664	MCC10068_0600
SC-Fam_247	MCC10059_0836	MCC10060_0741	MCC10097_0654	MCC10111_0834	MCC10112_0557	MCC10113_0721	MCC10017_0528	MCC10043_0686	MCC10048_0596	MCC10067_0661	MCC10068_0597
SC-Fam_248	MCC10059_0835	MCC10060_0740	MCC10097_0655	MCC10111_0833	MCC10112_0556	MCC10113_0722	MCC10017_0527	MCC10043_0687	MCC10048_0595	MCC10067_0660	MCC10068_0596
SC-Fam_249	MCC10059_0833	MCC10060_0738	MCC10097_0657	MCC10111_0831	MCC10112_0554	MCC10113_0724	MCC10017_0525	MCC10043_0689	MCC10048_0593	MCC10067_0658	MCC10068_0594
SC-Fam_250	MCC10059_0817	MCC10060_0779	MCC10097_0676	MCC10111_0815	MCC10112_0676	MCC10113_0740	MCC10017_0797	MCC10043_0765	MCC10048_0720	MCC10067_0688	MCC10068_0785
SC-Fam_251	MCC10059_0814	MCC10060_0776	MCC10097_0679	MCC10111_0812	MCC10112_0679	MCC10113_0743	MCC10017_0794	MCC10043_0762	MCC10048_0723	MCC10067_0691	MCC10068_0782
SC-Fam_252	MCC10059_0812	MCC10060_0774	MCC10097_0681	MCC10111_0810	MCC10112_0681	MCC10113_0745	MCC10017_0792	MCC10043_0760	MCC10048_0725	MCC10067_0693	MCC10068_0780
SC-Fam_253	MCC10059_0811	MCC10060_0773	MCC10097_0682	MCC10111_0809	MCC10112_0682	MCC10113_0746	MCC10017_0791	MCC10043_0759	MCC10048_0726	MCC10067_0694	MCC10068_0779
SC-Fam_254	MCC10059_0809	MCC10060_0771	MCC10097_0684	MCC10111_0807	MCC10112_0684	MCC10113_0748	MCC10017_0789	MCC10043_0757	MCC10048_0728	MCC10067_0696	MCC10068_0777
SC-Fam_255	MCC10059_0808	MCC10060_0770	MCC10097_0685	MCC10111_0806	MCC10112_0685	MCC10113_0749	MCC10017_0788	MCC10043_0756	MCC10048_0729	MCC10067_0697	MCC10068_0776
SC-Fam_256	MCC10059_0806	MCC10060_0768	MCC10097_0687	MCC10111_0804	MCC10112_0687	MCC10113_0751	MCC10017_0786	MCC10043_0754	MCC10048_0731	MCC10067_0699	MCC10068_0774
SC-Fam_257	MCC10059_0805	MCC10060_0767	MCC10097_0688	MCC10111_0803	MCC10112_0688	MCC10113_0752	MCC10017_0785	MCC10043_0753	MCC10048_0732	MCC10067_0700	MCC10068_0773
SC-Fam_258	MCC10059_0804	MCC10060_0766	MCC10097_0689	MCC10111_0802	MCC10112_0689	MCC10113_0753	MCC10017_0784	MCC10043_0752	MCC10048_0733	MCC10067_0701	MCC10068_0772
SC-Fam_259	MCC10059_0802	MCC10060_0764	MCC10097_0784	MCC10111_0800	MCC10112_0784	MCC10113_0755	MCC10017_0782	MCC10043_0750	MCC10048_0735	MCC10067_0703	MCC10068_0770
SC-Fam_260	MCC10059_0801	MCC10060_0763	MCC10097_0783	MCC10111_0799	MCC10112_0783	MCC10113_0756	MCC10017_0781	MCC10043_0749	MCC10048_0736	MCC10067_0704	MCC10068_0769
SC-Fam_261	MCC10059_0795	MCC10060_0757	MCC10097_0777	MCC10111_0793	MCC10112_0777	MCC10113_0762	MCC10017_0775	MCC10043_0743	MCC10048_0742	MCC10067_0710	MCC10068_0763
SC-Fam_262	MCC10059_0768	MCC10060_0804	MCC10097_0758	MCC10111_0767	MCC10112_0758	MCC10113_0788	MCC10017_0747	MCC10043_0715	MCC10048_0770	MCC10067_0738	MCC10068_0735
SC-Fam_263	MCC10059_0767	MCC10060_0805	MCC10097_0757	MCC10111_0766	MCC10112_0757	MCC10113_0789	MCC10017_0746	MCC10043_0714	MCC10048_0771	MCC10067_0739	MCC10068_0734
SC-Fam_264	MCC10059_0763	MCC10060_0809	MCC10097_0753	MCC10111_0762	MCC10112_0753	MCC10113_0793	MCC10017_0742	MCC10043_0710	MCC10048_0775	MCC10067_0743	MCC10068_0730
SC-Fam_265	MCC10059_0744	MCC10060_0828	MCC10097_0734	MCC10111_0743	MCC10112_0734	MCC10113_0812	MCC10017_0814	MCC10043_0820	MCC10048_0795	MCC10067_0796	MCC10068_0840
SC-Fam_266	MCC10059_0742	MCC10060_0830	MCC10097_0732	MCC10111_0741	MCC10112_0732	MCC10113_0814	MCC10017_0816	MCC10043_0818	MCC10048_0797	MCC10067_0794	MCC10068_0838
SC-Fam_267	MCC10059_0737	MCC10060_0835	MCC10097_0727	MCC10111_0736	MCC10112_0727	MCC10113_0819	MCC10017_0821	MCC10043_0813	MCC10048_0802	MCC10067_0789	MCC10068_0833
SC-Fam_268	MCC10059_0736	MCC10060_0836	MCC10097_0726	MCC10111_0735	MCC10112_0726	MCC10113_0820	MCC10017_0822	MCC10043_0812	MCC10048_0803	MCC10067_0788	MCC10068_0832
SC-Fam_269	MCC10059_0735	MCC10060_0837	MCC10097_0725	MCC10111_0734	MCC10112_0725	MCC10113_0821	MCC10017_0823	MCC10043_0811	MCC10048_0804	MCC10067_0787	MCC10068_0831
SC-Fam_270	MCC10059_0732	MCC10060_0840	MCC10097_0722	MCC10111_0731	MCC10112_0722	MCC10113_0824	MCC10017_0826	MCC10043_0808	MCC10048_0807	MCC10067_0784	MCC10068_0828
SC-Fam_271	MCC10059_0731	MCC10060_0841	MCC10097_0721	MCC10111_0730	MCC10112_0721	MCC10113_0825	MCC10017_0827	MCC10043_0807	MCC10048_0808	MCC10067_0783	MCC10068_0827
SC-Fam_272	MCC10059_0728	MCC10060_0844	MCC10097_0718	MCC10111_0727	MCC10112_0718	MCC10113_0828	MCC10017_0830	MCC10043_0804	MCC10048_0811	MCC10067_0780	MCC10068_0824
SC-Fam_273	MCC10059_0726	MCC10060_0846	MCC10097_0716	MCC10111_0725	MCC10112_0716	MCC10113_0830	MCC10017_0833	MCC10043_0801	MCC10048_0814	MCC10067_0777	MCC10068_0821
SC-Fam_274	MCC10059_0724	MCC10060_0848	MCC10097_0714	MCC10111_0723	MCC10112_0714	MCC10113_0832	MCC10017_0835	MCC10043_0799	MCC10048_0816	MCC10067_0775	MCC10068_0819
SC-Fam_275	MCC10059_0720	MCC10060_0852	MCC10097_0710	MCC10111_0719	MCC10112_0710	MCC10113_0836	MCC10017_0839	MCC10043_0795	MCC10048_0820	MCC10067_0771	MCC10068_0815
SC-Fam_276	MCC10059_0719	MCC10060_0853	MCC10097_0709	MCC10111_0718	MCC10112_0709	MCC10113_0837	MCC10017_0840	MCC10043_0794	MCC10048_0821	MCC10067_0770	MCC10068_0814
SC-Fam_277	MCC10059_0718	MCC10060_0854	MCC10097_0708	MCC10111_0717	MCC10112_0708	MCC10113_0838	MCC10017_0841	MCC10043_0793	MCC10048_0822	MCC10067_0769	MCC10068_0813
SC-Fam_278	MCC10059_0717	MCC10060_0855	MCC10097_0707	MCC10111_0716	MCC10112_0707	MCC10113_0839	MCC10017_0842	MCC10043_0792	MCC10048_0823	MCC10067_0768	MCC10068_0812
SC-Fam_279	MCC10059_0716	MCC10060_0856	MCC10097_0706	MCC10111_0715	MCC10112_0706	MCC10113_0840	MCC10017_0843	MCC10043_0791	MCC10048_0824	MCC10067_0767	MCC10068_0811
SC-Fam_280	MCC10059_0715	MCC10060_0857	MCC10097_0705	MCC10111_0714	MCC10112_0705	MCC10113_0841	MCC10017_0844	MCC10043_0790	MCC10048_0825	MCC10067_0766	MCC10068_0810
SC-Fam_281	MCC10059_0714	MCC10060_0858	MCC10097_0704	MCC10111_0713	MCC10112_0704	MCC10113_0842	MCC10017_0845	MCC10043_0789	MCC10048_0826	MCC10067_0765	MCC10068_0809
SC-Fam_282	MCC10059_0713	MCC10060_0859	MCC10097_0703	MCC10111_0712	MCC10112_0703	MCC10113_0843	MCC10017_0846	MCC10043_0788	MCC10048_0827	MCC10067_0764	MCC10068_0808
SC-Fam_283	MCC10059_0712	MCC10060_0860	MCC10097_0702	MCC10111_0711	MCC10112_0702	MCC10113_0844	MCC10017_0847	MCC10043_0787	MCC10048_0828	MCC10067_0763	MCC10068_0807
SC-Fam_284	MCC10059_0711	MCC10060_0861	MCC10097_0701	MCC10111_0710	MCC10112_0701	MCC10113_0845	MCC10017_0848	MCC10043_0786	MCC10048_0829	MCC10067_0762	MCC10068_0806
SC-Fam_285	MCC10059_0707	MCC10060_0865	MCC10097_0697	MCC10111_0706	MCC10112_0697	MCC10113_0849	MCC10017_0852	MCC10043_0782	MCC10048_0833	MCC10067_0758	MCC10068_0802
SC-Fam_286	MCC10059_0705	MCC10060_0867	MCC10097_0695	MCC10111_0704	MCC10112_0695	MCC10113_0851	MCC10017_0854	MCC10043_0780	MCC10048_0840	MCC10067_0756	MCC10068_0800
SC-Fam_287	MCC10059_0856	MCC10060_0870	MCC10097_0692	MCC10111_0854	MCC10112_0692	MCC10113_1028	MCC10017_0857	MCC10043_0777	MCC10048_0837	MCC10067_0805	MCC10068_0797
SC-Fam_288	MCC10059_0855	MCC10060_0871	MCC10097_0691	MCC10111_0853	MCC10112_0691	MCC10113_1027	MCC10017_0858	MCC10043_0776	MCC10048_0836	MCC10067_0806	MCC10068_0796
SC-Fam_289	MCC10059_1029	MCC10060_0888	MCC10097_0787	MCC10111_0857	MCC10112_0824	MCC10113_1025	MCC10017_0862	MCC10043_0872	MCC10048_0870	MCC10067_0809	MCC10068_0849
SC-Fam_290	MCC10059_1015	MCC10060_0875	MCC10097_0800	MCC10111_0871	MCC10112_0811	MCC10113_1011	MCC10017_0875	MCC10043_0859	MCC10048_0857	MCC10067_0822	MCC10068_0862
SC-Fam_291	MCC10059_1012	MCC10060_0890	MCC10097_0805	MCC10111_0874	MCC10112_0806	MCC10113_1008	MCC10017_0880	MCC10043_0854	MCC10048_0852	MCC10067_0827	MCC10068_0867
SC-Fam_292	MCC10059_1011	MCC10060_0891	MCC10097_0806	MCC10111_0875	MCC10112_0805	MCC10113_1007	MCC10017_0881	MCC10043_0853	MCC10048_0851	MCC10067_0828	MCC10068_0868
SC-Fam_293	MCC10059_0995	MCC10060_0907	MCC10097_0841	MCC10111_0891	MCC10112_0841	MCC10113_0991	MCC10017_0915	MCC10043_0936	MCC10048_0950	MCC10067_0909	MCC10068_0901
SC-Fam_294	MCC10059_0987	MCC10060_0915	MCC10097_0834	MCC10111_0899	MCC10112_0834	MCC10113_0983	MCC10017_0980	MCC10043_0927	MCC10048_0941	MCC10067_0900	MCC10068_0910
SC-Fam_295	MCC10059_0984	MCC10060_0918	MCC10097_0831	MCC10111_0902	MCC10112_0831	MCC10113_0980	MCC10017_0977	MCC10043_0924	MCC10048_0938	MCC10067_0897	MCC10068_0913
SC-Fam_296	MCC10059_0982	MCC10060_0920	MCC10097_0829	MCC10111_0904	MCC10112_0829	MCC10113_0978	MCC10017_0975	MCC10043_0922	MCC10048_0936	MCC10067_0895	MCC10068_0915
SC-Fam_297	MCC10059_0978	MCC10060_0924	MCC10097_0945	MCC10111_0908	MCC10112_0844	MCC10113_0974	MCC10017_0971	MCC10043_0918	MCC10048_0932	MCC10067_0891	MCC10068_0919
SC-Fam_298	MCC10059_0947	MCC10060_1044	MCC10097_0913	MCC10111_1038	MCC10112_0876	MCC10113_0942	MCC10017_0983	MCC10043_0969	MCC10048_0956	MCC10067_0989	MCC10068_0965
SC-Fam_299	MCC10059_0946	MCC10060_1043	MCC10097_0912	MCC10111_1039	MCC10112_0877	MCC10113_0941	MCC10017_0984	MCC10043_0968	MCC10048_0957	MCC10067_0988	MCC10068_0966
SC-Fam_300	MCC10059_0944	MCC10060_1041	MCC10097_0910	MCC10111_1041	MCC10112_0879	MCC10113_0939	MCC10017_0986	MCC10043_0966	MCC10048_0959	MCC10067_0986	MCC10068_0969
SC-Fam_301	MCC10059_0942	MCC10060_1039	MCC10097_0908	MCC10111_1043	MCC10112_0881	MCC10113_0937	MCC10017_0988	MCC10043_0964	MCC10048_0961	MCC10067_0984	MCC10068_0971
SC-Fam_302	MCC10059_0941	MCC10060_1038	MCC10097_0907	MCC10111_1044	MCC10112_0882	MCC10113_0936	MCC10017_0989	MCC10043_0963	MCC10048_0962	MCC10067_0983	MCC10068_0972
SC-Fam_303	MCC10059_0937	MCC10060_1034	MCC10097_0903	MCC10111_1048	MCC10112_0886	MCC10113_0932	MCC10017_0993	MCC10043_0959	MCC10048_0966	MCC10067_0979	MCC10068_0976
SC-Fam_304	MCC10059_0932	MCC10060_1029	MCC10097_0898	MCC10111_1053	MCC10112_0891	MCC10113_0927	MCC10017_1157	MCC10043_0954	MCC10048_0971	MCC10067_0974	MCC10068_0981
SC-Fam_305	MCC10059_0931	MCC10060_1028	MCC10097_0897	MCC10111_1054	MCC10112_0892	MCC10113_0926	MCC10017_1156	MCC10043_0953	MCC10048_0972	MCC10067_0973	MCC10068_0982
SC-Fam_306	MCC10059_0929	MCC10060_1025	MCC10097_0895	MCC10111_1056	MCC10112_0894	MCC10113_0924	MCC10017_1154	MCC10043_0951	MCC10048_0974	MCC10067_0971	MCC10068_0984
SC-Fam_307	MCC10059_0928	MCC10060_1024	MCC10097_0894	MCC10111_1057	MCC10112_0895	MCC10113_0923	MCC10017_1153	MCC10043_0950	MCC10048_0975	MCC10067_0970	MCC10068_0985
SC-Fam_308	MCC10059_0927	MCC10060_1023	MCC10097_0893	MCC10111_1058	MCC10112_0896	MCC10113_0922	MCC10017_1152	MCC10043_0949	MCC10048_0976	MCC10067_0969	MCC10068_0986
SC-Fam_309	MCC10059_0926	MCC10060_1022	MCC10097_0892	MCC10111_1059	MCC10112_0897	MCC10113_0921	MCC10017_1151	MCC10043_0948	MCC10048_1052	MCC10067_0968	MCC10068_0987
SC-Fam_310	MCC10059_0925	MCC10060_1021	MCC10097_0891	MCC10111_1060	MCC10112_0898	MCC10113_0920	MCC10017_1150	MCC10043_0947	MCC10048_1051	MCC10067_0967	MCC10068_0988
SC-Fam_311	MCC10059_0924	MCC10060_1020	MCC10097_0890	MCC10111_1061	MCC10112_0899	MCC10113_0919	MCC10017_1149	MCC10043_0946	MCC10048_1050	MCC10067_0966	MCC10068_0989
SC-Fam_312	MCC10059_0923	MCC10060_1019	MCC10097_0889	MCC10111_1062	MCC10112_0900	MCC10113_0918	MCC10017_1148	MCC10043_0945	MCC10048_1049	MCC10067_0965	MCC10068_0990
SC-Fam_313	MCC10059_0921	MCC10060_1017	MCC10097_0887	MCC10111_1064	MCC10112_0902	MCC10113_0916	MCC10017_1146	MCC10043_0943	MCC10048_1047	MCC10067_0963	MCC10068_0992
SC-Fam_314	MCC10059_0917	MCC10060_1013	MCC10097_0883	MCC10111_1068	MCC10112_0906	MCC10113_0912	MCC10017_1142	MCC10043_1191	MCC10048_1043	MCC10067_0959	MCC10068_0996
SC-Fam_315	MCC10059_0915	MCC10060_1011	MCC10097_0881	MCC10111_1070	MCC10112_0908	MCC10113_0910	MCC10017_1140	MCC10043_1193	MCC10048_1041	MCC10067_0957	MCC10068_0998
SC-Fam_316	MCC10059_0911	MCC10060_1007	MCC10097_0877	MCC10111_1074	MCC10112_0912	MCC10113_0906	MCC10017_1136	MCC10043_1197	MCC10048_1037	MCC10067_0953	MCC10068_1002
SC-Fam_317	MCC10059_0909	MCC10060_1005	MCC10097_0875	MCC10111_1076	MCC10112_0914	MCC10113_0904	MCC10017_1134	MCC10043_1199	MCC10048_1035	MCC10067_0951	MCC10068_1004
SC-Fam_318	MCC10059_0908	MCC10060_1004	MCC10097_0874	MCC10111_1077	MCC10112_0915	MCC10113_0903	MCC10017_1133	MCC10043_1200	MCC10048_1034	MCC10067_0950	MCC10068_1005
SC-Fam_319	MCC10059_1148	MCC10060_0996	MCC10097_0961	MCC10111_1147	MCC10112_0957	MCC10113_1146	MCC10017_1197	MCC10043_1258	MCC10048_1058	MCC10067_1099	MCC10068_1068
SC-Fam_320	MCC10059_1149	MCC10060_0995	MCC10097_0960	MCC10111_1148	MCC10112_0958	MCC10113_1145	MCC10017_1198	MCC10043_1257	MCC10048_1057	MCC10067_1098	MCC10068_1067
SC-Fam_321	MCC10059_1154	MCC10060_0990	MCC10097_0955	MCC10111_1153	MCC10112_0963	MCC10113_1140	MCC10017_1206	MCC10043_1278	MCC10048_1082	MCC10067_1113	MCC10068_1095
SC-Fam_322	MCC10059_1162	MCC10060_0982	MCC10097_0947	MCC10111_1161	MCC10112_0971	MCC10113_1132	MCC10017_1400	MCC10043_1286	MCC10048_1074	MCC10067_1121	MCC10068_1087
SC-Fam_323	MCC10059_1256	MCC10060_0976	MCC10097_0978	MCC10111_1925	MCC10112_0977	MCC10113_1251	MCC10017_1394	MCC10043_1292	MCC10048_1103	MCC10067_1127	MCC10068_1100
SC-Fam_324	MCC10059_1255	MCC10060_0975	MCC10097_0979	MCC10111_1926	MCC10112_0978	MCC10113_1250	MCC10017_1393	MCC10043_1293	MCC10048_1102	MCC10067_1128	MCC10068_1101
SC-Fam_325	MCC10059_1251	MCC10060_0971	MCC10097_0983	MCC10111_1930	MCC10112_0982	MCC10113_1246	MCC10017_1389	MCC10043_1297	MCC10048_1098	MCC10067_1132	MCC10068_1105
SC-Fam_326	MCC10059_1250	MCC10060_0970	MCC10097_0984	MCC10111_1931	MCC10112_0983	MCC10113_1245	MCC10017_1388	MCC10043_1298	MCC10048_1097	MCC10067_1133	MCC10068_1106
SC-Fam_327	MCC10059_1247	MCC10060_0967	MCC10097_0987	MCC10111_1934	MCC10112_0986	MCC10113_1242	MCC10017_1385	MCC10043_1301	MCC10048_1094	MCC10067_1136	MCC10068_1109
SC-Fam_328	MCC10059_1246	MCC10060_0966	MCC10097_0988	MCC10111_1935	MCC10112_0987	MCC10113_1241	MCC10017_1384	MCC10043_1302	MCC10048_1093	MCC10067_1137	MCC10068_1110
SC-Fam_329	MCC10059_1243	MCC10060_0963	MCC10097_0991	MCC10111_1938	MCC10112_0990	MCC10113_1238	MCC10017_1381	MCC10043_1305	MCC10048_1090	MCC10067_1140	MCC10068_1113
SC-Fam_330	MCC10059_1242	MCC10060_0962	MCC10097_0992	MCC10111_1939	MCC10112_0991	MCC10113_1237	MCC10017_1380	MCC10043_1306	MCC10048_1089	MCC10067_1141	MCC10068_1114
SC-Fam_331	MCC10059_1238	MCC10060_0958	MCC10097_0997	MCC10111_1943	MCC10112_0995	MCC10113_1233	MCC10017_1376	MCC10043_1310	MCC10048_1085	MCC10067_1145	MCC10068_1118
SC-Fam_332	MCC10059_1237	MCC10060_0957	MCC10097_0998	MCC10111_1944	MCC10112_0996	MCC10113_1232	MCC10017_1375	MCC10043_1311	MCC10048_1084	MCC10067_1146	MCC10068_1119
SC-Fam_333	MCC10059_1236	MCC10060_0956	MCC10097_0999	MCC10111_1945	MCC10112_0997	MCC10113_1231	MCC10017_1374	MCC10043_1312	MCC10048_1083	MCC10067_1147	MCC10068_1120
SC-Fam_334	MCC10059_1184	MCC10060_0955	MCC10097_1060	MCC10111_1165	MCC10112_1057	MCC10113_1177	MCC10017_1373	MCC10043_1313	MCC10048_1108	MCC10067_1148	MCC10068_1121
SC-Fam_335	MCC10059_1183	MCC10060_0954	MCC10097_1061	MCC10111_1166	MCC10112_1058	MCC10113_1176	MCC10017_1372	MCC10043_1314	MCC10048_1109	MCC10067_1149	MCC10068_1122
SC-Fam_336	MCC10059_1182	MCC10060_0953	MCC10097_1062	MCC10111_1167	MCC10112_1059	MCC10113_1175	MCC10017_1371	MCC10043_1315	MCC10048_1110	MCC10067_1150	MCC10068_1123
SC-Fam_337	MCC10059_1181	MCC10060_0952	MCC10097_1063	MCC10111_1168	MCC10112_1060	MCC10113_1174	MCC10017_1370	MCC10043_1316	MCC10048_1111	MCC10067_1151	MCC10068_1124
SC-Fam_338	MCC10059_1177	MCC10060_0948	MCC10097_1067	MCC10111_1172	MCC10112_1064	MCC10113_1170	MCC10017_1366	MCC10043_1320	MCC10048_1115	MCC10067_1155	MCC10068_1128
SC-Fam_339	MCC10059_1175	MCC10060_0946	MCC10097_1069	MCC10111_1174	MCC10112_1066	MCC10113_1168	MCC10017_1364	MCC10043_1322	MCC10048_1117	MCC10067_1157	MCC10068_1130
SC-Fam_340	MCC10059_1174	MCC10060_0945	MCC10097_1070	MCC10111_1175	MCC10112_1067	MCC10113_1167	MCC10017_1363	MCC10043_1323	MCC10048_1118	MCC10067_1158	MCC10068_1131
SC-Fam_341	MCC10059_1171	MCC10060_0942	MCC10097_1073	MCC10111_1178	MCC10112_1070	MCC10113_1164	MCC10017_1360	MCC10043_1326	MCC10048_1121	MCC10067_1161	MCC10068_1134
SC-Fam_342	MCC10059_1169	MCC10060_0940	MCC10097_1075	MCC10111_1180	MCC10112_1072	MCC10113_1162	MCC10017_1358	MCC10043_1328	MCC10048_1123	MCC10067_1163	MCC10068_1136
SC-Fam_343	MCC10059_1260	MCC10060_1050	MCC10097_1080	MCC10111_1280	MCC10112_1128	MCC10113_1350	MCC10017_1356	MCC10043_1330	MCC10048_1125	MCC10067_1165	MCC10068_1138
SC-Fam_344	MCC10059_1261	MCC10060_1051	MCC10097_1081	MCC10111_1279	MCC10112_1127	MCC10113_1349	MCC10017_1355	MCC10043_1331	MCC10048_1126	MCC10067_1166	MCC10068_1139
SC-Fam_345	MCC10059_1262	MCC10060_1052	MCC10097_1082	MCC10111_1278	MCC10112_1126	MCC10113_1348	MCC10017_1354	MCC10043_1332	MCC10048_1127	MCC10067_1167	MCC10068_1140
SC-Fam_346	MCC10059_1263	MCC10060_1053	MCC10097_1083	MCC10111_1277	MCC10112_1125	MCC10113_1347	MCC10017_1353	MCC10043_1333	MCC10048_1128	MCC10067_1168	MCC10068_1141
SC-Fam_347	MCC10059_1269	MCC10060_1060	MCC10097_1089	MCC10111_1271	MCC10112_1119	MCC10113_1341	MCC10017_1347	MCC10043_1340	MCC10048_1134	MCC10067_1174	MCC10068_1147
SC-Fam_348	MCC10059_1270	MCC10060_1061	MCC10097_1090	MCC10111_1270	MCC10112_1118	MCC10113_1340	MCC10017_1346	MCC10043_1341	MCC10048_1135	MCC10067_1175	MCC10068_1148
SC-Fam_349	MCC10059_1271	MCC10060_1062	MCC10097_1091	MCC10111_1269	MCC10112_1117	MCC10113_1339	MCC10017_1345	MCC10043_1342	MCC10048_1136	MCC10067_1176	MCC10068_1149
SC-Fam_350	MCC10059_1273	MCC10060_1064	MCC10097_1093	MCC10111_1267	MCC10112_1115	MCC10113_1337	MCC10017_1343	MCC10043_1344	MCC10048_1138	MCC10067_1178	MCC10068_1151
SC-Fam_351	MCC10059_1274	MCC10060_1065	MCC10097_1094	MCC10111_1266	MCC10112_1114	MCC10113_1336	MCC10017_1342	MCC10043_1345	MCC10048_1139	MCC10067_1179	MCC10068_1152
SC-Fam_352	MCC10059_1275	MCC10060_1066	MCC10097_1095	MCC10111_1265	MCC10112_1113	MCC10113_1335	MCC10017_1341	MCC10043_1346	MCC10048_1140	MCC10067_1180	MCC10068_1153
SC-Fam_353	MCC10059_1276	MCC10060_1067	MCC10097_1096	MCC10111_1264	MCC10112_1112	MCC10113_1334	MCC10017_1340	MCC10043_1347	MCC10048_1141	MCC10067_1181	MCC10068_1154
SC-Fam_354	MCC10059_1278	MCC10060_1068	MCC10097_1098	MCC10111_1262	MCC10112_1110	MCC10113_1332	MCC10017_1338	MCC10043_1349	MCC10048_1143	MCC10067_1183	MCC10068_1156
SC-Fam_355	MCC10059_1282	MCC10060_1071	MCC10097_1102	MCC10111_1258	MCC10112_1106	MCC10113_1328	MCC10017_1334	MCC10043_1353	MCC10048_1147	MCC10067_1187	MCC10068_1160
SC-Fam_356	MCC10059_1284	MCC10060_1073	MCC10097_1104	MCC10111_1256	MCC10112_1104	MCC10113_1326	MCC10017_1333	MCC10043_1355	MCC10048_1149	MCC10067_1188	MCC10068_1162
SC-Fam_357	MCC10059_1286	MCC10060_1075	MCC10097_1106	MCC10111_1254	MCC10112_1102	MCC10113_1324	MCC10017_1331	MCC10043_1357	MCC10048_1151	MCC10067_1190	MCC10068_1164
SC-Fam_358	MCC10059_1287	MCC10060_1076	MCC10097_1107	MCC10111_1253	MCC10112_1101	MCC10113_1323	MCC10017_1330	MCC10043_1358	MCC10048_1152	MCC10067_1191	MCC10068_1165
SC-Fam_359	MCC10059_1288	MCC10060_1077	MCC10097_1108	MCC10111_1252	MCC10112_1100	MCC10113_1322	MCC10017_1329	MCC10043_1359	MCC10048_1153	MCC10067_1192	MCC10068_1166
SC-Fam_360	MCC10059_1289	MCC10060_1078	MCC10097_1109	MCC10111_1251	MCC10112_1099	MCC10113_1321	MCC10017_1328	MCC10043_1360	MCC10048_1154	MCC10067_1193	MCC10068_1167
SC-Fam_361	MCC10059_1292	MCC10060_1081	MCC10097_1112	MCC10111_1248	MCC10112_1096	MCC10113_1318	MCC10017_1325	MCC10043_1363	MCC10048_1157	MCC10067_1196	MCC10068_1170
SC-Fam_362	MCC10059_1294	MCC10060_1083	MCC10097_1114	MCC10111_1246	MCC10112_1094	MCC10113_1316	MCC10017_1323	MCC10043_1365	MCC10048_1159	MCC10067_1198	MCC10068_1172
SC-Fam_363	MCC10059_1302	MCC10060_1091	MCC10097_1122	MCC10111_1238	MCC10112_1086	MCC10113_1308	MCC10017_1315	MCC10043_1374	MCC10048_1167	MCC10067_1206	MCC10068_1180
SC-Fam_364	MCC10059_1306	MCC10060_1095	MCC10097_1126	MCC10111_1234	MCC10112_1082	MCC10113_1304	MCC10017_1311	MCC10043_1378	MCC10048_1171	MCC10067_1210	MCC10068_1184
SC-Fam_365	MCC10059_1308	MCC10060_1097	MCC10097_1128	MCC10111_1232	MCC10112_1080	MCC10113_1302	MCC10017_1309	MCC10043_1380	MCC10048_1173	MCC10067_1212	MCC10068_1186
SC-Fam_366	MCC10059_1309	MCC10060_1098	MCC10097_1129	MCC10111_1231	MCC10112_1079	MCC10113_1301	MCC10017_1308	MCC10043_1381	MCC10048_1174	MCC10067_1213	MCC10068_1187
SC-Fam_367	MCC10059_1310	MCC10060_1099	MCC10097_1130	MCC10111_1230	MCC10112_1078	MCC10113_1300	MCC10017_1307	MCC10043_1382	MCC10048_1175	MCC10067_1214	MCC10068_1188
SC-Fam_368	MCC10059_1316	MCC10060_1105	MCC10097_1136	MCC10111_1224	MCC10112_1227	MCC10113_1294	MCC10017_1301	MCC10043_1388	MCC10048_1181	MCC10067_1220	MCC10068_1194
SC-Fam_369	MCC10059_1318	MCC10060_1108	MCC10097_1138	MCC10111_1222	MCC10112_1225	MCC10113_1292	MCC10017_1299	MCC10043_1390	MCC10048_1183	MCC10067_1222	MCC10068_1196
SC-Fam_370	MCC10059_1319	MCC10060_1109	MCC10097_1139	MCC10111_1221	MCC10112_1224	MCC10113_1291	MCC10017_1298	MCC10043_1391	MCC10048_1184	MCC10067_1223	MCC10068_1197
SC-Fam_371	MCC10059_1351	MCC10060_1116	MCC10097_1147	MCC10111_1211	MCC10112_1216	MCC10113_1281	MCC10017_1291	MCC10043_1398	MCC10048_1191	MCC10067_1230	MCC10068_1204
SC-Fam_372	MCC10059_1350	MCC10060_1117	MCC10097_1148	MCC10111_1210	MCC10112_1215	MCC10113_1280	MCC10017_1290	MCC10043_1399	MCC10048_1192	MCC10067_1231	MCC10068_1205
SC-Fam_373	MCC10059_1349	MCC10060_1118	MCC10097_1149	MCC10111_1209	MCC10112_1214	MCC10113_1279	MCC10017_1289	MCC10043_1400	MCC10048_1193	MCC10067_1232	MCC10068_1206
SC-Fam_374	MCC10059_1348	MCC10060_1119	MCC10097_1150	MCC10111_1208	MCC10112_1213	MCC10113_1278	MCC10017_1288	MCC10043_1401	MCC10048_1194	MCC10067_1233	MCC10068_1207
SC-Fam_375	MCC10059_1344	MCC10060_1123	MCC10097_1154	MCC10111_1204	MCC10112_1209	MCC10113_1274	MCC10017_1284	MCC10043_1405	MCC10048_1198	MCC10067_1239	MCC10068_1211
SC-Fam_376	MCC10059_1343	MCC10060_1124	MCC10097_1155	MCC10111_1203	MCC10112_1208	MCC10113_1273	MCC10017_1283	MCC10043_1406	MCC10048_1199	MCC10067_1240	MCC10068_1212
SC-Fam_377	MCC10059_1341	MCC10060_1127	MCC10097_1157	MCC10111_1201	MCC10112_1206	MCC10113_1271	MCC10017_1282	MCC10043_1407	MCC10048_1200	MCC10067_1241	MCC10068_1213
SC-Fam_378	MCC10059_1340	MCC10060_1128	MCC10097_1158	MCC10111_1200	MCC10112_1205	MCC10113_1270	MCC10017_1281	MCC10043_1408	MCC10048_1201	MCC10067_1242	MCC10068_1214
SC-Fam_379	MCC10059_1339	MCC10060_1129	MCC10097_1159	MCC10111_1199	MCC10112_1204	MCC10113_1269	MCC10017_1280	MCC10043_1409	MCC10048_1202	MCC10067_1243	MCC10068_1215
SC-Fam_380	MCC10059_1338	MCC10060_1130	MCC10097_1160	MCC10111_1198	MCC10112_1203	MCC10113_1268	MCC10017_1279	MCC10043_1410	MCC10048_1203	MCC10067_1244	MCC10068_1216
SC-Fam_381	MCC10059_1335	MCC10060_1133	MCC10097_1163	MCC10111_1195	MCC10112_1200	MCC10113_1265	MCC10017_1276	MCC10043_1413	MCC10048_1206	MCC10067_1247	MCC10068_1219
SC-Fam_382	MCC10059_1332	MCC10060_1136	MCC10097_1166	MCC10111_1192	MCC10112_1197	MCC10113_1262	MCC10017_1273	MCC10043_1416	MCC10048_1209	MCC10067_1250	MCC10068_1222
SC-Fam_383	MCC10059_1327	MCC10060_1141	MCC10097_1171	MCC10111_1187	MCC10112_1192	MCC10113_1257	MCC10017_1268	MCC10043_1421	MCC10048_1214	MCC10067_1255	MCC10068_1227
SC-Fam_384	MCC10059_1362	MCC10060_1148	MCC10097_1178	MCC10111_1285	MCC10112_1185	MCC10113_1355	MCC10017_1261	MCC10043_1428	MCC10048_1221	MCC10067_1262	MCC10068_1234
SC-Fam_385	MCC10059_1363	MCC10060_1149	MCC10097_1179	MCC10111_1286	MCC10112_1184	MCC10113_1356	MCC10017_1260	MCC10043_1429	MCC10048_1222	MCC10067_1263	MCC10068_1235
SC-Fam_386	MCC10059_1364	MCC10060_1150	MCC10097_1180	MCC10111_1287	MCC10112_1183	MCC10113_1357	MCC10017_1259	MCC10043_1430	MCC10048_1223	MCC10067_1264	MCC10068_1236
SC-Fam_387	MCC10059_1385	MCC10060_1160	MCC10097_1199	MCC10111_1308	MCC10112_1164	MCC10113_1378	MCC10017_1240	MCC10043_1449	MCC10048_1242	MCC10067_1283	MCC10068_1255
SC-Fam_388	MCC10059_1386	MCC10060_1161	MCC10097_1200	MCC10111_1309	MCC10112_1163	MCC10113_1379	MCC10017_1239	MCC10043_1450	MCC10048_1243	MCC10067_1284	MCC10068_1256
SC-Fam_389	MCC10059_1387	MCC10060_1162	MCC10097_1201	MCC10111_1310	MCC10112_1162	MCC10113_1380	MCC10017_1238	MCC10043_1451	MCC10048_1244	MCC10067_1285	MCC10068_1257
SC-Fam_390	MCC10059_1388	MCC10060_1163	MCC10097_1202	MCC10111_1311	MCC10112_1161	MCC10113_1381	MCC10017_1237	MCC10043_1452	MCC10048_1245	MCC10067_1286	MCC10068_1258
SC-Fam_391	MCC10059_1389	MCC10060_1164	MCC10097_1203	MCC10111_1312	MCC10112_1160	MCC10113_1382	MCC10017_1236	MCC10043_1453	MCC10048_1246	MCC10067_1287	MCC10068_1259
SC-Fam_392	MCC10059_1390	MCC10060_1165	MCC10097_1204	MCC10111_1313	MCC10112_1159	MCC10113_1383	MCC10017_1235	MCC10043_1454	MCC10048_1247	MCC10067_1288	MCC10068_1260
SC-Fam_393	MCC10059_1391	MCC10060_1166	MCC10097_1205	MCC10111_1314	MCC10112_1158	MCC10113_1384	MCC10017_1234	MCC10043_1455	MCC10048_1248	MCC10067_1289	MCC10068_1261
SC-Fam_394	MCC10059_1392	MCC10060_1167	MCC10097_1206	MCC10111_1315	MCC10112_1157	MCC10113_1385	MCC10017_1233	MCC10043_1456	MCC10048_1249	MCC10067_1290	MCC10068_1262
SC-Fam_395	MCC10059_1393	MCC10060_1168	MCC10097_1207	MCC10111_1316	MCC10112_1156	MCC10113_1386	MCC10017_1232	MCC10043_1457	MCC10048_1250	MCC10067_1291	MCC10068_1263
SC-Fam_396	MCC10059_1394	MCC10060_1169	MCC10097_1208	MCC10111_1317	MCC10112_1155	MCC10113_1387	MCC10017_1231	MCC10043_1458	MCC10048_1251	MCC10067_1292	MCC10068_1264
SC-Fam_397	MCC10059_1395	MCC10060_1170	MCC10097_1209	MCC10111_1318	MCC10112_1154	MCC10113_1388	MCC10017_1230	MCC10043_1459	MCC10048_1252	MCC10067_1293	MCC10068_1265
SC-Fam_398	MCC10059_1396	MCC10060_1171	MCC10097_1210	MCC10111_1319	MCC10112_1153	MCC10113_1389	MCC10017_1229	MCC10043_1460	MCC10048_1253	MCC10067_1294	MCC10068_1266
SC-Fam_399	MCC10059_1398	MCC10060_1173	MCC10097_1212	MCC10111_1321	MCC10112_1151	MCC10113_1391	MCC10017_1227	MCC10043_1462	MCC10048_1255	MCC10067_1296	MCC10068_1268
SC-Fam_400	MCC10059_1399	MCC10060_1174	MCC10097_1213	MCC10111_1322	MCC10112_1150	MCC10113_1392	MCC10017_1226	MCC10043_1463	MCC10048_1256	MCC10067_1297	MCC10068_1269
SC-Fam_401	MCC10059_1401	MCC10060_1176	MCC10097_1215	MCC10111_1324	MCC10112_1148	MCC10113_1394	MCC10017_1224	MCC10043_1465	MCC10048_1258	MCC10067_1299	MCC10068_1271
SC-Fam_402	MCC10059_1402	MCC10060_1177	MCC10097_1216	MCC10111_1325	MCC10112_1147	MCC10113_1395	MCC10017_1223	MCC10043_1466	MCC10048_1259	MCC10067_1300	MCC10068_1272
SC-Fam_403	MCC10059_1403	MCC10060_1178	MCC10097_1217	MCC10111_1326	MCC10112_1146	MCC10113_1396	MCC10017_1222	MCC10043_1467	MCC10048_1260	MCC10067_1301	MCC10068_1273
SC-Fam_404	MCC10059_1404	MCC10060_1179	MCC10097_1218	MCC10111_1327	MCC10112_1145	MCC10113_1397	MCC10017_1221	MCC10043_1468	MCC10048_1261	MCC10067_1302	MCC10068_1274
SC-Fam_405	MCC10059_1405	MCC10060_1180	MCC10097_1219	MCC10111_1328	MCC10112_1144	MCC10113_1398	MCC10017_1220	MCC10043_1469	MCC10048_1262	MCC10067_1303	MCC10068_1275
SC-Fam_406	MCC10059_1407	MCC10060_1182	MCC10097_1221	MCC10111_1330	MCC10112_1142	MCC10113_1400	MCC10017_1218	MCC10043_1471	MCC10048_1264	MCC10067_1305	MCC10068_1277
SC-Fam_407	MCC10059_1409	MCC10060_1184	MCC10097_1223	MCC10111_1332	MCC10112_1140	MCC10113_1402	MCC10017_1217	MCC10043_1473	MCC10048_1266	MCC10067_1307	MCC10068_1279
SC-Fam_408	MCC10059_1410	MCC10060_1185	MCC10097_1224	MCC10111_1333	MCC10112_1139	MCC10113_1403	MCC10017_1216	MCC10043_1474	MCC10048_1267	MCC10067_1308	MCC10068_1280
SC-Fam_409	MCC10059_1411	MCC10060_1186	MCC10097_1225	MCC10111_1334	MCC10112_1138	MCC10113_1404	MCC10017_1215	MCC10043_1475	MCC10048_1268	MCC10067_1309	MCC10068_1281
SC-Fam_410	MCC10059_1412	MCC10060_1187	MCC10097_1226	MCC10111_1335	MCC10112_1137	MCC10113_1405	MCC10017_1214	MCC10043_1476	MCC10048_1269	MCC10067_1310	MCC10068_1282
SC-Fam_411	MCC10059_1413	MCC10060_1188	MCC10097_1227	MCC10111_1336	MCC10112_1136	MCC10113_1406	MCC10017_1213	MCC10043_1477	MCC10048_1270	MCC10067_1311	MCC10068_1283
SC-Fam_412	MCC10059_1414	MCC10060_1189	MCC10097_1228	MCC10111_1337	MCC10112_1135	MCC10113_1407	MCC10017_1212	MCC10043_1478	MCC10048_1271	MCC10067_1312	MCC10068_1284
SC-Fam_413	MCC10059_1415	MCC10060_1190	MCC10097_1229	MCC10111_1338	MCC10112_1134	MCC10113_1408	MCC10017_1211	MCC10043_1479	MCC10048_1272	MCC10067_1313	MCC10068_1285
SC-Fam_414	MCC10059_1416	MCC10060_1191	MCC10097_1230	MCC10111_1339	MCC10112_1133	MCC10113_1409	MCC10017_1210	MCC10043_1480	MCC10048_1273	MCC10067_1314	MCC10068_1286
SC-Fam_415	MCC10059_1463	MCC10060_1200	MCC10097_1238	MCC10111_1348	MCC10112_1234	MCC10113_1418	MCC10017_1448	MCC10043_1584	MCC10048_1376	MCC10067_1388	MCC10068_1389
SC-Fam_416	MCC10059_1462	MCC10060_1202	MCC10097_1240	MCC10111_1349	MCC10112_1236	MCC10113_1419	MCC10017_1446	MCC10043_1582	MCC10048_1375	MCC10067_1387	MCC10068_1388
SC-Fam_417	MCC10059_1461	MCC10060_1203	MCC10097_1241	MCC10111_1350	MCC10112_1237	MCC10113_1420	MCC10017_1445	MCC10043_1581	MCC10048_1374	MCC10067_1386	MCC10068_1387
SC-Fam_418	MCC10059_1459	MCC10060_1205	MCC10097_1243	MCC10111_1352	MCC10112_1239	MCC10113_1422	MCC10017_1443	MCC10043_1579	MCC10048_1372	MCC10067_1384	MCC10068_1385
SC-Fam_419	MCC10059_1458	MCC10060_1206	MCC10097_1244	MCC10111_1353	MCC10112_1240	MCC10113_1423	MCC10017_1442	MCC10043_1578	MCC10048_1371	MCC10067_1383	MCC10068_1384
SC-Fam_420	MCC10059_1456	MCC10060_1208	MCC10097_1246	MCC10111_1355	MCC10112_1242	MCC10113_1425	MCC10017_1440	MCC10043_1576	MCC10048_1369	MCC10067_1381	MCC10068_1382
SC-Fam_421	MCC10059_1455	MCC10060_1209	MCC10097_1247	MCC10111_1356	MCC10112_1243	MCC10113_1426	MCC10017_1439	MCC10043_1575	MCC10048_1368	MCC10067_1380	MCC10068_1381
SC-Fam_422	MCC10059_1451	MCC10060_1213	MCC10097_1251	MCC10111_1360	MCC10112_1247	MCC10113_1430	MCC10017_1435	MCC10043_1571	MCC10048_1364	MCC10067_1376	MCC10068_1377
SC-Fam_423	MCC10059_1450	MCC10060_1214	MCC10097_1252	MCC10111_1361	MCC10112_1248	MCC10113_1431	MCC10017_1434	MCC10043_1570	MCC10048_1363	MCC10067_1375	MCC10068_1376
SC-Fam_424	MCC10059_1442	MCC10060_1222	MCC10097_1261	MCC10111_1369	MCC10112_1256	MCC10113_1439	MCC10017_1426	MCC10043_1562	MCC10048_1355	MCC10067_1367	MCC10068_1368
SC-Fam_425	MCC10059_1441	MCC10060_1223	MCC10097_1260	MCC10111_1370	MCC10112_1257	MCC10113_1440	MCC10017_1425	MCC10043_1561	MCC10048_1354	MCC10067_1366	MCC10068_1367
SC-Fam_426	MCC10059_1439	MCC10060_1225	MCC10097_1335	MCC10111_1372	MCC10112_1259	MCC10113_1442	MCC10017_1423	MCC10043_1559	MCC10048_1352	MCC10067_1364	MCC10068_1365
SC-Fam_427	MCC10059_1438	MCC10060_1226	MCC10097_1334	MCC10111_1373	MCC10112_1260	MCC10113_1443	MCC10017_1422	MCC10043_1558	MCC10048_1351	MCC10067_1363	MCC10068_1364
SC-Fam_428	MCC10059_1437	MCC10060_1227	MCC10097_1333	MCC10111_1374	MCC10112_1261	MCC10113_1444	MCC10017_1421	MCC10043_1557	MCC10048_1350	MCC10067_1362	MCC10068_1363
SC-Fam_429	MCC10059_1434	MCC10060_1230	MCC10097_1330	MCC10111_1377	MCC10112_1264	MCC10113_1447	MCC10017_1418	MCC10043_1554	MCC10048_1347	MCC10067_1359	MCC10068_1360
SC-Fam_430	MCC10059_1433	MCC10060_1231	MCC10097_1329	MCC10111_1378	MCC10112_1265	MCC10113_1448	MCC10017_1417	MCC10043_1553	MCC10048_1346	MCC10067_1358	MCC10068_1359
SC-Fam_431	MCC10059_1432	MCC10060_1232	MCC10097_1328	MCC10111_1379	MCC10112_1266	MCC10113_1449	MCC10017_1416	MCC10043_1552	MCC10048_1345	MCC10067_1357	MCC10068_1358
SC-Fam_432	MCC10059_1430	MCC10060_1234	MCC10097_1326	MCC10111_1381	MCC10112_1268	MCC10113_1451	MCC10017_1414	MCC10043_1550	MCC10048_1343	MCC10067_1355	MCC10068_1356
SC-Fam_433	MCC10059_1429	MCC10060_1235	MCC10097_1325	MCC10111_1382	MCC10112_1269	MCC10113_1452	MCC10017_1413	MCC10043_1549	MCC10048_1342	MCC10067_1354	MCC10068_1355
SC-Fam_434	MCC10059_1428	MCC10060_1236	MCC10097_1324	MCC10111_1383	MCC10112_1270	MCC10113_1453	MCC10017_1412	MCC10043_1548	MCC10048_1341	MCC10067_1353	MCC10068_1354
SC-Fam_435	MCC10059_1427	MCC10060_1237	MCC10097_1323	MCC10111_1384	MCC10112_1271	MCC10113_1454	MCC10017_1411	MCC10043_1547	MCC10048_1340	MCC10067_1352	MCC10068_1353
SC-Fam_436	MCC10059_1426	MCC10060_1238	MCC10097_1322	MCC10111_1385	MCC10112_1272	MCC10113_1455	MCC10017_1410	MCC10043_1546	MCC10048_1339	MCC10067_1351	MCC10068_1352
SC-Fam_437	MCC10059_1424	MCC10060_1240	MCC10097_1320	MCC10111_1387	MCC10112_1274	MCC10113_1457	MCC10017_1408	MCC10043_1544	MCC10048_1337	MCC10067_1349	MCC10068_1350
SC-Fam_438	MCC10059_1422	MCC10060_1242	MCC10097_1318	MCC10111_1389	MCC10112_1276	MCC10113_1459	MCC10017_1406	MCC10043_1542	MCC10048_1335	MCC10067_1347	MCC10068_1348
SC-Fam_439	MCC10059_1475	MCC10060_1251	MCC10097_1309	MCC10111_1398	MCC10112_1285	MCC10113_1512	MCC10017_1460	MCC10043_1533	MCC10048_1326	MCC10067_1338	MCC10068_1339
SC-Fam_440	MCC10059_1478	MCC10060_1377	MCC10097_1306	MCC10111_1401	MCC10112_1288	MCC10113_1509	MCC10017_1457	MCC10043_1530	MCC10048_1323	MCC10067_1335	MCC10068_1336
SC-Fam_441	MCC10059_1482	MCC10060_1373	MCC10097_1302	MCC10111_1405	MCC10112_1292	MCC10113_1505	MCC10017_1468	MCC10043_1526	MCC10048_1319	MCC10067_1331	MCC10068_1332
SC-Fam_442	MCC10059_1483	MCC10060_1372	MCC10097_1301	MCC10111_1406	MCC10112_1293	MCC10113_1504	MCC10017_1469	MCC10043_1525	MCC10048_1318	MCC10067_1330	MCC10068_1331
SC-Fam_443	MCC10059_1498	MCC10060_1356	MCC10097_1289	MCC10111_1421	MCC10112_1305	MCC10113_1489	MCC10017_1482	MCC10043_1512	MCC10048_1305	MCC10067_1394	MCC10068_1318
SC-Fam_444	MCC10059_1500	MCC10060_1354	MCC10097_1287	MCC10111_1423	MCC10112_1307	MCC10113_1487	MCC10017_1484	MCC10043_1510	MCC10048_1303	MCC10067_1396	MCC10068_1316
SC-Fam_445	MCC10059_1502	MCC10060_1352	MCC10097_1285	MCC10111_1425	MCC10112_1309	MCC10113_1485	MCC10017_1486	MCC10043_1508	MCC10048_1301	MCC10067_1398	MCC10068_1314
SC-Fam_446	MCC10059_1503	MCC10060_1351	MCC10097_1284	MCC10111_1426	MCC10112_1310	MCC10113_1484	MCC10017_1487	MCC10043_1507	MCC10048_1300	MCC10067_1399	MCC10068_1313
SC-Fam_447	MCC10059_1504	MCC10060_1350	MCC10097_1283	MCC10111_1427	MCC10112_1311	MCC10113_1483	MCC10017_1488	MCC10043_1506	MCC10048_1299	MCC10067_1400	MCC10068_1312
SC-Fam_448	MCC10059_1506	MCC10060_1348	MCC10097_1281	MCC10111_1429	MCC10112_1313	MCC10113_1481	MCC10017_1490	MCC10043_1504	MCC10048_1297	MCC10067_1402	MCC10068_1310
SC-Fam_449	MCC10059_1507	MCC10060_1347	MCC10097_1280	MCC10111_1430	MCC10112_1314	MCC10113_1480	MCC10017_1491	MCC10043_1503	MCC10048_1296	MCC10067_1403	MCC10068_1309
SC-Fam_450	MCC10059_1509	MCC10060_1345	MCC10097_1278	MCC10111_1432	MCC10112_1316	MCC10113_1478	MCC10017_1493	MCC10043_1501	MCC10048_1294	MCC10067_1405	MCC10068_1307
SC-Fam_451	MCC10059_1510	MCC10060_1344	MCC10097_1277	MCC10111_1433	MCC10112_1317	MCC10113_1477	MCC10017_1494	MCC10043_1500	MCC10048_1293	MCC10067_1406	MCC10068_1306
SC-Fam_452	MCC10059_1513	MCC10060_1342	MCC10097_1274	MCC10111_1436	MCC10112_1320	MCC10113_1474	MCC10017_1497	MCC10043_1497	MCC10048_1290	MCC10067_1409	MCC10068_1303
SC-Fam_453	MCC10059_1522	MCC10060_1333	MCC10097_1265	MCC10111_1445	MCC10112_1329	MCC10113_1465	MCC10017_1506	MCC10043_1488	MCC10048_1281	MCC10067_1414	MCC10068_1294
SC-Fam_454	MCC10059_1523	MCC10060_1332	MCC10097_1264	MCC10111_1446	MCC10112_1330	MCC10113_1464	MCC10017_1507	MCC10043_1487	MCC10048_1280	MCC10067_1413	MCC10068_1293
SC-Fam_455	MCC10059_1524	MCC10060_1331	MCC10097_1263	MCC10111_1447	MCC10112_1331	MCC10113_1463	MCC10017_1508	MCC10043_1486	MCC10048_1279	MCC10067_1412	MCC10068_1292
SC-Fam_456	MCC10059_1529	MCC10060_1327	MCC10097_1587	MCC10111_1452	MCC10112_1335	MCC10113_1522	MCC10017_1512	MCC10043_1591	MCC10048_1384	MCC10067_1425	MCC10068_1400
SC-Fam_457	MCC10059_1530	MCC10060_1326	MCC10097_1586	MCC10111_1453	MCC10112_1336	MCC10113_1523	MCC10017_1513	MCC10043_1592	MCC10048_1385	MCC10067_1426	MCC10068_1399
SC-Fam_458	MCC10059_1534	MCC10060_1322	MCC10097_1581	MCC10111_1457	MCC10112_1341	MCC10113_1527	MCC10017_1517	MCC10043_1600	MCC10048_1392	MCC10067_1431	MCC10068_1403
SC-Fam_459	MCC10059_1580	MCC10060_1312	MCC10097_1570	MCC10111_1500	MCC10112_1352	MCC10113_1537	MCC10017_1561	MCC10043_1682	MCC10048_1435	MCC10067_1440	MCC10068_1414
SC-Fam_460	MCC10059_1579	MCC10060_1311	MCC10097_1569	MCC10111_1499	MCC10112_1353	MCC10113_1538	MCC10017_1560	MCC10043_1681	MCC10048_1434	MCC10067_1441	MCC10068_1415
SC-Fam_461	MCC10059_1578	MCC10060_1310	MCC10097_1568	MCC10111_1498	MCC10112_1354	MCC10113_1539	MCC10017_1559	MCC10043_1680	MCC10048_1433	MCC10067_1442	MCC10068_1416
SC-Fam_462	MCC10059_1576	MCC10060_1308	MCC10097_1566	MCC10111_1496	MCC10112_1356	MCC10113_1541	MCC10017_1557	MCC10043_1678	MCC10048_1431	MCC10067_1444	MCC10068_1418
SC-Fam_463	MCC10059_1575	MCC10060_1307	MCC10097_1565	MCC10111_1495	MCC10112_1357	MCC10113_1542	MCC10017_1556	MCC10043_1677	MCC10048_1430	MCC10067_1445	MCC10068_1419
SC-Fam_464	MCC10059_1574	MCC10060_1306	MCC10097_1564	MCC10111_1494	MCC10112_1358	MCC10113_1543	MCC10017_1555	MCC10043_1676	MCC10048_1429	MCC10067_1446	MCC10068_1420
SC-Fam_465	MCC10059_1572	MCC10060_1304	MCC10097_1562	MCC10111_1492	MCC10112_1360	MCC10113_1545	MCC10017_1553	MCC10043_1674	MCC10048_1427	MCC10067_1448	MCC10068_1422
SC-Fam_466	MCC10059_1571	MCC10060_1303	MCC10097_1561	MCC10111_1491	MCC10112_1361	MCC10113_1546	MCC10017_1552	MCC10043_1673	MCC10048_1426	MCC10067_1449	MCC10068_1423
SC-Fam_467	MCC10059_1568	MCC10060_1300	MCC10097_1558	MCC10111_1488	MCC10112_1364	MCC10113_1549	MCC10017_1549	MCC10043_1670	MCC10048_1423	MCC10067_1452	MCC10068_1426
SC-Fam_468	MCC10059_1567	MCC10060_1299	MCC10097_1557	MCC10111_1487	MCC10112_1365	MCC10113_1550	MCC10017_1548	MCC10043_1669	MCC10048_1422	MCC10067_1453	MCC10068_1427
SC-Fam_469	MCC10059_1565	MCC10060_1297	MCC10097_1555	MCC10111_1485	MCC10112_1367	MCC10113_1552	MCC10017_1546	MCC10043_1667	MCC10048_1420	MCC10067_1455	MCC10068_1429
SC-Fam_470	MCC10059_1564	MCC10060_1296	MCC10097_1554	MCC10111_1484	MCC10112_1368	MCC10113_1553	MCC10017_1545	MCC10043_1666	MCC10048_1419	MCC10067_1456	MCC10068_1430
SC-Fam_471	MCC10059_1558	MCC10060_1291	MCC10097_1549	MCC10111_1478	MCC10112_1373	MCC10113_1559	MCC10017_1540	MCC10043_1661	MCC10048_1414	MCC10067_1462	MCC10068_1435
SC-Fam_472	MCC10059_1557	MCC10060_1290	MCC10097_1548	MCC10111_1477	MCC10112_1374	MCC10113_1560	MCC10017_1539	MCC10043_1660	MCC10048_1413	MCC10067_1463	MCC10068_1436
SC-Fam_473	MCC10059_1555	MCC10060_1288	MCC10097_1546	MCC10111_1475	MCC10112_1376	MCC10113_1562	MCC10017_1537	MCC10043_1658	MCC10048_1411	MCC10067_1465	MCC10068_1438
SC-Fam_474	MCC10059_1554	MCC10060_1287	MCC10097_1545	MCC10111_1474	MCC10112_1377	MCC10113_1563	MCC10017_1536	MCC10043_1657	MCC10048_1410	MCC10067_1466	MCC10068_1439
SC-Fam_475	MCC10059_1553	MCC10060_1286	MCC10097_1544	MCC10111_1473	MCC10112_1378	MCC10113_1564	MCC10017_1535	MCC10043_1656	MCC10048_1409	MCC10067_1467	MCC10068_1440
SC-Fam_476	MCC10059_1550	MCC10060_1283	MCC10097_1541	MCC10111_1470	MCC10112_1381	MCC10113_1567	MCC10017_1532	MCC10043_1653	MCC10048_1406	MCC10067_1470	MCC10068_1443
SC-Fam_477	MCC10059_1546	MCC10060_1279	MCC10097_1537	MCC10111_1466	MCC10112_1385	MCC10113_1571	MCC10017_1528	MCC10043_1649	MCC10048_1402	MCC10067_1474	MCC10068_1447
SC-Fam_478	MCC10059_1545	MCC10060_1278	MCC10097_1536	MCC10111_1465	MCC10112_1386	MCC10113_1572	MCC10017_1527	MCC10043_1648	MCC10048_1401	MCC10067_1475	MCC10068_1448
SC-Fam_479	MCC10059_1544	MCC10060_1277	MCC10097_1535	MCC10111_1464	MCC10112_1387	MCC10113_1573	MCC10017_1526	MCC10043_1647	MCC10048_1400	MCC10067_1476	MCC10068_1449
SC-Fam_480	MCC10059_1543	MCC10060_1276	MCC10097_1534	MCC10111_1463	MCC10112_1388	MCC10113_1574	MCC10017_1525	MCC10043_1646	MCC10048_1399	MCC10067_1477	MCC10068_1450
SC-Fam_481	MCC10059_1612	MCC10060_1266	MCC10097_1524	MCC10111_1514	MCC10112_1398	MCC10113_1579	MCC10017_1574	MCC10043_1638	MCC10048_1480	MCC10067_1486	MCC10068_1458
SC-Fam_482	MCC10059_1700	MCC10060_1410	MCC10097_1498	MCC10111_1550	MCC10112_1424	MCC10113_1615	MCC10017_1598	MCC10043_1692	MCC10048_1488	MCC10067_1513	MCC10068_1499
SC-Fam_483	MCC10059_1698	MCC10060_1408	MCC10097_1494	MCC10111_1552	MCC10112_1428	MCC10113_1617	MCC10017_1600	MCC10043_1696	MCC10048_1490	MCC10067_1515	MCC10068_1503
SC-Fam_484	MCC10059_1696	MCC10060_1406	MCC10097_1492	MCC10111_1554	MCC10112_1430	MCC10113_1619	MCC10017_1602	MCC10043_1698	MCC10048_1492	MCC10067_1517	MCC10068_1505
SC-Fam_485	MCC10059_1695	MCC10060_1405	MCC10097_1491	MCC10111_1555	MCC10112_1431	MCC10113_1620	MCC10017_1603	MCC10043_1699	MCC10048_1493	MCC10067_1518	MCC10068_1506
SC-Fam_486	MCC10059_1691	MCC10060_1401	MCC10097_1487	MCC10111_1559	MCC10112_1435	MCC10113_1624	MCC10017_1607	MCC10043_1704	MCC10048_1497	MCC10067_1522	MCC10068_1511
SC-Fam_487	MCC10059_1689	MCC10060_1399	MCC10097_1485	MCC10111_1561	MCC10112_1437	MCC10113_1626	MCC10017_1609	MCC10043_1706	MCC10048_1499	MCC10067_1524	MCC10068_1513
SC-Fam_488	MCC10059_1685	MCC10060_1395	MCC10097_1480	MCC10111_1565	MCC10112_1442	MCC10113_1630	MCC10017_1613	MCC10043_1731	MCC10048_1503	MCC10067_1528	MCC10068_1517
SC-Fam_489	MCC10059_1682	MCC10060_1392	MCC10097_1477	MCC10111_1568	MCC10112_1445	MCC10113_1633	MCC10017_1617	MCC10043_1727	MCC10048_1507	MCC10067_1532	MCC10068_1521
SC-Fam_490	MCC10059_1680	MCC10060_1390	MCC10097_1475	MCC10111_1570	MCC10112_1447	MCC10113_1635	MCC10017_1619	MCC10043_1725	MCC10048_1509	MCC10067_1534	MCC10068_1523
SC-Fam_491	MCC10059_1679	MCC10060_1389	MCC10097_1474	MCC10111_1571	MCC10112_1448	MCC10113_1636	MCC10017_1620	MCC10043_1724	MCC10048_1510	MCC10067_1535	MCC10068_1524
SC-Fam_492	MCC10059_1676	MCC10060_1386	MCC10097_1471	MCC10111_1574	MCC10112_1451	MCC10113_1639	MCC10017_1623	MCC10043_1721	MCC10048_1513	MCC10067_1538	MCC10068_1527
SC-Fam_493	MCC10059_1675	MCC10060_1385	MCC10097_1470	MCC10111_1575	MCC10112_1452	MCC10113_1640	MCC10017_1624	MCC10043_1720	MCC10048_1514	MCC10067_1539	MCC10068_1528
SC-Fam_494	MCC10059_1674	MCC10060_1384	MCC10097_1469	MCC10111_1576	MCC10112_1453	MCC10113_1641	MCC10017_1625	MCC10043_1719	MCC10048_1515	MCC10067_1540	MCC10068_1529
SC-Fam_495	MCC10059_1668	MCC10060_1434	MCC10097_1461	MCC10111_1582	MCC10112_1460	MCC10113_1647	MCC10017_1635	MCC10043_1732	MCC10048_1525	MCC10067_1547	MCC10068_1549
SC-Fam_496	MCC10059_1667	MCC10060_1435	MCC10097_1460	MCC10111_1583	MCC10112_1461	MCC10113_1648	MCC10017_1636	MCC10043_1733	MCC10048_1526	MCC10067_1548	MCC10068_1548
SC-Fam_497	MCC10059_1666	MCC10060_1436	MCC10097_1459	MCC10111_1584	MCC10112_1462	MCC10113_1649	MCC10017_1637	MCC10043_1734	MCC10048_1527	MCC10067_1549	MCC10068_1547
SC-Fam_498	MCC10059_1659	MCC10060_1443	MCC10097_1452	MCC10111_1591	MCC10112_1469	MCC10113_1656	MCC10017_1644	MCC10043_1741	MCC10048_1534	MCC10067_1556	MCC10068_1540
SC-Fam_499	MCC10059_1658	MCC10060_1444	MCC10097_1451	MCC10111_1592	MCC10112_1470	MCC10113_1657	MCC10017_1645	MCC10043_1742	MCC10048_1535	MCC10067_1557	MCC10068_1539
SC-Fam_500	MCC10059_1648	MCC10060_1454	MCC10097_1441	MCC10111_1602	MCC10112_1480	MCC10113_1667	MCC10017_1751	MCC10043_1761	MCC10048_1551	MCC10067_1606	MCC10068_1592
SC-Fam_501	MCC10059_1646	MCC10060_1456	MCC10097_1439	MCC10111_1604	MCC10112_1482	MCC10113_1669	MCC10017_1749	MCC10043_1763	MCC10048_1553	MCC10067_1604	MCC10068_1590
SC-Fam_502	MCC10059_1633	MCC10060_1469	MCC10097_1426	MCC10111_1617	MCC10112_1495	MCC10113_1682	MCC10017_1737	MCC10043_1775	MCC10048_1565	MCC10067_1592	MCC10068_1578
SC-Fam_503	MCC10059_1632	MCC10060_1470	MCC10097_1425	MCC10111_1618	MCC10112_1496	MCC10113_1683	MCC10017_1736	MCC10043_1776	MCC10048_1566	MCC10067_1591	MCC10068_1577
SC-Fam_504	MCC10059_1631	MCC10060_1471	MCC10097_1424	MCC10111_1619	MCC10112_1497	MCC10113_1684	MCC10017_1735	MCC10043_1777	MCC10048_1567	MCC10067_1590	MCC10068_1576
SC-Fam_505	MCC10059_1630	MCC10060_1472	MCC10097_1423	MCC10111_1620	MCC10112_1498	MCC10113_1685	MCC10017_1734	MCC10043_1778	MCC10048_1568	MCC10067_1589	MCC10068_1575
SC-Fam_506	MCC10059_1629	MCC10060_1473	MCC10097_1422	MCC10111_1621	MCC10112_1499	MCC10113_1686	MCC10017_1733	MCC10043_1779	MCC10048_1569	MCC10067_1588	MCC10068_1574
SC-Fam_507	MCC10059_1626	MCC10060_1476	MCC10097_1420	MCC10111_1624	MCC10112_1501	MCC10113_1689	MCC10017_1730	MCC10043_1782	MCC10048_1572	MCC10067_1585	MCC10068_1571
SC-Fam_508	MCC10059_1625	MCC10060_1477	MCC10097_1419	MCC10111_1625	MCC10112_1502	MCC10113_1690	MCC10017_1729	MCC10043_1783	MCC10048_1573	MCC10067_1584	MCC10068_1570
SC-Fam_509	MCC10059_1624	MCC10060_1478	MCC10097_1418	MCC10111_1626	MCC10112_1503	MCC10113_1691	MCC10017_1728	MCC10043_1784	MCC10048_1574	MCC10067_1583	MCC10068_1569
SC-Fam_510	MCC10059_1623	MCC10060_1479	MCC10097_1417	MCC10111_1627	MCC10112_1504	MCC10113_1692	MCC10017_1727	MCC10043_1785	MCC10048_1575	MCC10067_1582	MCC10068_1568
SC-Fam_511	MCC10059_1621	MCC10060_1481	MCC10097_1415	MCC10111_1629	MCC10112_1506	MCC10113_1694	MCC10017_1725	MCC10043_1787	MCC10048_1577	MCC10067_1580	MCC10068_1566
SC-Fam_512	MCC10059_1620	MCC10060_1482	MCC10097_1414	MCC10111_1630	MCC10112_1507	MCC10113_1695	MCC10017_1724	MCC10043_1788	MCC10048_1578	MCC10067_1579	MCC10068_1565
SC-Fam_513	MCC10059_1615	MCC10060_1487	MCC10097_1409	MCC10111_1635	MCC10112_1512	MCC10113_1700	MCC10017_1720	MCC10043_1849	MCC10048_1639	MCC10067_1608	MCC10068_1729
SC-Fam_514	MCC10059_1714	MCC10060_1488	MCC10097_1408	MCC10111_1637	MCC10112_1513	MCC10113_1854	MCC10017_1719	MCC10043_1848	MCC10048_1638	MCC10067_1609	MCC10068_1728
SC-Fam_515	MCC10059_1717	MCC10060_1491	MCC10097_1405	MCC10111_1640	MCC10112_1516	MCC10113_1851	MCC10017_1716	MCC10043_1845	MCC10048_1635	MCC10067_1612	MCC10068_1725
SC-Fam_516	MCC10059_1718	MCC10060_1492	MCC10097_1404	MCC10111_1641	MCC10112_1517	MCC10113_1850	MCC10017_1715	MCC10043_1844	MCC10048_1634	MCC10067_1613	MCC10068_1724
SC-Fam_517	MCC10059_1721	MCC10060_1495	MCC10097_1400	MCC10111_1644	MCC10112_1521	MCC10113_1846	MCC10017_1712	MCC10043_1841	MCC10048_1631	MCC10067_1616	MCC10068_1721
SC-Fam_518	MCC10059_1725	MCC10060_1499	MCC10097_1396	MCC10111_1648	MCC10112_1525	MCC10113_1842	MCC10017_1708	MCC10043_1837	MCC10048_1627	MCC10067_1620	MCC10068_1717
SC-Fam_519	MCC10059_1726	MCC10060_1500	MCC10097_1395	MCC10111_1649	MCC10112_1526	MCC10113_1841	MCC10017_1707	MCC10043_1836	MCC10048_1626	MCC10067_1621	MCC10068_1716
SC-Fam_520	MCC10059_1728	MCC10060_1502	MCC10097_1393	MCC10111_1651	MCC10112_1528	MCC10113_1839	MCC10017_1705	MCC10043_1834	MCC10048_1624	MCC10067_1623	MCC10068_1714
SC-Fam_521	MCC10059_1729	MCC10060_1503	MCC10097_1392	MCC10111_1652	MCC10112_1529	MCC10113_1838	MCC10017_1704	MCC10043_1833	MCC10048_1623	MCC10067_1624	MCC10068_1713
SC-Fam_522	MCC10059_1730	MCC10060_1504	MCC10097_1391	MCC10111_1653	MCC10112_1530	MCC10113_1837	MCC10017_1703	MCC10043_1832	MCC10048_1622	MCC10067_1625	MCC10068_1712
SC-Fam_523	MCC10059_1731	MCC10060_1505	MCC10097_1390	MCC10111_1654	MCC10112_1531	MCC10113_1836	MCC10017_1702	MCC10043_1831	MCC10048_1621	MCC10067_1626	MCC10068_1711
SC-Fam_524	MCC10059_1732	MCC10060_1506	MCC10097_1389	MCC10111_1655	MCC10112_1532	MCC10113_1835	MCC10017_1701	MCC10043_1830	MCC10048_1620	MCC10067_1627	MCC10068_1710
SC-Fam_525	MCC10059_1733	MCC10060_1507	MCC10097_1388	MCC10111_1656	MCC10112_1533	MCC10113_1834	MCC10017_1700	MCC10043_1829	MCC10048_1619	MCC10067_1628	MCC10068_1709
SC-Fam_526	MCC10059_1734	MCC10060_1508	MCC10097_1387	MCC10111_1657	MCC10112_1534	MCC10113_1833	MCC10017_1699	MCC10043_1828	MCC10048_1618	MCC10067_1629	MCC10068_1708
SC-Fam_527	MCC10059_1736	MCC10060_1510	MCC10097_1385	MCC10111_1659	MCC10112_1536	MCC10113_1831	MCC10017_1697	MCC10043_1826	MCC10048_1616	MCC10067_1631	MCC10068_1706
SC-Fam_528	MCC10059_1740	MCC10060_1514	MCC10097_1381	MCC10111_1663	MCC10112_1540	MCC10113_1827	MCC10017_1693	MCC10043_1822	MCC10048_1612	MCC10067_1635	MCC10068_1702
SC-Fam_529	MCC10059_1742	MCC10060_1516	MCC10097_1379	MCC10111_1665	MCC10112_1542	MCC10113_1825	MCC10017_1691	MCC10043_1820	MCC10048_1610	MCC10067_1665	MCC10068_1700
SC-Fam_530	MCC10059_1743	MCC10060_1517	MCC10097_1378	MCC10111_1666	MCC10112_1543	MCC10113_1824	MCC10017_1690	MCC10043_1819	MCC10048_1609	MCC10067_1664	MCC10068_1699
SC-Fam_531	MCC10059_1748	MCC10060_1522	MCC10097_1373	MCC10111_1671	MCC10112_1548	MCC10113_1819	MCC10017_1685	MCC10043_1814	MCC10048_1604	MCC10067_1659	MCC10068_1694
SC-Fam_532	MCC10059_1753	MCC10060_1527	MCC10097_1368	MCC10111_1676	MCC10112_1553	MCC10113_1814	MCC10017_1680	MCC10043_1809	MCC10048_1599	MCC10067_1654	MCC10068_1689
SC-Fam_533	MCC10059_1755	MCC10060_1529	MCC10097_1366	MCC10111_1678	MCC10112_1555	MCC10113_1812	MCC10017_1678	MCC10043_1807	MCC10048_1597	MCC10067_1652	MCC10068_1687
SC-Fam_534	MCC10059_1756	MCC10060_1530	MCC10097_1365	MCC10111_1679	MCC10112_1556	MCC10113_1811	MCC10017_1677	MCC10043_1806	MCC10048_1596	MCC10067_1651	MCC10068_1686
SC-Fam_535	MCC10059_1758	MCC10060_1532	MCC10097_1363	MCC10111_1681	MCC10112_1558	MCC10113_1809	MCC10017_1675	MCC10043_1804	MCC10048_1594	MCC10067_1649	MCC10068_1684
SC-Fam_536	MCC10059_1759	MCC10060_1533	MCC10097_1362	MCC10111_1682	MCC10112_1559	MCC10113_1808	MCC10017_1674	MCC10043_1803	MCC10048_1593	MCC10067_1648	MCC10068_1683
SC-Fam_537	MCC10059_1761	MCC10060_1535	MCC10097_1360	MCC10111_1684	MCC10112_1561	MCC10113_1806	MCC10017_1672	MCC10043_1801	MCC10048_1591	MCC10067_1646	MCC10068_1681
SC-Fam_538	MCC10059_1762	MCC10060_1536	MCC10097_1359	MCC10111_1685	MCC10112_1562	MCC10113_1805	MCC10017_1671	MCC10043_1800	MCC10048_1590	MCC10067_1645	MCC10068_1680
SC-Fam_539	MCC10059_1763	MCC10060_1537	MCC10097_1358	MCC10111_1686	MCC10112_1563	MCC10113_1804	MCC10017_1670	MCC10043_1799	MCC10048_1589	MCC10067_1644	MCC10068_1679
SC-Fam_540	MCC10059_1764	MCC10060_1538	MCC10097_1357	MCC10111_1687	MCC10112_1564	MCC10113_1803	MCC10017_1669	MCC10043_1798	MCC10048_1588	MCC10067_1643	MCC10068_1678
SC-Fam_541	MCC10059_1765	MCC10060_1539	MCC10097_1356	MCC10111_1688	MCC10112_1565	MCC10113_1802	MCC10017_1668	MCC10043_1797	MCC10048_1587	MCC10067_1642	MCC10068_1677
SC-Fam_542	MCC10059_1767	MCC10060_1541	MCC10097_1354	MCC10111_1690	MCC10112_1567	MCC10113_1800	MCC10017_1666	MCC10043_1795	MCC10048_1585	MCC10067_1640	MCC10068_1675
SC-Fam_543	MCC10059_1768	MCC10060_1542	MCC10097_1353	MCC10111_1691	MCC10112_1568	MCC10113_1799	MCC10017_1665	MCC10043_1794	MCC10048_1584	MCC10067_1639	MCC10068_1674
SC-Fam_544	MCC10059_1773	MCC10060_1547	MCC10097_1348	MCC10111_1697	MCC10112_1573	MCC10113_1794	MCC10017_1828	MCC10043_1852	MCC10048_1714	MCC10067_1669	MCC10068_1669
SC-Fam_545	MCC10059_1776	MCC10060_1550	MCC10097_1345	MCC10111_1700	MCC10112_1576	MCC10113_1791	MCC10017_1825	MCC10043_1855	MCC10048_1711	MCC10067_1672	MCC10068_1666
SC-Fam_546	MCC10059_1777	MCC10060_1551	MCC10097_1344	MCC10111_1701	MCC10112_1577	MCC10113_1790	MCC10017_1824	MCC10043_1856	MCC10048_1710	MCC10067_1673	MCC10068_1665
SC-Fam_547	MCC10059_1778	MCC10060_1552	MCC10097_1343	MCC10111_1702	MCC10112_1578	MCC10113_1789	MCC10017_1823	MCC10043_1857	MCC10048_1709	MCC10067_1674	MCC10068_1664
SC-Fam_548	MCC10059_1779	MCC10060_1553	MCC10097_1342	MCC10111_1703	MCC10112_1579	MCC10113_1788	MCC10017_1822	MCC10043_1858	MCC10048_1708	MCC10067_1675	MCC10068_1663
SC-Fam_549	MCC10059_1780	MCC10060_1554	MCC10097_1341	MCC10111_1704	MCC10112_1580	MCC10113_1787	MCC10017_1821	MCC10043_1859	MCC10048_1707	MCC10067_1676	MCC10068_1662
SC-Fam_550	MCC10059_1782	MCC10060_1556	MCC10097_1339	MCC10111_1706	MCC10112_1582	MCC10113_1785	MCC10017_1819	MCC10043_1861	MCC10048_1705	MCC10067_1678	MCC10068_1660
SC-Fam_551	MCC10059_1783	MCC10060_1557	MCC10097_1338	MCC10111_1707	MCC10112_1583	MCC10113_1784	MCC10017_1818	MCC10043_1862	MCC10048_1704	MCC10067_1679	MCC10068_1659
SC-Fam_552	MCC10059_1786	MCC10060_1560	MCC10097_1594	MCC10111_1710	MCC10112_1586	MCC10113_1781	MCC10017_1815	MCC10043_1865	MCC10048_1701	MCC10067_1682	MCC10068_1656
SC-Fam_553	MCC10059_1787	MCC10060_1561	MCC10097_1595	MCC10111_1711	MCC10112_1587	MCC10113_1780	MCC10017_1814	MCC10043_1866	MCC10048_1700	MCC10067_1683	MCC10068_1655
SC-Fam_554	MCC10059_1789	MCC10060_1563	MCC10097_1597	MCC10111_1713	MCC10112_1589	MCC10113_1778	MCC10017_1812	MCC10043_1868	MCC10048_1698	MCC10067_1685	MCC10068_1653
SC-Fam_555	MCC10059_1790	MCC10060_1564	MCC10097_1598	MCC10111_1714	MCC10112_1590	MCC10113_1777	MCC10017_1811	MCC10043_1869	MCC10048_1697	MCC10067_1686	MCC10068_1652
SC-Fam_556	MCC10059_1791	MCC10060_1565	MCC10097_1599	MCC10111_1715	MCC10112_1591	MCC10113_1776	MCC10017_1810	MCC10043_1870	MCC10048_1696	MCC10067_1687	MCC10068_1651
SC-Fam_557	MCC10059_1792	MCC10060_1566	MCC10097_1600	MCC10111_1716	MCC10112_1592	MCC10113_1775	MCC10017_1809	MCC10043_1871	MCC10048_1695	MCC10067_1688	MCC10068_1650
SC-Fam_558	MCC10059_1793	MCC10060_1567	MCC10097_1601	MCC10111_1717	MCC10112_1593	MCC10113_1774	MCC10017_1808	MCC10043_1872	MCC10048_1694	MCC10067_1689	MCC10068_1649
SC-Fam_559	MCC10059_1794	MCC10060_1568	MCC10097_1602	MCC10111_1718	MCC10112_1594	MCC10113_1773	MCC10017_1807	MCC10043_1873	MCC10048_1693	MCC10067_1690	MCC10068_1648
SC-Fam_560	MCC10059_1795	MCC10060_1569	MCC10097_1603	MCC10111_1719	MCC10112_1595	MCC10113_1772	MCC10017_1806	MCC10043_1874	MCC10048_1692	MCC10067_1691	MCC10068_1647
SC-Fam_561	MCC10059_1796	MCC10060_1570	MCC10097_1604	MCC10111_1720	MCC10112_1596	MCC10113_1771	MCC10017_1805	MCC10043_1875	MCC10048_1691	MCC10067_1692	MCC10068_1646
SC-Fam_562	MCC10059_1797	MCC10060_1571	MCC10097_1605	MCC10111_1721	MCC10112_1597	MCC10113_1770	MCC10017_1804	MCC10043_1876	MCC10048_1690	MCC10067_1693	MCC10068_1645
SC-Fam_563	MCC10059_1798	MCC10060_1572	MCC10097_1606	MCC10111_1722	MCC10112_1598	MCC10113_1769	MCC10017_1803	MCC10043_1877	MCC10048_1689	MCC10067_1694	MCC10068_1644
SC-Fam_564	MCC10059_1799	MCC10060_1573	MCC10097_1607	MCC10111_1723	MCC10112_1599	MCC10113_1768	MCC10017_1802	MCC10043_1878	MCC10048_1688	MCC10067_1695	MCC10068_1643
SC-Fam_565	MCC10059_1801	MCC10060_1575	MCC10097_1609	MCC10111_1725	MCC10112_1601	MCC10113_1766	MCC10017_1800	MCC10043_1880	MCC10048_1686	MCC10067_1697	MCC10068_1641
SC-Fam_566	MCC10059_1802	MCC10060_1576	MCC10097_1610	MCC10111_1726	MCC10112_1602	MCC10113_1765	MCC10017_1799	MCC10043_1881	MCC10048_1685	MCC10067_1698	MCC10068_1640
SC-Fam_567	MCC10059_1805	MCC10060_1579	MCC10097_1613	MCC10111_1729	MCC10112_1605	MCC10113_1762	MCC10017_1796	MCC10043_1884	MCC10048_1682	MCC10067_1701	MCC10068_1637
SC-Fam_568	MCC10059_1806	MCC10060_1587	MCC10097_1614	MCC10111_1730	MCC10112_1606	MCC10113_1761	MCC10017_1788	MCC10043_1892	MCC10048_1674	MCC10067_1709	MCC10068_1629
SC-Fam_569	MCC10059_1807	MCC10060_1588	MCC10097_1615	MCC10111_1731	MCC10112_1607	MCC10113_1760	MCC10017_1787	MCC10043_1893	MCC10048_1673	MCC10067_1710	MCC10068_1628
SC-Fam_570	MCC10059_1808	MCC10060_1589	MCC10097_1616	MCC10111_1732	MCC10112_1608	MCC10113_1759	MCC10017_1786	MCC10043_1894	MCC10048_1672	MCC10067_1711	MCC10068_1627
SC-Fam_571	MCC10059_1810	MCC10060_1591	MCC10097_1618	MCC10111_1734	MCC10112_1610	MCC10113_1757	MCC10017_1784	MCC10043_1896	MCC10048_1670	MCC10067_1713	MCC10068_1625
SC-Fam_572	MCC10059_1811	MCC10060_1592	MCC10097_1619	MCC10111_1735	MCC10112_1611	MCC10113_1756	MCC10017_1783	MCC10043_1897	MCC10048_1669	MCC10067_1714	MCC10068_1624
SC-Fam_573	MCC10059_1812	MCC10060_1593	MCC10097_1620	MCC10111_1736	MCC10112_1612	MCC10113_1755	MCC10017_1782	MCC10043_1898	MCC10048_1668	MCC10067_1715	MCC10068_1623
SC-Fam_574	MCC10059_1815	MCC10060_1596	MCC10097_1623	MCC10111_1739	MCC10112_1615	MCC10113_1752	MCC10017_1779	MCC10043_1901	MCC10048_1665	MCC10067_1718	MCC10068_1620
SC-Fam_575	MCC10059_1818	MCC10060_1604	MCC10097_1626	MCC10111_1742	MCC10112_1618	MCC10113_1749	MCC10017_1776	MCC10043_1904	MCC10048_1662	MCC10067_1721	MCC10068_1617
SC-Fam_576	MCC10059_1822	MCC10060_1609	MCC10097_1631	MCC10111_1746	MCC10112_1623	MCC10113_1745	MCC10017_1772	MCC10043_1908	MCC10048_1658	MCC10067_1725	MCC10068_1613
SC-Fam_577	MCC10059_1823	MCC10060_1610	MCC10097_1632	MCC10111_1747	MCC10112_1624	MCC10113_1744	MCC10017_1771	MCC10043_1909	MCC10048_1657	MCC10067_1726	MCC10068_1612
SC-Fam_578	MCC10059_1824	MCC10060_1611	MCC10097_1633	MCC10111_1748	MCC10112_1625	MCC10113_1743	MCC10017_1770	MCC10043_1910	MCC10048_1656	MCC10067_1727	MCC10068_1611
SC-Fam_579	MCC10059_1825	MCC10060_1612	MCC10097_1634	MCC10111_1749	MCC10112_1626	MCC10113_1742	MCC10017_1769	MCC10043_1911	MCC10048_1655	MCC10067_1728	MCC10068_1610
SC-Fam_580	MCC10059_1826	MCC10060_1613	MCC10097_1635	MCC10111_1750	MCC10112_1627	MCC10113_1741	MCC10017_1768	MCC10043_1912	MCC10048_1654	MCC10067_1729	MCC10068_1609
SC-Fam_581	MCC10059_1827	MCC10060_1614	MCC10097_1636	MCC10111_1751	MCC10112_1628	MCC10113_1740	MCC10017_1767	MCC10043_1913	MCC10048_1653	MCC10067_1730	MCC10068_1608
SC-Fam_582	MCC10059_1828	MCC10060_1615	MCC10097_1637	MCC10111_1752	MCC10112_1629	MCC10113_1739	MCC10017_1766	MCC10043_1914	MCC10048_1652	MCC10067_1731	MCC10068_1607
SC-Fam_583	MCC10059_1829	MCC10060_1616	MCC10097_1638	MCC10111_1753	MCC10112_1630	MCC10113_1738	MCC10017_1765	MCC10043_1915	MCC10048_1651	MCC10067_1732	MCC10068_1606
SC-Fam_584	MCC10059_1830	MCC10060_1617	MCC10097_1639	MCC10111_1754	MCC10112_1631	MCC10113_1737	MCC10017_1764	MCC10043_1916	MCC10048_1650	MCC10067_1733	MCC10068_1605
SC-Fam_585	MCC10059_1831	MCC10060_1618	MCC10097_1640	MCC10111_1755	MCC10112_1632	MCC10113_1736	MCC10017_1763	MCC10043_1917	MCC10048_1649	MCC10067_1734	MCC10068_1604
SC-Fam_586	MCC10059_1832	MCC10060_1619	MCC10097_1641	MCC10111_1756	MCC10112_1633	MCC10113_1735	MCC10017_1762	MCC10043_1918	MCC10048_1648	MCC10067_1735	MCC10068_1603
SC-Fam_587	MCC10059_1833	MCC10060_1620	MCC10097_1642	MCC10111_1757	MCC10112_1634	MCC10113_1734	MCC10017_1761	MCC10043_1919	MCC10048_1647	MCC10067_1736	MCC10068_1602
SC-Fam_588	MCC10059_1836	MCC10060_1623	MCC10097_1645	MCC10111_1760	MCC10112_1637	MCC10113_1731	MCC10017_1758	MCC10043_1922	MCC10048_1644	MCC10067_1739	MCC10068_1599
SC-Fam_589	MCC10059_1855	MCC10060_1642	MCC10097_1669	MCC10111_1779	MCC10112_1657	MCC10113_1712	MCC10017_1855	MCC10043_1943	MCC10048_1734	MCC10067_1760	MCC10068_1746
SC-Fam_590	MCC10059_1861	MCC10060_1648	MCC10097_1664	MCC10111_1785	MCC10112_1662	MCC10113_1706	MCC10017_1850	MCC10043_1948	MCC10048_1739	MCC10067_1755	MCC10068_1751
SC-Fam_591	MCC10059_1862	MCC10060_1649	MCC10097_1663	MCC10111_1786	MCC10112_1663	MCC10113_1705	MCC10017_1849	MCC10043_1949	MCC10048_1740	MCC10067_1754	MCC10068_1752
SC-Fam_592	MCC10059_1863	MCC10060_1650	MCC10097_1662	MCC10111_1787	MCC10112_1664	MCC10113_1704	MCC10017_1848	MCC10043_1950	MCC10048_1741	MCC10067_1753	MCC10068_1753
SC-Fam_593	MCC10059_1866	MCC10060_1652	MCC10097_1660	MCC10111_1790	MCC10112_1666	MCC10113_1701	MCC10017_1846	MCC10043_1952	MCC10048_1743	MCC10067_1751	MCC10068_1755
SC-Fam_594	MCC10059_1932	MCC10060_1653	MCC10097_1726	MCC10111_1792	MCC10112_1668	MCC10113_1857	MCC10017_1920	MCC10043_2069	MCC10048_1788	MCC10067_1768	MCC10068_1756
SC-Fam_595	MCC10059_1931	MCC10060_1654	MCC10097_1725	MCC10111_1793	MCC10112_1669	MCC10113_1858	MCC10017_1919	MCC10043_2068	MCC10048_1787	MCC10067_1769	MCC10068_1757
SC-Fam_596	MCC10059_1930	MCC10060_1655	MCC10097_1724	MCC10111_1794	MCC10112_1670	MCC10113_1859	MCC10017_1918	MCC10043_2067	MCC10048_1786	MCC10067_1770	MCC10068_1758
SC-Fam_597	MCC10059_1927	MCC10060_1658	MCC10097_1721	MCC10111_1797	MCC10112_1673	MCC10113_1862	MCC10017_1915	MCC10043_2064	MCC10048_1783	MCC10067_1773	MCC10068_1761
SC-Fam_598	MCC10059_1925	MCC10060_1660	MCC10097_1719	MCC10111_1799	MCC10112_1675	MCC10113_1864	MCC10017_1913	MCC10043_2062	MCC10048_1781	MCC10067_1775	MCC10068_1763
SC-Fam_599	MCC10059_1924	MCC10060_1661	MCC10097_1718	MCC10111_1800	MCC10112_1676	MCC10113_1865	MCC10017_1912	MCC10043_2061	MCC10048_1780	MCC10067_1776	MCC10068_1764
SC-Fam_600	MCC10059_1922	MCC10060_1663	MCC10097_1716	MCC10111_1802	MCC10112_1678	MCC10113_1867	MCC10017_1910	MCC10043_2059	MCC10048_1778	MCC10067_1778	MCC10068_1766
SC-Fam_601	MCC10059_1921	MCC10060_1664	MCC10097_1715	MCC10111_1803	MCC10112_1679	MCC10113_1868	MCC10017_1909	MCC10043_2058	MCC10048_1777	MCC10067_1779	MCC10068_1767
SC-Fam_602	MCC10059_1916	MCC10060_1667	MCC10097_1710	MCC10111_1808	MCC10112_1684	MCC10113_1873	MCC10017_1903	MCC10043_2052	MCC10048_1771	MCC10067_1784	MCC10068_1773
SC-Fam_603	MCC10059_1915	MCC10060_1668	MCC10097_1709	MCC10111_1809	MCC10112_1685	MCC10113_1874	MCC10017_1902	MCC10043_2051	MCC10048_1770	MCC10067_1785	MCC10068_1774
SC-Fam_604	MCC10059_1905	MCC10060_1678	MCC10097_1699	MCC10111_1819	MCC10112_1695	MCC10113_1884	MCC10017_1892	MCC10043_2041	MCC10048_1760	MCC10067_1795	MCC10068_1784
SC-Fam_605	MCC10059_1904	MCC10060_1679	MCC10097_1698	MCC10111_1820	MCC10112_1696	MCC10113_1885	MCC10017_1888	MCC10043_2040	MCC10048_1756	MCC10067_1799	MCC10068_1788
SC-Fam_606	MCC10059_1903	MCC10060_1680	MCC10097_1697	MCC10111_1821	MCC10112_1697	MCC10113_1886	MCC10017_1887	MCC10043_2039	MCC10048_1755	MCC10067_1800	MCC10068_1789
SC-Fam_607	MCC10059_1902	MCC10060_1681	MCC10097_1696	MCC10111_1822	MCC10112_1698	MCC10113_1887	MCC10017_1886	MCC10043_2038	MCC10048_1754	MCC10067_1801	MCC10068_1790
SC-Fam_608	MCC10059_1900	MCC10060_1683	MCC10097_1694	MCC10111_1824	MCC10112_1700	MCC10113_1889	MCC10017_1884	MCC10043_2036	MCC10048_1752	MCC10067_1803	MCC10068_1792
SC-Fam_609	MCC10059_1899	MCC10060_1684	MCC10097_1693	MCC10111_1825	MCC10112_1701	MCC10113_1890	MCC10017_1883	MCC10043_2035	MCC10048_1751	MCC10067_1804	MCC10068_1793
SC-Fam_610	MCC10059_1898	MCC10060_1685	MCC10097_1692	MCC10111_1826	MCC10112_1702	MCC10113_1891	MCC10017_1882	MCC10043_2034	MCC10048_1750	MCC10067_1805	MCC10068_1794
SC-Fam_611	MCC10059_1893	MCC10060_1690	MCC10097_1687	MCC10111_1831	MCC10112_1707	MCC10113_1896	MCC10017_1877	MCC10043_2029	MCC10048_1745	MCC10067_1810	MCC10068_1799
SC-Fam_612	MCC10059_1988	MCC10060_1722	MCC10097_1743	MCC10111_1865	MCC10112_1762	MCC10113_1930	MCC10017_1959	MCC10043_2003	MCC10048_1828	MCC10067_1814	MCC10068_1825
SC-Fam_613	MCC10059_1987	MCC10060_1723	MCC10097_1744	MCC10111_1866	MCC10112_1761	MCC10113_1931	MCC10017_1958	MCC10043_2002	MCC10048_1827	MCC10067_1813	MCC10068_1826
SC-Fam_614	MCC10059_1960	MCC10060_1738	MCC10097_1759	MCC10111_1893	MCC10112_1746	MCC10113_1958	MCC10017_1943	MCC10043_1975	MCC10048_1811	MCC10067_1860	MCC10068_1843
SC-Fam_615	MCC10059_1959	MCC10060_1739	MCC10097_1760	MCC10111_1894	MCC10112_1745	MCC10113_1959	MCC10017_1942	MCC10043_1974	MCC10048_1810	MCC10067_1859	MCC10068_1844
SC-Fam_616	MCC10059_1958	MCC10060_1740	MCC10097_1761	MCC10111_1895	MCC10112_1744	MCC10113_1960	MCC10017_1941	MCC10043_1973	MCC10048_1809	MCC10067_1858	MCC10068_1845
SC-Fam_617	MCC10059_1948	MCC10060_1749	MCC10097_1770	MCC10111_1905	MCC10112_1735	MCC10113_1970	MCC10017_1931	MCC10043_1963	MCC10048_1800	MCC10067_1849	MCC10068_1854
SC-Fam_618	MCC10059_1944	MCC10060_1753	MCC10097_1774	MCC10111_1909	MCC10112_1731	MCC10113_1974	MCC10017_1927	MCC10043_1959	MCC10048_1796	MCC10067_1845	MCC10068_1858
SC-Fam_619	MCC10059_1998	MCC10060_1764	MCC10097_1786	MCC10111_2002	MCC10112_1787	MCC10113_1990	MCC10017_1976	MCC10043_2075	MCC10048_1858	MCC10067_1891	MCC10068_1870
SC-Fam_620	MCC10059_1999	MCC10060_1763	MCC10097_1787	MCC10111_2001	MCC10112_1788	MCC10113_1989	MCC10017_1975	MCC10043_2076	MCC10048_1859	MCC10067_1890	MCC10068_1871
SC-Fam_621	MCC10059_2001	MCC10060_1761	MCC10097_1789	MCC10111_1999	MCC10112_1790	MCC10113_1987	MCC10017_1973	MCC10043_2078	MCC10048_1861	MCC10067_1888	MCC10068_1873
SC-Fam_622	MCC10059_2002	MCC10060_1760	MCC10097_1790	MCC10111_1998	MCC10112_1791	MCC10113_1986	MCC10017_1972	MCC10043_2079	MCC10048_1862	MCC10067_1887	MCC10068_1874
SC-Fam_623	MCC10059_2015	MCC10060_1791	MCC10097_1799	MCC10111_2018	MCC10112_1799	MCC10113_2002	MCC10017_1999	MCC10043_2135	MCC10048_1878	MCC10067_1914	MCC10068_1890
SC-Fam_624	MCC10059_2013	MCC10060_1789	MCC10097_1801	MCC10111_2020	MCC10112_1801	MCC10113_2000	MCC10017_2001	MCC10043_2133	MCC10048_1880	MCC10067_1912	MCC10068_1892
SC-Fam_625	MCC10059_2011	MCC10060_1787	MCC10097_1803	MCC10111_2022	MCC10112_1803	MCC10113_1998	MCC10017_2003	MCC10043_2131	MCC10048_1882	MCC10067_1910	MCC10068_1894
SC-Fam_626	MCC10059_2009	MCC10060_1785	MCC10097_1805	MCC10111_2024	MCC10112_1805	MCC10113_1996	MCC10017_2005	MCC10043_2129	MCC10048_1884	MCC10067_1908	MCC10068_1896
SC-Fam_627	MCC10059_2051	MCC10060_1819	MCC10097_1820	MCC10111_2051	MCC10112_1819	MCC10113_2038	MCC10017_2021	MCC10043_2115	MCC10048_1898	MCC10067_1965	MCC10068_1910
SC-Fam_628	MCC10059_2050	MCC10060_1818	MCC10097_1821	MCC10111_2050	MCC10112_1820	MCC10113_2037	MCC10017_2022	MCC10043_2114	MCC10048_1899	MCC10067_1964	MCC10068_1911
SC-Fam_629	MCC10059_2049	MCC10060_1817	MCC10097_1822	MCC10111_2049	MCC10112_1821	MCC10113_2036	MCC10017_2023	MCC10043_2113	MCC10048_1900	MCC10067_1963	MCC10068_1912
SC-Fam_630	MCC10059_2048	MCC10060_1816	MCC10097_1823	MCC10111_2048	MCC10112_1822	MCC10113_2035	MCC10017_2024	MCC10043_2112	MCC10048_1901	MCC10067_1962	MCC10068_1913
SC-Fam_631	MCC10059_2042	MCC10060_1809	MCC10097_1842	MCC10111_2042	MCC10112_1841	MCC10113_2029	MCC10017_2030	MCC10043_2106	MCC10048_1907	MCC10067_1956	MCC10068_1919
SC-Fam_632	MCC10059_2041	MCC10060_1808	MCC10097_1841	MCC10111_2041	MCC10112_1840	MCC10113_2028	MCC10017_2031	MCC10043_2105	MCC10048_1908	MCC10067_1955	MCC10068_1920
SC-Fam_633	MCC10059_2039	MCC10060_1806	MCC10097_1839	MCC10111_2039	MCC10112_1838	MCC10113_2026	MCC10017_2033	MCC10043_2103	MCC10048_1910	MCC10067_1953	MCC10068_1922
SC-Fam_634	MCC10059_2038	MCC10060_1805	MCC10097_1838	MCC10111_2038	MCC10112_1837	MCC10113_2025	MCC10017_2034	MCC10043_2102	MCC10048_1911	MCC10067_1952	MCC10068_1923
SC-Fam_635	MCC10059_2037	MCC10060_1804	MCC10097_1837	MCC10111_2037	MCC10112_1836	MCC10113_2024	MCC10017_2035	MCC10043_2101	MCC10048_1912	MCC10067_1951	MCC10068_1924
SC-Fam_636	MCC10059_2036	MCC10060_1803	MCC10097_1836	MCC10111_2036	MCC10112_1835	MCC10113_2023	MCC10017_2036	MCC10043_2100	MCC10048_1913	MCC10067_1950	MCC10068_1925
SC-Fam_637	MCC10059_2035	MCC10060_1802	MCC10097_1835	MCC10111_2035	MCC10112_1834	MCC10113_2022	MCC10017_2037	MCC10043_2099	MCC10048_1914	MCC10067_1949	MCC10068_1926
SC-Fam_638	MCC10059_2034	MCC10060_1801	MCC10097_1834	MCC10111_2034	MCC10112_1833	MCC10113_2021	MCC10017_2038	MCC10043_2098	MCC10048_1915	MCC10067_1948	MCC10068_1927
SC-Fam_639	MCC10059_2031	MCC10060_1822	MCC10097_1831	MCC10111_2031	MCC10112_1830	MCC10113_2018	MCC10017_2041	MCC10043_2095	MCC10048_1918	MCC10067_1945	MCC10068_1930
SC-Fam_640	MCC10059_0003	MCC10060_0011	MCC10097_0003	MCC10111_0078	MCC10112_0003	MCC10113_0078	MCC10017_0003	MCC10043_2092	MCC10048_1921	MCC10067_1942	MCC10068_1933
SC-Fam_641	MCC10059_0004	MCC10060_0010	MCC10097_0004	MCC10111_0077	MCC10112_0004	MCC10113_0077	MCC10017_0004	MCC10043_2091	MCC10048_1922	MCC10067_1941	MCC10068_1934
SC-Fam_642	MCC10059_0007	MCC10060_0008	MCC10097_0007	MCC10111_0074	MCC10112_0007	MCC10113_0074	MCC10017_0006	MCC10043_2088	MCC10048_1925	MCC10067_1938	MCC10068_1937

## Sheet: S-tableS6
Supplemetary Tale S6. General features of each of the B. longum subsp. longum draft genomes
										Isolation source
strain	No. of ORFs	predicted genome size(Mb)	Fold coverage	No. of contigs	G+C% content	N50	Longest contig	No. of tRNAs		age (year)	gender		GenBank accession no.
MCC10002	2301	2634509	62.9487	59	59.9525	117094	307987	78		0.333333	male		SAMN06368569
MCC10003	2153	2526927	35.1954	69	60.0918	78633	216554	57		0.333333	female		SAMN06368570
MCC10004	2131	2551732	40.671	52	60.016	120136	306370	56		0.833333	male		SAMN06368571
MCC10006	2082	2450143	51.1067	83	60.3502	54028	128556	58		1	male		SAMN06368572
MCC10007	2152	2485423	52.719	59	60.1759	91121	230249	57		1.75	female		SAMN06368573
MCC10008	2235	2543695	42.4698	80	59.9715	66885	187210	58		2	male		SAMN06368574
MCC10009	2121	2523697	57.334	60	60.121	86371	240673	56		3	female		SAMN06368575
MCC10010	2090	2452447	39.6899	93	60.3574	71393	143768	55		3	male		SAMN06368576
MCC10011	1996	2397460	78.9506	34	59.9392	181644	303059	61		3	female		SAMN06368577
MCC10012	2053	2479877	56.1	67	59.6488	80579	190148	54		5	male		SAMN06368578
MCC10014	2106	2466576	57.3282	60	60.2349	88026	272903	55		9	male		SAMN06368579
MCC10015	2287	2630290	47.2561	83	59.9464	55877	286193	78		10	female		SAMN06368580
MCC10016	1969	2371177	59.5294	66	60.0412	68950	229028	56		12	female		SAMN06368581
MCC10017	2081	2448828	68.0475	60	59.7042	79360	256580	62		14	male		SAMN06368582
MCC10018	1958	2330414	79.4557	32	60.0388	187586	299464	56		19	male		SAMN06368583
MCC10019	1928	2304529	57.7755	41	60.0912	111255	347818	54		22	female		SAMN06368584
MCC10021	1851	2235753	52.3799	58	60.0321	73859	334281	54		25	male		SAMN06368585
MCC10022	2045	2419664	43.1946	55	59.7475	85747	461043	74		26	female		SAMN06368586
MCC10023	1904	2308198	55.1799	41	60.2926	137131	335813	56		26	female		SAMN06368587
MCC10025	2000	2408845	36.6588	56	60.1123	90355	193532	54		29	female		SAMN06368588
MCC10027	2136	2505832	57.468	59	59.8746	82254	220432	77		32	male		SAMN06368589
MCC10028	2057	2425414	42.335	44	60.2133	120049	236235	58		33	female		SAMN06368590
MCC10029	1958	2346104	105.21	55	59.893	121134	217411	59		33	male		SAMN06368591
MCC10030	2131	2519054	47.5785	64	60.1311	79344	203550	56		33	female		SAMN06368592
MCC10031	1979	2401154	58.6902	41	60.1148	147308	337430	57		33	male		SAMN06368593
MCC10033	2023	2392045	53.2903	63	59.9839	87837	285163	55		35	female		SAMN06368594
MCC10034	1841	2253632	67.3593	70	59.9881	76880	142218	56		37	male		SAMN06368595
MCC10035	2111	2457503	48.2959	52	59.8202	123287	264920	79		37	female		SAMN06368596
MCC10036	1879	2250053	56.1092	22	59.89	362417	448428	56		37	male		SAMN06368597
MCC10038	2058	2367010	41.3042	38	59.9316	118336	325062	57		41	female		SAMN06368598
MCC10039	1998	2389049	54.5099	34	59.9805	152226	294659	58		41	male		SAMN06368599
MCC10040	2092	2450000	51.6967	45	60.1618	119753	221405	58		44	male		SAMN06368600
MCC10041	1977	2370638	71.9647	47	60.1322	100906	209433	57		47	female		SAMN06368601
MCC10042	1946	2320556	66.9825	53	60.0834	87304	187217	58		48	male		SAMN06368602
MCC10043	2217	2623861	53.108	62	59.5343	99529	216314	76		48	female		SAMN06368603
MCC10044	2139	2512809	191.287	50	60.346	146060	393940	56		49	female		SAMN06368604
MCC10045	2073	2438284	90.5879	62	60.3372	96174	227255	58		49	male		SAMN06368605
MCC10046	1837	2286448	110.073	71	59.8975	85849	217314	56		50	female		SAMN06368606
MCC10047	1958	2364613	41.3654	64	59.8803	85850	218788	55		51	female		SAMN06368607
MCC10048	2044	2456016	63.6409	71	59.8037	86574	215542	54		51	male		SAMN06368608
MCC10050	1848	2280366	64.8651	34	59.7687	119403	269889	54		54	male		SAMN06368609
MCC10051	1923	2303629	77.8246	42	60.1064	137425	346527	55		57	female		SAMN06368610
MCC10052	2053	2428737	38.5255	65	60.1225	119614	228284	56		59	male		SAMN06368611
MCC10053	2048	2425878	42.9171	51	60.271	104988	228934	54		61	female		SAMN06368612
MCC10054	1936	2295637	34.6859	61	60.003	113023	217987	54		62	male		SAMN06368613
MCC10055	2130	2486026	44.0545	72	60.0782	74000	194446	78		63	female		SAMN06368614
MCC10056	1941	2299787	31.4185	79	59.9611	55659	168999	54		63	female		SAMN06368615
MCC10057	1806	2188617	30.7453	73	59.89	56021	239610	54		64	female		SAMN06368616
MCC10058	1958	2329562	43.2997	65	60.2222	105374	235749	56		65	female		SAMN06368617
MCC10059	2091	2437180	65.2596	47	60.015	104148	202783	62		65	female		SAMN06368618
MCC10060	1912	2313106	54.9584	59	60.1844	89775	220767	54		65	female		SAMN06368619
MCC10062	1922	2327471	67.6576	59	59.8313	90902	289528	55		68	male		SAMN06368620
MCC10064	1848	2265777	85.8837	40	59.9572	145462	356272	55		80	female		SAMN06368621
MCC10066	1933	2293828	69.9399	53	59.7599	99542	261467	61		73	male		SAMN06368622
MCC10067	1999	2394373	49.6535	55	59.6418	87768	178303	62		75	female		SAMN06368623
MCC10068	1987	2407868	48.7106	58	59.7362	100125	241731	57		78	male		SAMN06368624
MCC10069	1968	2367177	58.9095	57	59.9406	107420	320269	56		79	female		SAMN06368625
MCC10070	2152	2508225	55.203	48	59.6071	107690	229840	75		79	female		SAMN06368626
MCC10071	1869	2287720	63.5366	49	60.0322	100179	376441	55		80	male		SAMN06368627
MCC10072	1800	2233880	69.4374	23	59.9767	203892	435118	56		81	male		SAMN06368628
MCC10073	1904	2284295	55.6515	42	59.736	120386	310774	56		82	male		SAMN06368629
MCC10074	2067	2410008	54.2036	34	59.7644	117272	369185	76		74	male		SAMN06368630
MCC10075	2015	2385028	37.3059	53	60.101	104023	248740	57		77	female		SAMN06368631
MCC10076	2242	2563556	42.84	50	60.1614	103390	242203	61		84	male		SAMN06368632
MCC10077	2038	2411624	42.5683	40	60.0201	161805	349711	62		83	male		SAMN06368633
MCC10078	1838	2272041	59.7684	58	59.7706	71937	132434	53		85	male		SAMN06368634
MCC10079	2023	2382717	43.0277	77	59.904	74108	184177	58		76	female		SAMN06368635
MCC10080	2108	2528936	62.1808	59	60.2111	110566	232956	55		86	male		SAMN06368636
MCC10081	1986	2323459	51.7499	56	59.9267	144902	419389	60		88	female		SAMN06368637
MCC10083	2043	2476689	41.1907	64	60.2526	95640	182652	53		92	male		SAMN06368638
MCC10084	1861	2264348	55.1752	46	60.0955	110605	291556	54		98	male		SAMN06368639
MCC10085	1993	2366301	69.6808	64	60.0022	85495	197601	57		98	male		SAMN06368640
MCC10086	1912	2281205	212.487	48	59.9076	43347	152753	53		0.416667	female		SAMN06368641
MCC10087	1891	2303241	124.007	49	59.974	100861	247556	55		1.25	female		SAMN06368642
MCC10089	2011	2327031	181.339	41	60.3306	17134	84466	56		21	male		SAMN06368643
MCC10090	1958	2347360	60.367	49	59.8411	101464	213411	61		25	female		SAMN06368644
MCC10091	2099	2350330	185.565	64	59.9698	16864	69653	54		31	female		SAMN06368645
MCC10092	1855	2234833	32.5955	89	59.9237	64435	151520	56		50	male		SAMN06368646
MCC10093	2086	2459457	114.313	57	60.1641	107167	309688	55		55	female		SAMN06368647
MCC10094	2269	2470586	141.294	39	59.8514	25210	208887	77		57	female		SAMN06368648
MCC10095	2023	2356818	30.4966	95	60.2749	73899	212828	55		71	female		SAMN06368649
MCC10096	2316	2553233	175.894	39	59.6646	23568	157635	78		72	female		SAMN06368650
MCC10097	1876	2280351	43.5796	52	60.0335	84305	303421	56		40	male		SAMN06368651
MCC10098	1969	2311544	158.668	58	59.8394	28030	218087	53		17	male		SAMN06368652
MCC10099	1943	2340071	45.3154	66	60.0833	74628	175044	57		18	female		SAMN06368653
MCC10100	2199	2484542	154.289	55	60.1101	28139	128841	57		12	male		SAMN06368654
MCC10101	2077	2404881	169.22	65	60.0579	42916	185756	57		10	male		SAMN06368655
MCC10102	2231	2505933	158.268	55	60.0695	29983	109083	57		11	male		SAMN06368656
MCC10103	2064	2368041	179.116	16	59.8653	48973	133946	50		0.916667	male		SAMN06368657
MCC10106	2070	2408497	165.536	74	60.1161	45682	177854	58		0.0694444	male		SAMN06368658
MCC10107	1992	2333383	160.492	45	59.7434	54498	210548	62		0.255556	male		SAMN06368659
MCC10108	2078	2419254	32.9189	73	60.2568	71203	244083	56		0.152778	male		SAMN06368660
MCC10111	2091	2438807	60.1796	49	60.0148	104146	240447	62		36	female		SAMN06368661
MCC10112	1873	2277932	96.0077	59	60.034	89604	403770	56		4	female		SAMN06368662
MCC10113	2117	2464174	205.273	62	60.0109	104146	179407	64		1.41667	male		SAMN06368663
MCC10114	2084	2454594	84.9397	58	59.818	122702	275219	59		5	male		SAMN06368664
MCC10115	2107	2433904	137.068	55	60.2608	105978	210988	59		55	male		SAMN06368665
MCC10116	2260	2629450	82.7363	47	60.0067	174996	312104	78		80	female		SAMN06368666
MCC10117	1866	2301675	126.477	35	59.8563	199249	280590	55		60	female		SAMN06368667
MCC10118	1948	2349751	112.01	36	59.9468	183950	342484	56		8	female		SAMN06368668
MCC10119	2140	2486893	95.7727	45	60.0911	110734	292103	57		2	male		SAMN06368669
MCC10120	2105	2483876	90.1398	62	60.1708	122808	270572	58		2	male		SAMN06368670
MCC10121	1992	2384465	100.279	26	59.983	227578	480783	58		71	male		SAMN06368671
MCC10122	2049	2460484	118.331	49	60.1314	124788	274184	56		3	female		SAMN06368672
MCC10123	2155	2506502	130.955	49	59.676	142768	241736	80		4	male		SAMN06368673
MCC10124	2047	2457023	70.6467	47	60.1162	129487	231928	59		5	female		SAMN06368674
MCC10125	2052	2447743	116.913	43	60.1534	117852	391097	58		3	male		SAMN06368675
MCC10126	2164	2553070	70.0387	68	59.7865	81309	193929	78		2	female		SAMN06368676
MCC10127	1952	2356846	130.605	41	60.0965	113274	262894	55		81	female		SAMN06368677
MCC10128	2185	2509605	99.2116	57	59.9411	113879	212786	75		83	female		SAMN06368678
MCC10129	1861	2273526	154.842	18	60.0956	483167	684631	58		98	female		SAMN06368679
MCC10130	1995	2368631	101.985	59	59.9998	104520	197601	56		91	male		SAMN06368680
MCC10212	2036	2357648	187.809	28	59.8637	57424	322429	57		33	male		SAMN06368681

## Sheet: S-tableS7
Supplemetary Tale S7. All-against-all comparison of the protospacer sequences
				on prediced megaplasmid(subtype I-E)
				MCC10002																									MCC10015
				region1					region2																				region1											region2
			spacer No.	1	2	3	4	5	1	2	3	4	5	6	7	8	9	10	11	12	13	14	15	16	17	18	19	20	1	2	3	4	5	6	7	8	9	10	11	1	2	3	4	5	6	7	8	9	10
on prediced megaplasmid(subtype I-E)	MCC10002	region1	1	100	0	0	0	0	0	0	0	0	0	0	0	0	0	0	0	0	0	0	0	0	0	0	0	0	0	0	0	0	0	0	0	0	0	0	0	0	0	0	0	0	0	0	0	0	0
	MCC10002	Cr1	2	0	100	0	0	0	0	0	0	0	0	0	0	0	0	0	0	0	0	0	0	0	0	0	0	0	0	0	0	0	0	0	0	0	0	0	0	0	0	0	0	0	0	0	0	0	0
	MCC10002	Cr1	3	0	0	100	0	0	0	0	0	0	0	0	0	0	0	0	0	0	0	0	0	0	0	0	0	0	0	0	0	0	0	0	0	0	0	0	0	0	0	0	0	0	0	0	0	0	0
	MCC10002	Cr1	4	0	0	0	100	0	0	0	0	0	0	0	0	0	0	0	0	0	0	0	0	0	0	0	0	0	0	0	0	0	0	0	0	0	0	0	0	0	0	0	0	0	0	0	0	0	0
	MCC10002	Cr1	5	0	0	0	0	100	0	0	0	0	0	0	0	0	0	0	0	0	0	0	0	0	0	0	0	0	0	0	0	0	0	0	0	100	0	0	0	0	0	0	0	0	0	0	0	0	0
	MCC10002	region2	1	0	0	0	0	0	100	0	0	0	0	0	0	0	0	0	0	0	0	0	0	0	0	0	0	0	0	0	0	0	0	0	0	0	0	0	0	0	0	0	0	0	0	0	0	0	0
	MCC10002	Cr2	2	0	0	0	0	0	0	100	0	0	0	0	0	0	0	0	0	0	0	0	0	0	0	0	0	0	0	0	0	0	0	0	0	0	0	0	0	0	0	0	0	0	0	0	0	0	0
	MCC10002	Cr2	3	0	0	0	0	0	0	0	100	0	0	0	0	0	0	0	0	0	0	0	0	0	0	0	0	0	0	0	0	0	0	0	0	0	0	0	0	0	0	0	0	0	0	0	0	0	0
	MCC10002	Cr2	4	0	0	0	0	0	0	0	0	100	0	0	0	0	0	0	0	0	0	0	0	0	0	0	0	0	0	0	0	0	0	0	0	0	0	0	0	0	0	0	0	0	0	0	0	0	0
	MCC10002	Cr2	5	0	0	0	0	0	0	0	0	0	100	0	0	0	0	0	0	0	0	0	0	0	0	0	0	0	0	0	0	0	0	0	0	0	0	0	0	0	0	0	0	0	0	0	0	0	0
	MCC10002	Cr2	6	0	0	0	0	0	0	0	0	0	0	100	0	0	0	0	0	0	0	0	0	0	0	0	0	0	0	0	0	0	0	0	0	0	0	0	0	0	0	0	0	0	0	0	0	0	0
	MCC10002	Cr2	7	0	0	0	0	0	0	0	0	0	0	0	100	0	0	0	0	0	0	0	0	0	0	0	0	0	0	0	0	0	0	0	0	0	0	0	0	0	0	0	0	0	0	0	0	0	0
	MCC10002	Cr2	8	0	0	0	0	0	0	0	0	0	0	0	0	100	0	0	0	0	0	0	0	0	0	0	0	0	0	0	0	0	0	0	0	0	0	0	0	0	0	0	0	0	0	0	0	0	0
	MCC10002	Cr2	9	0	0	0	0	0	0	0	0	0	0	0	0	0	100	0	0	0	0	0	0	0	0	0	0	0	0	0	0	0	0	0	0	0	0	0	0	0	0	0	0	0	0	0	0	0	0
	MCC10002	Cr2	10	0	0	0	0	0	0	0	0	0	0	0	0	0	0	100	0	0	0	0	0	0	0	0	0	0	0	0	0	0	0	0	0	0	0	0	0	0	0	0	0	0	0	0	0	0	0
	MCC10002	Cr2	11	0	0	0	0	0	0	0	0	0	0	0	0	0	0	0	100	0	0	0	0	0	0	0	0	0	0	0	0	0	0	0	0	0	0	0	0	0	0	0	0	0	0	0	0	0	0
	MCC10002	Cr2	12	0	0	0	0	0	0	0	0	0	0	0	0	0	0	0	0	100	0	0	0	0	0	0	0	0	0	0	0	0	0	0	0	0	0	0	0	0	0	0	0	0	0	0	0	0	0
	MCC10002	Cr2	13	0	0	0	0	0	0	0	0	0	0	0	0	0	0	0	0	0	100	0	0	0	0	0	0	0	0	0	0	0	0	0	0	0	0	0	0	0	0	0	0	0	0	0	0	0	0
	MCC10002	Cr2	14	0	0	0	0	0	0	0	0	0	0	0	0	0	0	0	0	0	0	100	0	0	0	0	0	0	0	0	0	0	0	0	0	0	0	0	0	0	0	0	0	0	0	0	0	0	0
	MCC10002	Cr2	15	0	0	0	0	0	0	0	0	0	0	0	0	0	0	0	0	0	0	0	100	0	0	0	0	0	0	0	0	0	0	0	0	0	0	0	0	0	0	0	0	0	0	0	0	0	0
	MCC10002	Cr2	16	0	0	0	0	0	0	0	0	0	0	0	0	0	0	0	0	0	0	0	0	100	0	0	0	0	0	0	0	0	0	0	0	0	0	0	0	0	0	0	0	0	0	0	0	0	0
	MCC10002	Cr2	17	0	0	0	0	0	0	0	0	0	0	0	0	0	0	0	0	0	0	0	0	0	100	0	0	0	0	0	0	0	0	0	0	0	0	0	0	0	0	0	0	0	0	0	0	0	0
	MCC10002	Cr2	18	0	0	0	0	0	0	0	0	0	0	0	0	0	0	0	0	0	0	0	0	0	0	100	0	0	0	0	0	0	0	0	0	0	0	0	0	0	0	0	0	0	0	0	0	0	0
	MCC10002	Cr2	19	0	0	0	0	0	0	0	0	0	0	0	0	0	0	0	0	0	0	0	0	0	0	0	100	0	0	0	0	0	0	0	0	0	0	0	0	0	0	0	0	0	0	0	0	0	0
	MCC10002	Cr2	20	0	0	0	0	0	0	0	0	0	0	0	0	0	0	0	0	0	0	0	0	0	0	0	0	100	0	0	0	0	0	0	0	0	0	0	0	0	0	0	0	0	0	0	0	0	0
	MCC10015	region1	1	0	0	0	0	0	0	0	0	0	0	0	0	0	0	0	0	0	0	0	0	0	0	0	0	0	100	0	0	0	0	0	0	0	0	0	0	0	0	0	0	0	0	0	0	0	0
	MCC10015	Cr1	2	0	0	0	0	0	0	0	0	0	0	0	0	0	0	0	0	0	0	0	0	0	0	0	0	0	0	100	0	0	0	0	0	0	0	0	0	0	0	0	0	0	0	0	0	0	0
	MCC10015	Cr1	3	0	0	0	0	0	0	0	0	0	0	0	0	0	0	0	0	0	0	0	0	0	0	0	0	0	0	0	100	0	0	0	0	0	0	0	0	0	0	0	0	0	0	0	0	0	0
	MCC10015	Cr1	4	0	0	0	0	0	0	0	0	0	0	0	0	0	0	0	0	0	0	0	0	0	0	0	0	0	0	0	0	100	0	0	0	0	0	0	0	0	0	0	0	0	0	0	0	0	0
	MCC10015	Cr1	5	0	0	0	0	0	0	0	0	0	0	0	0	0	0	0	0	0	0	0	0	0	0	0	0	0	0	0	0	0	100	0	0	0	0	0	0	0	0	0	0	0	0	0	0	0	0
	MCC10015	Cr1	6	0	0	0	0	0	0	0	0	0	0	0	0	0	0	0	0	0	0	0	0	0	0	0	0	0	0	0	0	0	0	100	0	0	0	0	0	0	0	0	0	0	0	0	0	0	0
	MCC10015	Cr1	7	0	0	0	0	0	0	0	0	0	0	0	0	0	0	0	0	0	0	0	0	0	0	0	0	0	0	0	0	0	0	0	100	0	0	0	0	0	0	0	0	0	0	0	0	0	0
	MCC10015	Cr1	8	0	0	0	0	100	0	0	0	0	0	0	0	0	0	0	0	0	0	0	0	0	0	0	0	0	0	0	0	0	0	0	0	100	0	0	0	0	0	0	0	0	0	0	0	0	0
	MCC10015	Cr1	9	0	0	0	0	0	0	0	0	0	0	0	0	0	0	0	0	0	0	0	0	0	0	0	0	0	0	0	0	0	0	0	0	0	100	0	0	0	0	0	0	0	0	0	0	0	0
	MCC10015	Cr1	10	0	0	0	0	0	0	0	0	0	0	0	0	0	0	0	0	0	0	0	0	0	0	0	0	0	0	0	0	0	0	0	0	0	0	100	0	0	0	0	0	0	0	0	0	0	0
	MCC10015	Cr1	11	0	0	0	0	0	0	0	0	0	0	0	0	0	0	0	0	0	0	0	0	0	0	0	0	0	0	0	0	0	0	0	0	0	0	0	100	0	0	0	0	0	0	0	0	0	0
	MCC10015	region2	1	0	0	0	0	0	0	0	0	0	0	0	0	0	0	0	0	0	0	0	0	0	0	0	0	0	0	0	0	0	0	0	0	0	0	0	0	100	0	0	0	0	0	0	0	0	0
	MCC10015	Cr2	2	0	0	0	0	0	0	0	0	0	0	0	0	0	0	0	0	0	0	0	0	0	0	0	0	0	0	0	0	0	0	0	0	0	0	0	0	0	100	0	0	0	0	0	0	0	0
	MCC10015	Cr2	3	0	0	0	0	0	0	0	0	0	0	0	0	0	0	0	0	0	0	0	0	0	0	0	0	0	0	0	0	0	0	0	0	0	0	0	0	0	0	100	0	0	0	0	0	0	0
	MCC10015	Cr2	4	0	0	0	0	0	0	0	0	0	0	0	0	0	0	0	0	0	0	0	0	0	0	0	0	0	0	0	0	0	0	0	0	0	0	0	0	0	0	0	100	0	0	0	0	0	0
	MCC10015	Cr2	5	0	0	0	0	0	0	0	0	0	0	0	0	0	0	0	0	0	0	0	0	0	0	0	0	0	0	0	0	0	0	0	0	0	0	0	0	0	0	0	0	100	0	0	0	0	0
	MCC10015	Cr2	6	0	0	0	0	0	0	0	0	0	0	0	0	0	0	0	0	0	0	0	0	0	0	0	0	0	0	0	0	0	0	0	0	0	0	0	0	0	0	0	0	0	100	0	0	0	0
	MCC10015	Cr2	7	0	0	0	0	0	0	0	0	0	0	0	0	0	0	0	0	0	0	0	0	0	0	0	0	0	0	0	0	0	0	0	0	0	0	0	0	0	0	0	0	0	0	100	0	0	0
	MCC10015	Cr2	8	0	0	0	0	0	0	0	0	0	0	0	0	0	0	0	0	0	0	0	0	0	0	0	0	0	0	0	0	0	0	0	0	0	0	0	0	0	0	0	0	0	0	0	100	0	0
	MCC10015	Cr2	9	0	0	0	0	0	0	0	0	0	0	0	0	0	0	0	0	0	0	0	0	0	0	0	0	0	0	0	0	0	0	0	0	0	0	0	0	0	0	0	0	0	0	0	0	100	0
	MCC10015	Cr2	10	0	0	0	0	0	0	0	0	0	0	0	0	0	0	0	0	0	0	0	0	0	0	0	0	0	0	0	0	0	0	0	0	0	0	0	0	0	0	0	0	0	0	0	0	0	100
	MCC10015	Cr2	11	0	0	0	0	0	0	0	0	0	0	0	0	0	0	0	0	0	0	0	0	0	0	0	0	0	0	0	0	0	0	0	0	0	0	0	0	0	0	0	0	0	0	0	0	0	0
	MCC10015	Cr2	12	0	0	0	0	0	0	0	0	0	0	0	0	0	0	0	0	0	0	0	0	0	0	0	0	0	0	0	0	0	0	0	0	0	0	0	0	0	0	0	0	0	0	0	0	0	0
	MCC10015	Cr2	13	0	0	0	0	0	0	0	0	0	0	0	0	0	0	0	0	0	0	0	0	0	0	0	0	0	0	0	0	0	0	0	0	0	0	0	0	0	0	0	0	0	0	0	0	0	0
	MCC10015	Cr2	14	0	0	0	0	0	0	0	0	0	0	0	0	0	0	0	0	0	0	0	0	0	0	0	0	0	0	0	0	0	0	0	0	0	0	0	0	0	0	0	0	0	0	0	0	0	0
	MCC10015	Cr2	15	0	0	0	0	0	0	0	0	0	0	0	0	0	0	0	0	0	0	0	0	0	0	0	0	0	0	0	0	0	0	0	0	0	0	0	0	0	0	0	0	0	0	0	0	0	0
	MCC10015	Cr2	16	0	0	0	0	0	0	0	0	0	0	0	0	0	0	0	0	0	0	0	0	0	0	0	0	0	0	0	0	0	0	0	0	0	0	0	0	0	0	0	0	0	0	0	0	0	0
	MCC10022	region1	1	0	0	0	0	0	0	0	0	0	0	0	0	0	0	0	0	0	0	0	0	0	0	0	0	0	0	0	0	0	0	0	0	0	0	0	0	0	0	0	0	0	0	0	0	0	0
	MCC10022	Cr1	2	0	0	0	0	0	0	0	0	0	0	0	0	0	0	0	0	0	0	0	0	0	0	0	0	0	0	0	0	0	0	0	0	0	0	0	0	0	0	0	0	0	0	0	0	0	0
	MCC10022	Cr1	3	0	0	0	0	0	0	0	0	0	0	0	0	0	0	0	0	0	0	0	0	0	0	0	0	0	0	0	0	0	0	0	100	0	0	0	0	0	0	0	0	0	0	0	0	0	0
	MCC10022	Cr1	4	0	0	0	0	0	0	0	0	0	0	0	0	0	0	0	0	0	0	0	0	0	0	0	0	0	0	0	0	0	0	0	0	0	0	0	0	0	0	0	0	0	0	0	0	0	0
	MCC10022	region2	1	0	0	0	0	0	0	0	0	0	0	0	0	0	0	0	0	0	0	0	0	0	0	0	0	0	0	0	0	0	0	0	0	0	0	0	0	0	0	0	0	0	0	0	0	0	0
	MCC10022	Cr2	2	0	0	0	0	0	0	0	0	0	0	0	0	0	0	0	0	0	0	0	0	0	0	0	0	0	0	0	0	0	0	0	0	0	0	0	0	0	0	0	0	0	0	0	0	0	0
	MCC10022	Cr2	3	0	0	0	0	0	0	0	0	0	0	0	0	0	0	0	0	0	0	0	0	0	0	0	0	0	0	0	0	0	0	0	0	0	0	0	0	0	0	0	0	0	0	0	0	0	0
	MCC10022	Cr2	4	0	0	0	0	0	0	0	0	0	0	0	0	0	0	0	0	0	0	0	0	0	0	0	0	0	0	0	0	0	0	0	0	0	0	0	0	0	0	0	0	0	0	0	0	0	0
	MCC10022	Cr2	5	0	0	0	0	0	0	0	0	0	0	0	0	0	0	0	0	0	0	0	0	0	0	0	0	0	0	0	0	0	0	0	0	0	0	0	0	0	0	0	0	0	0	0	0	0	0
	MCC10022	Cr2	6	0	0	0	0	0	0	0	0	0	0	0	0	0	0	0	0	0	100	0	0	0	0	0	0	0	0	0	0	0	0	0	0	0	0	0	0	0	0	0	0	0	0	0	0	0	0
	MCC10022	Cr2	7	0	0	0	0	0	0	0	0	0	0	0	0	0	0	0	0	0	0	100	0	0	0	0	0	0	0	0	0	0	0	0	0	0	0	0	0	0	0	0	0	0	0	0	0	0	0
	MCC10022	Cr2	8	0	0	0	0	0	0	0	0	0	0	0	0	0	0	0	0	0	0	0	100	0	0	0	0	0	0	0	0	0	0	0	0	0	0	0	0	0	0	0	0	0	0	0	0	0	0
	MCC10027	region1	1	0	0	0	0	0	0	0	0	0	0	0	0	0	0	0	0	0	0	0	0	0	0	0	0	0	0	0	0	0	0	0	0	0	0	0	0	0	0	0	0	0	0	0	0	0	0
	MCC10027	Cr1	2	0	0	0	0	0	0	0	0	0	0	0	0	0	0	0	0	0	0	0	0	0	0	0	0	0	0	0	0	0	0	0	0	0	0	0	0	0	0	0	0	0	0	0	0	0	0
	MCC10027	Cr1	3	0	0	0	0	100	0	0	0	0	0	0	0	0	0	0	0	0	0	0	0	0	0	0	0	0	0	0	0	0	0	0	0	100	0	0	0	0	0	0	0	0	0	0	0	0	0
	MCC10027	region2	1	0	0	0	0	0	0	0	0	0	0	0	0	0	0	0	0	0	0	0	0	0	0	0	0	0	0	0	0	0	0	0	0	0	0	0	0	0	0	0	0	0	0	0	0	0	0
	MCC10027	Cr2	2	0	0	100	0	0	0	0	0	0	0	0	0	0	0	0	0	0	0	0	0	0	0	0	0	0	0	0	0	0	0	0	0	0	0	0	0	0	0	0	0	0	0	0	0	0	0
	MCC10027	Cr2	3	0	0	0	0	0	0	0	0	0	0	0	0	0	0	0	0	0	0	0	0	0	0	0	0	0	0	0	0	0	0	0	0	0	0	0	0	0	0	0	0	0	0	0	0	0	0
	MCC10035	region1	1	0	0	0	0	0	0	0	0	0	0	0	0	0	0	0	0	0	0	0	0	0	0	0	0	0	0	0	0	0	0	0	0	0	0	0	0	0	0	0	0	0	0	0	0	0	0
	MCC10035	Cr1	2	0	0	0	0	0	0	0	0	0	0	0	0	0	0	0	0	0	0	0	0	0	0	0	0	0	0	0	0	0	0	0	0	0	0	0	0	0	0	0	0	0	0	0	0	0	0
	MCC10035	Cr1	3	0	0	0	0	0	0	0	0	0	0	0	0	0	0	0	0	0	0	0	0	0	0	0	0	0	0	0	0	0	0	0	0	0	0	0	0	0	0	0	0	0	0	0	0	0	0
	MCC10035	Cr1	4	0	0	0	0	0	0	0	0	0	0	0	0	0	0	0	0	0	0	0	0	0	0	0	0	0	0	0	0	0	0	0	100	0	0	0	0	0	0	0	0	0	0	0	0	0	0
	MCC10035	Cr1	5	0	0	0	0	0	0	0	0	0	0	0	0	0	0	0	0	0	0	0	0	0	0	0	0	0	0	0	0	0	0	0	0	0	0	0	0	0	0	0	0	0	0	0	0	0	0
	MCC10035	region2	1	0	0	0	0	0	0	0	0	0	0	0	0	0	0	0	0	0	0	0	0	0	0	0	0	0	0	0	0	0	0	0	0	0	0	0	0	0	0	0	0	0	0	0	0	0	0
	MCC10035	Cr2	2	0	0	0	0	0	0	0	0	0	0	0	0	0	0	0	0	0	0	0	0	0	0	0	0	0	0	0	0	0	0	0	0	0	0	0	0	0	0	0	0	0	0	0	0	0	0
	MCC10035	Cr2	3	0	0	0	0	0	0	0	0	0	0	0	0	0	0	0	0	0	0	0	0	0	0	0	0	0	0	0	0	0	0	0	0	0	0	0	0	0	0	0	0	0	0	0	0	0	0
	MCC10035	Cr2	4	0	0	0	0	0	0	0	0	0	0	0	0	0	0	0	0	0	0	0	0	0	0	0	0	0	0	0	0	0	0	0	0	0	0	0	0	0	0	0	0	0	0	0	0	0	0
	MCC10035	Cr2	5	0	0	0	0	0	0	0	0	0	0	0	0	0	0	0	0	0	0	0	0	0	0	0	0	0	0	0	0	0	0	0	0	0	0	0	0	0	0	0	0	0	0	0	0	0	0
	MCC10035	Cr2	6	0	0	0	0	0	0	0	0	0	0	0	0	0	0	0	0	0	0	0	0	0	0	0	0	0	0	0	0	0	0	0	0	0	0	0	0	0	0	0	0	0	0	0	0	0	0
	MCC10035	Cr2	7	0	0	0	0	0	0	0	0	0	0	0	0	0	0	0	0	0	0	0	0	0	0	0	0	0	0	0	0	0	0	0	0	0	0	0	0	0	0	0	0	0	0	0	0	0	0
	MCC10035	Cr2	8	0	0	0	0	0	0	0	0	0	0	0	0	0	0	0	0	0	0	0	0	0	0	0	0	0	0	0	0	0	0	0	0	0	0	0	0	0	0	0	0	0	0	0	0	0	0
	MCC10035	Cr2	9	0	0	0	0	0	0	0	0	0	0	0	0	0	0	0	0	0	0	0	0	0	0	0	0	0	0	0	0	0	0	0	0	0	0	0	0	0	0	0	0	0	0	0	0	0	0
	MCC10035	Cr2	10	0	0	0	0	0	0	0	0	0	0	0	0	0	0	0	0	0	0	0	0	0	0	0	0	0	0	0	0	0	0	0	0	0	0	0	0	0	0	0	0	0	0	0	0	0	0
	MCC10035	Cr2	11	0	0	0	0	0	0	0	0	0	0	0	0	0	0	0	0	0	0	0	0	0	0	0	0	0	0	0	0	0	0	0	0	0	0	0	0	0	0	0	0	0	0	0	0	0	0
	MCC10035	Cr2	12	0	0	0	0	0	0	0	0	0	0	0	0	0	0	0	0	0	0	0	0	0	0	0	0	0	0	0	0	0	0	0	0	0	0	0	0	0	0	0	0	0	0	0	0	0	0
	MCC10035	Cr2	13	0	0	0	0	0	0	0	0	0	0	0	0	0	0	0	0	0	0	0	0	0	0	0	0	0	0	0	0	0	0	0	0	0	0	0	0	0	0	0	0	0	0	0	0	0	0
	MCC10035	Cr2	14	0	0	0	0	0	0	0	0	0	0	0	0	0	0	0	0	0	0	0	0	0	0	0	0	0	0	0	0	0	0	0	0	0	0	0	0	0	0	0	0	0	0	0	0	0	0
	MCC10035	Cr2	15	0	0	0	0	0	0	0	0	0	0	0	0	0	0	0	0	0	0	0	0	0	0	0	0	0	0	0	0	0	0	0	0	0	0	0	0	0	0	0	0	0	0	0	0	0	0
	MCC10035	Cr2	16	0	0	0	0	0	0	0	0	0	0	0	0	0	0	0	0	0	0	0	0	0	0	0	0	0	0	0	0	0	0	0	0	0	0	0	0	0	0	0	0	0	0	0	0	0	0
	MCC10035	Cr2	17	0	0	0	0	0	0	0	0	0	0	0	0	0	0	0	0	0	0	0	0	0	0	0	0	0	0	0	0	0	0	0	0	0	0	0	0	0	0	0	0	0	0	0	0	0	0
	MCC10035	Cr2	18	0	0	0	0	0	0	0	0	0	0	0	0	0	0	0	0	0	0	0	0	0	0	0	0	0	0	0	0	0	0	0	0	0	0	0	0	0	0	0	0	0	0	0	0	0	0
	MCC10035	Cr2	19	0	0	0	0	0	0	0	0	0	0	0	0	0	0	0	0	0	0	0	0	0	0	0	0	100	0	0	0	0	0	0	0	0	0	0	0	0	0	0	0	0	0	0	0	0	0
	MCC10070	region1	1	0	0	0	0	0	0	0	0	0	0	0	0	0	0	0	0	0	0	0	0	0	0	0	0	0	0	0	0	0	0	0	0	0	0	0	0	0	0	0	0	0	0	0	0	0	0
	MCC10070	Cr1	2	0	0	0	0	0	0	0	0	0	0	0	0	0	0	0	0	0	0	0	0	0	0	0	0	0	0	0	0	0	0	0	0	0	0	0	0	0	0	0	0	0	0	0	0	0	0
	MCC10070	Cr1	3	0	0	0	0	0	0	0	0	0	0	0	0	0	0	0	0	0	0	0	0	0	0	0	0	0	0	0	0	0	0	0	0	0	0	0	0	0	0	0	0	0	0	0	0	0	0
	MCC10070	Cr1	4	0	0	0	0	0	0	0	0	0	0	0	0	0	0	0	0	0	0	0	0	0	0	0	0	0	0	0	0	0	0	0	100	0	0	0	0	0	0	0	0	0	0	0	0	0	0
	MCC10070	Cr1	5	0	0	0	0	0	0	0	0	0	0	0	0	0	0	0	0	0	0	0	0	0	0	0	0	0	0	0	0	0	0	0	0	0	0	0	0	0	0	0	0	0	0	0	0	0	0
	MCC10070	region2	1	0	0	0	0	0	0	0	0	0	0	0	0	0	0	0	0	0	0	0	0	0	0	0	0	0	0	0	0	0	0	0	0	0	0	0	0	0	0	0	0	0	0	0	0	0	0
	MCC10070	Cr2	2	0	0	0	0	0	0	0	0	0	0	0	0	0	0	0	0	0	0	0	0	0	0	0	0	0	0	0	0	0	0	0	0	0	0	0	0	0	0	0	0	0	0	0	0	0	0
	MCC10070	Cr2	3	0	0	0	0	0	0	0	0	0	0	0	0	0	0	0	0	0	0	0	0	0	0	0	0	0	0	0	0	0	0	0	0	0	0	0	0	0	0	0	0	0	0	0	0	0	0
	MCC10070	Cr2	4	0	0	0	0	0	0	0	0	0	0	0	0	0	0	0	0	0	0	0	0	0	0	0	0	0	0	0	0	0	0	0	0	0	0	0	0	0	0	0	0	0	0	0	0	0	0
	MCC10070	Cr2	5	0	0	0	0	0	0	0	0	0	0	0	0	0	0	0	0	0	0	0	0	0	0	0	0	0	0	0	0	0	0	0	0	0	0	0	0	0	0	0	0	0	0	0	0	0	0
	MCC10070	Cr2	6	0	0	0	0	0	0	0	0	0	0	0	0	0	0	0	0	0	0	0	0	0	0	0	0	0	0	0	0	0	0	0	0	0	0	0	0	0	0	0	0	0	0	0	0	0	0
	MCC10070	Cr2	7	0	0	0	0	0	0	0	0	0	0	0	0	0	0	0	0	0	0	0	0	0	0	0	0	0	0	0	0	0	0	0	0	0	0	0	0	0	0	0	0	0	0	0	0	0	0
	MCC10070	Cr2	8	0	0	0	0	0	0	0	0	0	0	0	0	0	0	0	0	0	0	0	0	0	0	0	0	0	0	0	0	0	0	0	0	0	0	0	0	0	0	0	0	0	0	0	0	0	0
	MCC10070	Cr2	9	0	0	0	0	0	0	0	0	100	0	0	0	0	0	0	0	0	0	0	0	0	0	0	0	0	0	0	0	0	0	0	0	0	0	0	0	0	0	0	0	0	0	0	0	0	0
	MCC10070	Cr2	10	0	0	0	0	0	0	0	0	0	0	0	0	0	0	0	0	0	0	0	0	0	0	0	0	0	0	0	0	0	0	0	0	0	0	0	0	0	0	0	0	0	0	0	0	0	0
	MCC10070	Cr2	11	0	0	0	0	0	0	0	0	0	0	0	0	0	0	0	0	0	0	0	0	0	0	0	0	0	0	0	0	0	0	0	0	0	0	0	0	0	0	0	0	0	0	0	0	0	0
	MCC10070	Cr2	12	0	0	0	0	0	0	0	0	0	0	0	0	0	0	0	0	0	0	0	0	0	0	0	0	0	0	0	0	0	0	0	0	0	0	0	0	0	0	0	0	0	0	0	0	0	0
	MCC10070	Cr2	13	0	0	0	0	0	0	0	0	0	0	0	0	0	0	0	0	0	0	0	0	0	0	0	0	0	0	0	0	0	0	0	0	0	0	0	0	0	0	0	0	0	0	0	0	0	0
	MCC10070	Cr2	14	0	0	0	0	0	0	0	0	0	0	0	0	0	0	0	0	0	0	0	0	0	0	0	0	0	0	0	0	0	0	0	0	0	0	0	0	0	0	0	0	0	0	0	0	0	0
	MCC10070	Cr2	15	0	0	0	0	0	0	0	0	0	0	0	0	0	0	0	0	0	0	0	0	0	0	0	0	0	0	0	0	0	0	0	0	0	0	0	0	0	0	0	0	0	0	0	0	0	0
	MCC10070	Cr2	16	0	0	0	0	0	0	0	0	0	0	0	0	0	0	0	0	0	0	0	0	0	0	0	0	0	0	0	0	0	0	0	0	0	0	0	0	0	0	0	0	0	0	0	0	0	0
	MCC10070	Cr2	17	0	0	0	0	0	0	0	0	0	0	0	0	0	0	0	0	0	0	0	0	0	0	0	0	0	0	0	0	0	0	0	0	0	0	0	0	0	0	0	0	0	0	0	0	0	0
	MCC10070	Cr2	18	0	0	0	0	0	0	0	0	0	0	0	0	0	0	0	0	0	0	0	0	0	0	0	0	0	0	0	0	0	0	0	0	0	0	0	0	0	0	0	0	0	0	0	0	0	0
	MCC10070	Cr2	19	0	0	0	0	0	0	0	0	0	0	0	0	0	0	0	0	0	0	0	0	0	0	0	0	0	0	0	0	0	0	0	0	0	0	0	0	0	0	0	0	0	0	0	0	0	0
	MCC10070	Cr2	20	0	0	0	0	0	0	0	0	0	0	0	0	0	0	0	0	0	0	0	0	0	0	0	0	0	0	0	0	0	0	0	0	0	0	0	0	0	0	0	0	0	0	0	0	0	0
	MCC10070	Cr2	21	0	0	0	0	0	0	0	0	0	0	0	0	0	0	0	0	0	0	0	0	0	0	0	0	0	0	0	0	0	0	0	0	0	0	0	0	0	0	0	0	0	0	0	0	0	0
	MCC10070	Cr2	22	0	0	0	0	0	0	0	0	0	0	0	0	0	0	0	0	0	0	0	0	0	0	0	0	0	0	0	0	0	0	0	0	0	0	0	0	0	0	0	0	0	0	0	0	0	0
	MCC10070	Cr2	23	0	0	0	0	0	0	0	0	0	0	0	0	0	0	0	0	0	0	0	0	0	0	0	0	0	0	0	0	0	0	0	0	0	0	0	0	0	0	0	0	0	0	0	0	0	0
	MCC10070	Cr2	24	0	0	0	0	0	0	0	0	0	0	0	0	0	0	0	0	0	0	0	0	0	0	0	0	0	0	0	0	0	0	0	0	0	0	0	0	0	0	0	0	0	0	0	0	0	0
	MCC10070	Cr2	25	0	0	0	0	0	0	0	0	0	0	0	0	0	0	0	0	0	0	0	0	0	0	0	0	0	0	0	0	0	0	0	0	0	0	0	0	0	0	0	0	0	0	0	0	0	0
	MCC10070	Cr2	26	0	0	0	0	0	0	0	0	0	0	0	0	0	0	0	0	0	0	0	0	0	0	0	0	0	0	0	0	0	0	0	0	0	0	0	0	0	0	0	0	0	0	0	0	0	0
	MCC10070	Cr2	27	0	0	0	0	0	0	0	0	0	0	0	0	0	0	0	0	0	0	0	0	0	0	0	0	0	0	0	0	0	0	0	0	0	0	0	0	0	0	0	0	0	0	0	0	0	0
	MCC10070	Cr2	28	0	0	0	0	0	0	0	0	0	0	0	0	0	0	0	0	0	0	0	0	0	0	0	0	0	0	0	0	0	0	0	0	0	0	0	0	0	0	0	0	0	0	0	0	0	0
	MCC10074	region1	1	0	0	0	0	0	0	0	0	0	0	0	0	0	0	0	0	0	0	0	0	0	0	0	0	0	0	0	0	0	0	0	0	0	0	0	0	0	0	0	0	0	0	0	0	0	0
	MCC10074	Cr1	2	0	0	0	0	0	0	0	0	0	0	0	0	0	0	0	0	0	0	0	0	0	0	0	0	0	0	0	0	0	0	0	0	0	0	0	0	0	0	0	0	0	0	0	0	0	0
	MCC10074	Cr1	3	0	0	0	0	0	0	0	0	0	0	0	0	0	0	0	0	0	0	0	0	0	0	0	0	0	0	0	0	0	0	0	0	0	0	0	0	0	0	0	0	0	0	0	0	0	0
	MCC10074	Cr1	4	0	0	0	0	0	0	0	0	0	0	0	0	0	0	0	0	0	0	0	0	0	0	0	0	0	0	0	0	0	0	0	100	0	0	0	0	0	0	0	0	0	0	0	0	0	0
	MCC10074	Cr1	5	0	0	0	0	0	0	0	0	0	0	0	0	0	0	0	0	0	0	0	0	0	0	0	0	0	0	0	0	0	0	0	0	0	0	0	0	0	0	0	0	0	0	0	0	0	0
	MCC10074	region2	1	0	0	0	0	0	0	0	0	0	0	0	0	0	0	0	0	0	0	0	0	0	0	0	0	0	0	0	0	0	0	0	0	0	0	0	0	0	0	0	0	0	0	0	0	0	0
	MCC10074	Cr2	2	0	0	0	0	0	0	0	0	0	0	0	0	0	0	0	0	0	0	0	0	0	0	0	0	0	0	0	0	0	0	0	0	0	0	0	0	0	0	0	0	0	0	0	0	0	0
	MCC10074	Cr2	3	0	0	0	0	0	0	0	0	0	0	0	0	0	0	0	0	0	0	0	0	0	0	0	0	0	0	0	0	0	0	0	0	0	0	0	0	0	0	0	0	0	0	0	0	0	0
	MCC10074	Cr2	4	0	0	0	0	0	0	0	0	0	0	0	0	0	0	0	0	0	0	0	0	0	0	0	0	0	0	0	0	0	0	0	0	0	0	0	0	0	0	0	0	0	0	0	0	0	0
	MCC10074	Cr2	5	0	0	0	0	0	0	100	0	0	0	0	0	0	0	0	0	0	0	0	0	0	0	0	0	0	0	0	0	0	0	0	0	0	0	0	0	0	0	0	0	0	0	0	0	0	0
	MCC10074	Cr2	6	0	0	0	0	0	0	0	0	100	0	0	0	0	0	0	0	0	0	0	0	0	0	0	0	0	0	0	0	0	0	0	0	0	0	0	0	0	0	0	0	0	0	0	0	0	0
	MCC10074	Cr2	7	0	0	0	0	0	0	0	0	0	100	0	0	0	0	0	0	0	0	0	0	0	0	0	0	0	0	0	0	0	0	0	0	0	0	0	0	0	0	0	0	0	0	0	0	0	0
	MCC10074	Cr2	8	0	0	0	0	0	0	0	0	0	0	96.88	0	0	0	0	0	0	0	0	0	0	0	0	0	0	0	0	0	0	0	0	0	0	0	0	0	0	0	0	0	0	0	0	0	0	0
	MCC10074	Cr2	9	0	0	0	0	0	0	0	0	0	0	0	0	0	0	0	0	0	0	0	0	0	0	0	0	0	0	0	0	0	0	0	0	0	0	0	0	0	0	0	0	0	0	0	0	0	0
	MCC10074	Cr2	10	0	0	0	0	0	0	0	0	0	0	0	0	0	100	0	0	0	0	0	0	0	0	0	0	0	0	0	0	0	0	0	0	0	0	0	0	0	0	0	0	0	0	0	0	0	0
	MCC10074	Cr2	11	0	0	0	0	0	0	0	0	0	0	0	0	0	0	100	0	0	0	0	0	0	0	0	0	0	0	0	0	0	0	0	0	0	0	0	0	0	0	0	0	0	0	0	0	0	0
	MCC10074	Cr2	12	0	0	0	0	0	0	0	0	0	0	0	0	0	0	0	0	0	0	0	0	0	0	0	0	0	0	0	0	0	0	0	0	0	0	0	0	0	0	0	0	0	0	0	0	0	0
	MCC10074	Cr2	13	0	0	0	0	0	0	0	0	0	0	0	0	0	0	0	100	0	0	0	0	0	0	0	0	0	0	0	0	0	0	0	0	0	0	0	0	0	0	0	0	0	0	0	0	0	0
	MCC10074	Cr2	14	0	0	0	0	0	0	0	0	0	0	0	0	0	0	0	0	0	0	0	0	0	0	0	0	0	0	0	0	0	0	0	0	0	0	0	0	0	0	0	0	0	0	0	0	0	0
	MCC10074	Cr2	15	0	0	0	0	0	0	0	0	0	0	0	0	0	0	0	0	0	0	0	100	0	0	0	0	0	0	0	0	0	0	0	0	0	0	0	0	0	0	0	0	0	0	0	0	0	0
	MCC10074	Cr2	16	0	0	0	0	0	0	0	0	0	0	0	0	0	0	0	0	0	0	0	0	0	0	100	0	0	0	0	0	0	0	0	0	0	0	0	0	0	0	0	0	0	0	0	0	0	0
	MCC10074	Cr2	17	0	0	0	0	0	0	0	0	0	0	0	0	0	0	0	0	0	0	0	0	0	0	0	100	0	0	0	0	0	0	0	0	0	0	0	0	0	0	0	0	0	0	0	0	0	0
	MCC10074	Cr2	18	0	0	0	0	0	0	0	0	0	0	0	0	0	0	0	0	0	0	0	0	0	0	0	0	100	0	0	0	0	0	0	0	0	0	0	0	0	0	0	0	0	0	0	0	0	0
	MCC10094	region1	1	0	0	0	0	0	0	0	0	0	0	0	0	0	0	0	0	0	0	0	0	0	0	0	0	0	0	0	0	0	0	0	0	0	0	0	0	0	0	0	0	0	0	0	0	0	0
	MCC10094	Cr1	2	0	0	0	0	0	0	0	0	0	0	0	0	0	0	0	0	0	0	0	0	0	0	0	0	0	0	0	0	0	0	0	0	0	0	0	0	0	0	0	0	0	0	0	0	0	0
	MCC10094	Cr1	3	0	0	0	0	0	0	0	0	0	0	0	0	0	0	0	0	0	0	0	0	0	0	0	0	0	0	0	0	0	0	0	0	0	0	0	0	0	0	0	0	0	0	0	0	0	0
	MCC10094	Cr1	4	0	0	0	0	0	0	0	0	0	0	0	0	0	0	0	0	0	0	0	0	0	0	0	0	0	0	0	0	0	0	0	0	0	0	0	0	0	0	0	0	0	0	0	0	0	0
	MCC10094	Cr1	5	0	0	0	0	0	0	0	0	0	0	0	0	0	0	0	0	0	0	0	0	0	0	0	0	0	0	0	0	0	0	0	0	0	0	0	0	0	0	0	0	0	0	0	0	0	0
	MCC10094	Cr1	6	0	0	0	0	0	0	0	0	0	0	0	0	0	0	0	0	0	0	0	0	0	0	0	0	0	0	0	0	0	0	0	0	0	0	0	0	0	0	0	0	0	0	0	0	0	0
	MCC10094	Cr1	7	0	0	0	0	0	0	0	0	0	0	0	0	0	0	0	0	0	0	0	0	0	0	0	0	0	0	0	0	0	0	0	0	0	0	0	0	0	0	0	0	0	0	0	0	0	0
	MCC10096	region1	1	0	0	0	0	0	0	0	0	0	0	0	0	0	0	0	0	0	0	0	0	0	0	0	0	0	0	0	0	0	0	0	0	0	0	0	0	0	0	0	0	0	0	0	0	0	0
	MCC10096	Cr1	2	0	0	0	0	0	0	0	0	0	0	0	0	0	0	0	0	0	0	0	0	0	0	0	0	0	0	0	0	0	0	0	0	0	0	0	0	0	0	0	0	0	0	0	0	0	0
	MCC10096	Cr1	3	0	0	0	0	0	0	0	0	0	0	0	0	0	0	0	0	0	0	0	0	0	0	0	0	0	0	0	0	0	0	0	0	0	0	0	0	0	0	0	0	0	0	0	0	0	0
	MCC10096	Cr1	4	0	0	0	0	0	0	0	0	0	0	0	0	0	0	0	0	0	0	0	0	0	0	0	0	0	0	0	0	0	0	0	0	0	0	0	0	0	0	0	0	0	0	0	0	0	0
	MCC10096	Cr1	5	0	0	0	0	100	0	0	0	0	0	0	0	0	0	0	0	0	0	0	0	0	0	0	0	0	0	0	0	0	0	0	0	100	0	0	0	0	0	0	0	0	0	0	0	0	0
	MCC10096	region2	1	0	0	0	0	0	0	0	0	0	0	0	0	0	0	0	0	0	0	0	0	0	0	0	0	0	0	0	0	0	0	0	0	0	0	0	0	0	0	0	0	0	0	0	0	0	0
	MCC10096	Cr2	2	0	0	0	0	0	0	0	0	0	0	0	0	0	0	0	0	0	0	0	0	0	0	0	0	0	0	0	0	0	0	0	0	0	0	0	0	0	0	0	0	0	0	0	0	0	0
	MCC10096	Cr2	3	0	0	0	0	0	0	0	0	0	0	0	0	0	0	0	0	0	0	0	0	0	0	0	0	0	0	0	0	0	0	0	0	0	0	0	0	0	0	0	0	0	0	0	0	0	0
	MCC10096	Cr2	4	0	0	0	0	0	0	0	0	0	0	0	0	0	0	0	0	0	0	0	0	0	0	0	0	0	0	0	0	0	0	0	0	0	0	0	0	0	0	0	0	0	0	0	0	0	0
	MCC10096	Cr2	5	0	0	0	0	0	0	0	0	0	0	0	0	0	0	0	0	0	0	100	0	0	0	0	0	0	0	0	0	0	0	0	0	0	0	0	0	0	0	0	0	0	0	0	0	0	0
	MCC10096	Cr2	6	0	0	0	0	0	0	0	0	0	0	0	0	0	0	0	0	0	0	0	100	0	0	0	0	0	0	0	0	0	0	0	0	0	0	0	0	0	0	0	0	0	0	0	0	0	0
	MCC10116	region1	1	0	0	0	0	0	0	0	0	0	0	0	0	0	0	0	0	0	0	0	0	0	0	0	0	0	0	0	0	0	0	0	0	0	0	0	0	0	0	0	0	0	0	0	0	0	0
	MCC10116	Cr1	2	0	0	0	0	0	0	0	0	0	0	0	0	0	0	0	0	0	0	0	0	0	0	0	0	0	0	0	0	0	0	0	100	0	0	0	0	0	0	0	0	0	0	0	0	0	0
	MCC10116	Cr1	3	0	0	0	0	0	0	0	0	0	0	0	0	0	0	0	0	0	0	0	0	0	0	0	0	0	0	0	0	0	0	0	0	0	0	0	0	0	0	0	0	0	0	0	0	0	0
	MCC10116	region2	1	0	0	0	0	0	0	0	0	0	0	0	0	0	0	0	0	0	0	0	0	0	0	0	0	0	0	0	0	0	0	0	0	0	0	0	0	0	0	0	0	0	0	0	0	0	0
	MCC10116	Cr2	2	0	0	0	0	0	0	0	0	0	0	0	0	0	0	0	0	0	0	0	0	0	0	0	0	0	0	0	0	0	0	0	0	0	0	0	0	0	0	0	0	0	0	0	0	0	0
	MCC10116	Cr2	3	0	0	0	0	0	0	0	0	0	0	0	0	0	0	0	0	0	0	0	0	0	0	0	0	0	0	0	0	0	0	0	0	0	0	0	0	0	0	0	0	0	0	0	0	0	0
	MCC10116	Cr2	4	0	0	0	0	0	0	0	0	0	0	0	0	0	0	0	100	0	0	0	0	0	0	0	0	0	0	0	0	0	0	0	0	0	0	0	0	0	0	0	0	0	0	0	0	0	0
	MCC10116	Cr2	5	0	0	0	0	0	0	0	0	0	0	0	0	0	0	0	0	0	0	0	0	0	0	0	0	0	0	0	0	0	0	0	0	0	0	0	0	0	0	0	0	0	0	0	0	0	0
	MCC10116	Cr2	6	0	0	0	0	0	0	0	0	0	0	0	0	0	0	0	0	0	0	0	0	0	0	0	100	0	0	0	0	0	0	0	0	0	0	0	0	0	0	0	0	0	0	0	0	0	0
	MCC10116	Cr2	7	0	0	0	0	0	0	0	0	0	0	0	0	0	0	0	0	0	0	0	0	0	0	0	0	100	0	0	0	0	0	0	0	0	0	0	0	0	0	0	0	0	0	0	0	0	0
	MCC10123	region1	1	0	0	0	0	0	0	0	0	0	0	0	0	0	0	0	0	0	0	0	0	0	0	0	0	0	0	0	0	0	0	0	0	0	0	0	0	0	0	0	0	0	0	0	0	0	0
	MCC10123	Cr1	2	0	0	0	0	0	0	0	0	0	0	0	0	0	0	0	0	0	0	0	0	0	0	0	0	0	0	0	0	0	0	0	0	0	0	0	0	0	0	0	0	0	0	0	0	0	0
	MCC10123	Cr1	3	0	0	0	0	0	0	0	0	0	0	0	0	0	0	0	0	0	0	0	0	0	0	0	0	0	0	0	0	0	0	0	0	0	0	0	0	0	0	0	0	0	0	0	0	0	0
	MCC10123	Cr1	4	0	0	0	0	0	0	0	0	0	0	0	0	0	0	0	0	0	0	0	0	0	0	0	0	0	0	0	0	0	0	0	100	0	0	0	0	0	0	0	0	0	0	0	0	0	0
	MCC10123	Cr1	5	0	0	0	0	0	0	0	0	0	0	0	0	0	0	0	0	0	0	0	0	0	0	0	0	0	0	0	0	0	0	0	0	0	0	0	0	0	0	0	0	0	0	0	0	0	0
	MCC10123	region2	1	0	0	0	0	0	0	0	0	0	0	0	0	0	0	0	0	0	0	0	0	0	0	0	0	0	0	0	0	0	0	0	0	0	0	0	0	0	0	0	0	0	0	0	0	0	0
	MCC10123	Cr2	2	0	0	0	0	0	0	0	0	0	0	0	0	0	0	0	0	0	0	0	0	0	0	0	0	0	0	0	0	0	0	0	0	0	0	0	0	0	0	0	0	0	0	0	0	0	0
	MCC10123	Cr2	3	0	0	0	0	0	0	0	0	0	0	0	0	0	0	0	0	0	0	0	0	0	0	0	0	0	0	0	0	0	0	0	0	0	0	0	0	0	0	0	0	0	0	0	0	0	0
	MCC10123	Cr2	4	0	0	0	0	0	0	0	0	0	0	0	0	0	0	0	0	0	0	0	0	0	0	0	0	0	0	0	0	0	0	0	0	0	0	0	0	0	0	0	0	0	0	0	0	0	0
	MCC10123	Cr2	5	0	0	0	0	0	0	0	0	0	0	0	0	0	0	0	0	0	0	0	0	0	0	0	0	0	0	0	0	0	0	0	0	0	0	0	0	0	0	0	0	0	0	0	0	0	0
	MCC10123	Cr2	6	0	0	0	0	0	0	0	0	0	0	0	0	0	0	0	0	0	0	0	0	0	0	0	0	0	0	0	0	0	0	0	0	0	0	0	0	0	0	0	0	0	0	0	0	0	0
	MCC10123	Cr2	7	0	0	0	0	0	0	100	0	0	0	0	0	0	0	0	0	0	0	0	0	0	0	0	0	0	0	0	0	0	0	0	0	0	0	0	0	0	0	0	0	0	0	0	0	0	0
	MCC10123	Cr2	8	0	0	0	0	0	0	0	100	0	0	0	0	0	0	0	0	0	0	0	0	0	0	0	0	0	0	0	0	0	0	0	0	0	0	0	0	0	0	0	0	0	0	0	0	0	0
	MCC10123	Cr2	9	0	0	0	0	0	0	0	0	0	0	0	0	0	0	0	0	0	0	0	0	0	0	0	0	0	0	0	0	0	0	0	0	0	0	0	0	0	0	0	0	0	0	0	0	0	0
	MCC10123	Cr2	10	0	0	0	0	0	0	0	0	0	0	0	100	0	0	0	0	0	0	0	0	0	0	0	0	0	0	0	0	0	0	0	0	0	0	0	0	0	0	0	0	0	0	0	0	0	0
	MCC10123	Cr2	11	0	0	0	0	0	0	0	0	0	0	0	0	100	0	0	0	0	0	0	0	0	0	0	0	0	0	0	0	0	0	0	0	0	0	0	0	0	0	0	0	0	0	0	0	0	0
	MCC10123	Cr2	12	0	0	0	0	0	0	0	0	0	0	0	0	0	100	0	0	0	0	0	0	0	0	0	0	0	0	0	0	0	0	0	0	0	0	0	0	0	0	0	0	0	0	0	0	0	0
	MCC10123	Cr2	13	0	0	0	0	0	0	0	0	0	0	0	0	0	0	100	0	0	0	0	0	0	0	0	0	0	0	0	0	0	0	0	0	0	0	0	0	0	0	0	0	0	0	0	0	0	0
	MCC10123	Cr2	14	0	0	0	0	0	0	0	0	0	0	0	0	0	0	0	100	0	0	0	0	0	0	0	0	0	0	0	0	0	0	0	0	0	0	0	0	0	0	0	0	0	0	0	0	0	0
	MCC10123	Cr2	15	0	0	0	0	0	0	0	0	0	0	0	0	0	0	0	0	0	0	0	0	0	0	0	0	0	0	0	0	0	0	0	0	0	0	0	0	0	0	0	0	0	0	0	0	0	0
	MCC10123	Cr2	16	0	0	0	0	0	0	0	0	0	0	0	0	0	0	0	0	0	0	0	0	0	0	0	0	0	0	0	0	0	0	0	0	0	0	0	0	0	0	0	0	0	0	0	0	0	0
	MCC10123	Cr2	17	0	0	0	0	0	0	0	0	0	0	0	0	0	0	0	0	0	0	0	100	0	0	0	0	0	0	0	0	0	0	0	0	0	0	0	0	0	0	0	0	0	0	0	0	0	0
	MCC10123	Cr2	18	0	0	0	0	0	0	0	0	0	0	0	0	0	0	0	0	0	0	0	0	0	0	0	0	0	0	0	0	0	0	0	0	0	0	0	0	0	0	0	0	0	0	0	0	0	0
	MCC10126	region1	1	0	0	0	0	0	0	0	0	0	0	0	0	0	0	0	0	0	0	0	100	0	0	0	0	0	0	0	0	0	0	0	0	0	0	0	0	0	0	0	0	0	0	0	0	0	0
	MCC10126	Cr1	2	0	0	0	0	0	0	0	0	0	0	0	0	0	0	0	0	0	0	0	0	0	0	0	0	0	0	0	0	0	0	0	0	0	0	0	0	0	0	0	0	0	0	0	0	0	0
	MCC10126	Cr1	3	0	0	0	0	0	0	0	0	0	0	0	0	0	0	0	0	0	0	0	0	0	0	0	0	0	0	0	0	0	0	0	0	0	0	0	0	0	0	0	0	0	0	0	0	0	0
	MCC10126	region2	1	0	0	0	0	0	0	0	0	0	0	0	0	0	0	0	0	0	0	0	0	0	0	0	0	0	0	0	0	0	0	0	0	0	0	0	0	0	0	0	0	0	0	0	0	0	0
	MCC10126	Cr2	2	0	0	0	0	0	0	0	0	0	0	0	0	0	0	0	0	0	0	0	0	0	0	0	0	0	0	0	0	0	0	0	0	0	0	0	0	0	0	0	0	0	0	0	0	0	0
	MCC10126	Cr2	3	0	0	0	0	0	0	0	0	0	0	0	0	0	0	0	0	0	0	0	0	0	0	0	0	0	0	0	0	0	0	0	0	0	0	0	0	0	0	0	0	0	0	0	0	0	0
	MCC10126	Cr2	4	0	0	0	0	0	0	100	0	0	0	0	0	0	0	0	0	0	0	0	0	0	0	0	0	0	0	0	0	0	0	0	0	0	0	0	0	0	0	0	0	0	0	0	0	0	0
	MCC10126	Cr2	5	0	0	0	0	0	0	0	0	0	0	0	0	0	0	0	0	0	0	0	0	0	0	0	0	0	0	0	0	0	0	0	0	0	0	0	0	0	0	0	0	0	0	0	0	0	0
	MCC10126	Cr2	6	0	0	0	0	0	0	0	0	0	0	0	0	0	0	0	0	0	0	0	0	0	0	0	0	0	0	0	0	0	0	0	0	0	0	0	0	0	0	0	0	0	0	0	0	0	0
	MCC10126	Cr2	7	0	0	0	0	0	0	0	0	0	0	0	0	0	0	0	0	0	0	0	100	0	0	0	0	0	0	0	0	0	0	0	0	0	0	0	0	0	0	0	0	0	0	0	0	0	0
	MCC10126	Cr2	8	0	0	0	0	0	0	0	0	0	0	0	0	0	0	0	0	0	0	0	0	0	0	0	0	0	0	0	0	0	0	0	0	0	0	0	0	0	0	0	0	0	0	0	0	0	0
	MCC10126	Cr2	9	0	0	0	0	0	0	0	0	0	0	0	0	0	0	0	0	0	0	0	0	0	0	100	0	0	0	0	0	0	0	0	0	0	0	0	0	0	0	0	0	0	0	0	0	0	0
	MCC10126	Cr2	10	0	0	0	0	0	0	0	0	0	0	0	0	0	0	0	0	0	0	0	0	0	0	0	0	100	0	0	0	0	0	0	0	0	0	0	0	0	0	0	0	0	0	0	0	0	0
	MCC10128	region1	1	0	0	0	0	0	0	0	0	0	0	0	0	0	0	0	0	0	0	0	0	0	0	0	0	0	0	0	0	0	0	0	0	0	0	0	0	0	0	0	0	0	0	0	0	0	0
	MCC10128	Cr1	2	0	0	0	0	0	0	0	0	0	0	0	0	0	0	0	0	0	0	0	0	0	0	0	0	0	0	0	0	0	0	0	0	0	0	0	0	0	0	0	0	0	0	0	0	0	0
	MCC10128	Cr1	3	0	0	0	0	0	0	0	0	0	0	0	0	0	0	0	0	0	0	0	0	0	0	0	0	0	0	0	0	0	0	0	0	0	0	0	0	0	0	0	0	0	0	0	0	0	0
	MCC10128	Cr1	4	0	0	0	0	0	0	0	0	0	0	0	0	0	0	0	0	0	0	0	0	0	0	0	0	0	0	0	0	0	0	0	100	0	0	0	0	0	0	0	0	0	0	0	0	0	0
	MCC10128	Cr1	5	0	0	0	0	0	0	0	0	0	0	0	0	0	0	0	0	0	0	0	0	0	0	0	0	0	0	0	0	0	0	0	0	0	0	0	0	0	0	0	0	0	0	0	0	0	0
	MCC10128	region2	1	0	0	0	0	0	0	0	0	0	0	0	0	0	0	0	0	0	0	0	0	0	0	0	0	0	0	0	0	0	0	0	0	0	0	0	0	0	0	0	0	0	0	0	0	0	0
	MCC10128	Cr2	2	0	0	0	0	0	0	0	0	0	0	0	0	0	0	0	0	0	0	0	0	0	0	0	0	0	0	0	0	0	0	0	0	0	0	0	0	0	0	0	0	0	0	0	0	0	0
	MCC10128	Cr2	3	0	0	0	0	0	0	0	0	0	0	0	0	0	0	0	0	0	0	0	0	0	0	0	0	0	0	0	0	0	0	0	0	0	0	0	0	0	0	0	0	0	0	0	0	0	0
	MCC10128	Cr2	4	0	0	0	0	0	0	0	0	0	0	0	0	0	0	0	0	0	0	0	0	0	0	0	0	0	0	0	0	0	0	0	0	0	0	0	0	0	0	0	0	100	0	0	0	0	0
	MCC10128	Cr2	5	0	0	0	0	0	0	0	0	0	0	0	0	0	0	0	0	0	0	0	0	0	0	0	0	0	0	0	0	0	0	0	0	0	0	0	0	0	0	0	0	0	0	0	0	0	0
	MCC10128	Cr2	6	0	0	0	0	0	0	0	0	0	0	0	0	0	0	0	0	0	0	0	0	0	0	0	0	0	0	0	0	0	0	0	0	0	0	0	0	0	0	0	0	0	0	0	0	0	0
	MCC10128	Cr2	7	0	0	0	0	0	0	0	0	0	0	0	0	0	0	0	0	0	0	0	0	0	0	0	0	0	0	0	0	0	0	0	0	0	0	0	0	0	0	0	0	0	0	0	0	0	0
	MCC10128	Cr2	8	0	0	0	0	0	0	0	0	0	0	0	0	0	0	0	0	0	0	0	0	0	0	0	0	0	0	0	0	0	0	0	0	0	0	0	0	0	0	0	0	0	0	0	0	0	0
	MCC10128	Cr2	9	0	0	0	0	0	0	0	0	0	0	0	0	0	0	0	0	0	0	0	0	0	0	0	0	0	0	0	0	0	0	0	0	0	0	0	0	0	0	0	0	0	0	0	0	0	0
on chromosome(subtype II-C)	MCC10003		1	0	0	0	0	0	0	0	0	0	0	0	0	0	0	0	0	0	0	0	0	0	0	0	0	0	0	0	0	0	0	0	0	0	0	0	0	0	0	0	0	0	0	0	0	0	0
	MCC10003		2	0	0	0	0	0	0	0	0	0	0	0	0	0	0	0	0	0	0	0	0	0	0	0	0	0	0	0	0	0	0	0	0	0	0	0	0	0	0	0	0	0	0	0	0	0	0
	MCC10003		3	0	0	0	0	0	0	0	0	0	0	0	0	0	0	0	0	0	0	0	0	0	0	0	0	0	0	0	0	0	0	0	0	0	0	0	0	0	0	0	0	0	0	0	0	0	0
	MCC10003		4	0	0	0	0	0	0	0	0	0	0	0	0	0	0	0	0	0	0	0	0	0	0	0	0	0	0	0	0	0	0	0	0	0	0	0	0	0	0	0	0	0	0	0	0	0	0
	MCC10003		5	0	0	0	0	0	0	0	0	0	0	0	0	0	0	0	0	0	0	0	0	0	0	0	0	0	0	0	0	0	0	0	0	0	0	0	0	0	0	0	0	0	0	0	0	0	0
	MCC10003		6	0	0	0	0	0	0	0	0	0	0	0	0	0	0	0	0	0	0	0	0	0	0	0	0	0	0	0	0	0	0	0	0	0	0	0	0	0	0	0	0	0	0	0	0	0	0
	MCC10003		7	0	0	0	0	0	0	0	0	0	0	0	0	0	0	0	0	0	0	0	0	0	0	0	0	0	0	0	0	0	0	0	0	0	0	0	0	0	0	0	0	0	0	0	0	0	0
	MCC10003		8	0	0	0	0	0	0	0	0	0	0	0	0	0	0	0	0	0	0	0	0	0	0	0	0	0	0	0	0	0	0	0	0	0	0	0	0	0	0	0	0	0	0	0	0	0	0
	MCC10003		9	0	0	0	0	0	0	0	0	0	0	0	0	0	0	0	0	0	0	0	0	0	0	0	0	0	0	0	0	0	0	0	0	0	0	0	0	0	0	0	0	0	0	0	0	0	0
	MCC10003		10	0	0	0	0	0	0	0	0	0	0	0	0	0	0	0	0	0	0	0	0	0	0	0	0	0	0	0	0	0	0	0	0	0	0	0	0	0	0	0	0	0	0	0	0	0	0
	MCC10003		11	0	0	0	0	0	0	0	0	0	0	0	0	0	0	0	0	0	0	0	0	0	0	0	0	0	0	0	0	0	0	0	0	0	0	0	0	0	0	0	0	0	0	0	0	0	0
	MCC10003		12	0	0	0	0	0	0	0	0	0	0	0	0	0	0	0	0	0	0	0	0	0	0	0	0	0	0	0	0	0	0	0	0	0	0	0	0	0	0	0	0	0	0	0	0	0	0
	MCC10003		13	0	0	0	0	0	0	0	0	0	0	0	0	0	0	0	0	0	0	0	0	0	0	0	0	0	0	0	0	0	0	0	0	0	0	0	0	0	0	0	0	0	0	0	0	0	0
	MCC10003		14	0	0	0	0	0	0	0	0	0	0	0	0	0	0	0	0	0	0	0	0	0	0	0	0	0	0	0	0	0	0	0	0	0	0	0	0	0	0	0	0	0	0	0	0	0	0
	MCC10003		15	0	0	0	0	0	0	0	0	0	0	0	0	0	0	0	0	0	0	0	0	0	0	0	0	0	0	0	0	0	0	0	0	0	0	0	0	0	0	0	0	0	0	0	0	0	0
	MCC10003		16	0	0	0	0	0	0	0	0	0	0	0	0	0	0	0	0	0	0	0	0	0	0	0	0	0	0	0	0	0	0	0	0	0	0	0	0	0	0	0	0	0	0	0	0	0	0
	MCC10003		17	0	0	0	0	0	0	0	0	0	0	0	0	0	0	0	0	0	0	0	0	0	0	0	0	0	0	0	0	0	0	0	0	0	0	0	0	0	0	0	0	0	0	0	0	0	0
	MCC10003		18	0	0	0	0	0	0	0	0	0	0	0	0	0	0	0	0	0	0	0	0	0	0	0	0	0	0	0	0	0	0	0	0	0	0	0	0	0	0	0	0	0	0	0	0	0	0
	MCC10003		19	0	0	0	0	0	0	0	0	0	0	0	0	0	0	0	0	0	0	0	0	0	0	0	0	0	0	0	0	0	0	0	0	0	0	0	0	0	0	0	0	0	0	0	0	0	0
	MCC10003		20	0	0	0	0	0	0	0	0	0	0	0	0	0	0	0	0	0	0	0	0	0	0	0	0	0	0	0	0	0	0	0	0	0	0	0	0	0	0	0	0	0	0	0	0	0	0
	MCC10003		21	0	0	0	0	0	0	0	0	0	0	0	0	0	0	0	0	0	0	0	0	0	0	0	0	0	0	0	0	0	0	0	0	0	0	0	0	0	0	0	0	0	0	0	0	0	0
	MCC10003		22	0	0	0	0	0	0	0	0	0	0	0	0	0	0	0	0	0	0	0	0	0	0	0	0	0	0	0	0	0	0	0	0	0	0	0	0	0	0	0	0	0	0	0	0	0	0
	MCC10003		23	0	0	0	0	0	0	0	0	0	0	0	0	0	0	0	0	0	0	0	0	0	0	0	0	0	0	0	0	0	0	0	0	0	0	0	0	0	0	0	0	0	0	0	0	0	0
	MCC10003		24	0	0	0	0	0	0	0	0	0	0	0	0	0	0	0	0	0	0	0	0	0	0	0	0	0	0	0	0	0	0	0	0	0	0	0	0	0	0	0	0	0	0	0	0	0	0
	MCC10003		25	0	0	0	0	0	0	0	0	0	0	0	0	0	0	0	0	0	0	0	0	0	0	0	0	0	0	0	0	0	0	0	0	0	0	0	0	0	0	0	0	0	0	0	0	0	0
	MCC10003		26	0	0	0	0	0	0	0	0	0	0	0	0	0	0	0	0	0	0	0	0	0	0	0	0	0	0	0	0	0	0	0	0	0	0	0	0	0	0	0	0	0	0	0	0	0	0
	MCC10003		27	0	0	0	0	0	0	0	0	0	0	0	0	0	0	0	0	0	0	0	0	0	0	0	0	0	0	0	0	0	0	0	0	0	0	0	0	0	0	0	0	0	0	0	0	0	0
	MCC10003		28	0	0	0	0	0	0	0	0	0	0	0	0	0	0	0	0	0	0	0	0	0	0	0	0	0	0	0	0	0	0	0	0	0	0	0	0	0	0	0	0	0	0	0	0	0	0
	MCC10003		29	0	0	0	0	0	0	0	0	0	0	0	0	0	0	0	0	0	0	0	0	0	0	0	0	0	0	0	0	0	0	0	0	0	0	0	0	0	0	0	0	0	0	0	0	0	0
	MCC10003		30	0	0	0	0	0	0	0	0	0	0	0	0	0	0	0	0	0	0	0	0	0	0	0	0	0	0	0	0	0	0	0	0	0	0	0	0	0	0	0	0	0	0	0	0	0	0
	MCC10003		31	0	0	0	0	0	0	0	0	0	0	0	0	0	0	0	0	0	0	0	0	0	0	0	0	0	0	0	0	0	0	0	0	0	0	0	0	0	0	0	0	0	0	0	0	0	0
	MCC10003		32	0	0	0	0	0	0	0	0	0	0	0	0	0	0	0	0	0	0	0	0	0	0	0	0	0	0	0	0	0	0	0	0	0	0	0	0	0	0	0	0	0	0	0	0	0	0
	MCC10003		33	0	0	0	0	0	0	0	0	0	0	0	0	0	0	0	0	0	0	0	0	0	0	0	0	0	0	0	0	0	0	0	0	0	0	0	0	0	0	0	0	0	0	0	0	0	0
	MCC10003		34	0	0	0	0	0	0	0	0	0	0	0	0	0	0	0	0	0	0	0	0	0	0	0	0	0	0	0	0	0	0	0	0	0	0	0	0	0	0	0	0	0	0	0	0	0	0
	MCC10003		35	0	0	0	0	0	0	0	0	0	0	0	0	0	0	0	0	0	0	0	0	0	0	0	0	0	0	0	0	0	0	0	0	0	0	0	0	0	0	0	0	0	0	0	0	0	0
	MCC10003		36	0	0	0	0	0	0	0	0	0	0	0	0	0	0	0	0	0	0	0	0	0	0	0	0	0	0	0	0	0	0	0	0	0	0	0	0	0	0	0	0	0	0	0	0	0	0
	MCC10004		1	0	0	0	0	0	0	0	0	0	0	0	0	0	0	0	0	0	0	0	0	0	0	0	0	0	0	0	0	0	0	0	0	0	0	0	0	0	0	0	0	0	0	0	0	0	0
	MCC10004		2	0	0	0	0	0	0	0	0	0	0	0	0	0	0	0	0	0	0	0	0	0	0	0	0	0	0	0	0	0	0	0	0	0	0	0	0	0	0	0	0	0	0	0	0	0	0
	MCC10004		3	0	0	0	0	0	0	0	0	0	0	0	0	0	0	0	0	0	0	0	0	0	0	0	0	0	0	0	0	0	0	0	0	0	0	0	0	0	0	0	0	0	0	0	0	0	0
	MCC10004		4	0	0	0	0	0	0	0	0	0	0	0	0	0	0	0	0	0	0	0	0	0	0	0	0	0	0	0	0	0	0	0	0	0	0	0	0	0	0	0	0	0	0	0	0	0	0
	MCC10004		5	0	0	0	0	0	0	0	0	0	0	0	0	0	0	0	0	0	0	0	0	0	0	0	0	0	0	0	0	0	0	0	0	0	0	0	0	0	0	0	0	0	0	0	0	0	0
	MCC10004		6	0	0	0	0	0	0	0	0	0	0	0	0	0	0	0	0	0	0	0	0	0	0	0	0	0	0	0	0	0	0	0	0	0	0	0	0	0	0	0	0	0	0	0	0	0	0
	MCC10004		7	0	0	0	0	0	0	0	0	0	0	0	0	0	0	0	0	0	0	0	0	0	0	0	0	0	0	0	0	0	0	0	0	0	0	0	0	0	0	0	0	0	0	0	0	0	0
	MCC10004		8	0	0	0	0	0	0	0	0	0	0	0	0	0	0	0	0	0	0	0	0	0	0	0	0	0	0	0	0	0	0	0	0	0	0	0	0	0	0	0	0	0	0	0	0	0	0
	MCC10004		9	0	0	0	0	0	0	0	0	0	0	0	0	0	0	0	0	0	0	0	0	0	0	0	0	0	0	0	0	0	0	0	0	0	0	0	0	0	0	0	0	0	0	0	0	0	0
	MCC10004		10	0	0	0	0	0	0	0	0	0	0	0	0	0	0	0	0	0	0	0	0	0	0	0	0	0	0	0	0	0	0	0	0	0	0	0	0	0	0	0	0	0	0	0	0	0	0
	MCC10004		11	0	0	0	0	0	0	0	0	0	0	0	0	0	0	0	0	0	0	0	0	0	0	0	0	0	0	0	0	0	0	0	0	0	0	0	0	0	0	0	0	0	0	0	0	0	0
	MCC10004		12	0	0	0	0	0	0	0	0	0	0	0	0	0	0	0	0	0	0	0	0	0	0	0	0	0	0	0	0	0	0	0	0	0	0	0	0	0	0	0	0	0	0	0	0	0	0
	MCC10004		13	0	0	0	0	0	0	0	0	0	0	0	0	0	0	0	0	0	0	0	0	0	0	0	0	0	0	0	0	0	0	0	0	0	0	0	0	0	0	0	0	0	0	0	0	0	0
	MCC10004		14	0	0	0	0	0	0	0	0	0	0	0	0	0	0	0	0	0	0	0	0	0	0	0	0	0	0	0	0	0	0	0	0	0	0	0	0	0	0	0	0	0	0	0	0	0	0
	MCC10004		15	0	0	0	0	0	0	0	0	0	0	0	0	0	0	0	0	0	0	0	0	0	0	0	0	0	0	0	0	0	0	0	0	0	0	0	0	0	0	0	0	0	0	0	0	0	0
	MCC10004		16	0	0	0	0	0	0	0	0	0	0	0	0	0	0	0	0	0	0	0	0	0	0	0	0	0	0	0	0	0	0	0	0	0	0	0	0	0	0	0	0	0	0	0	0	0	0
	MCC10004		17	0	0	0	0	0	0	0	0	0	0	0	0	0	0	0	0	0	0	0	0	0	0	0	0	0	0	0	0	0	0	0	0	0	0	0	0	0	0	0	0	0	0	0	0	0	0
	MCC10004		18	0	0	0	0	0	0	0	0	0	0	0	0	0	0	0	0	0	0	0	0	0	0	0	0	0	0	0	0	0	0	0	0	0	0	0	0	0	0	0	0	0	0	0	0	0	0
	MCC10004		19	0	0	0	0	0	0	0	0	0	0	0	0	0	0	0	0	0	0	0	0	0	0	0	0	0	0	0	0	0	0	0	0	0	0	0	0	0	0	0	0	0	0	0	0	0	0
	MCC10004		20	0	0	0	0	0	0	0	0	0	0	0	0	0	0	0	0	0	0	0	0	0	0	0	0	0	0	0	0	0	0	0	0	0	0	0	0	0	0	0	0	0	0	0	0	0	0
	MCC10004		21	0	0	0	0	0	0	0	0	0	0	0	0	0	0	0	0	0	0	0	0	0	0	0	0	0	0	0	0	0	0	0	0	0	0	0	0	0	0	0	0	0	0	0	0	0	0
	MCC10004		22	0	0	0	0	0	0	0	0	0	0	0	0	0	0	0	0	0	0	0	0	0	0	0	0	0	0	0	0	0	0	0	0	0	0	0	0	0	0	0	0	0	0	0	0	0	0
	MCC10004		23	0	0	0	0	0	0	0	0	0	0	0	0	0	0	0	0	0	0	0	0	0	0	0	0	0	0	0	0	0	0	0	0	0	0	0	0	0	0	0	0	0	0	0	0	0	0
	MCC10004		24	0	0	0	0	0	0	0	0	0	0	0	0	0	0	0	0	0	0	0	0	0	0	0	0	0	0	0	0	0	0	0	0	0	0	0	0	0	0	0	0	0	0	0	0	0	0
	MCC10004		25	0	0	0	0	0	0	0	0	0	0	0	0	0	0	0	0	0	0	0	0	0	0	0	0	0	0	0	0	0	0	0	0	0	0	0	0	0	0	0	0	0	0	0	0	0	0
	MCC10004		26	0	0	0	0	0	0	0	0	0	0	0	0	0	0	0	0	0	0	0	0	0	0	0	0	0	0	0	0	0	0	0	0	0	0	0	0	0	0	0	0	0	0	0	0	0	0
	MCC10004		27	0	0	0	0	0	0	0	0	0	0	0	0	0	0	0	0	0	0	0	0	0	0	0	0	0	0	0	0	0	0	0	0	0	0	0	0	0	0	0	0	0	0	0	0	0	0
	MCC10004		28	0	0	0	0	0	0	0	0	0	0	0	0	0	0	0	0	0	0	0	0	0	0	0	0	0	0	0	0	0	0	0	0	0	0	0	0	0	0	0	0	0	0	0	0	0	0
	MCC10004		29	0	0	0	0	0	0	0	0	0	0	0	0	0	0	0	0	0	0	0	0	0	0	0	0	0	0	0	0	0	0	0	0	0	0	0	0	0	0	0	0	0	0	0	0	0	0
	MCC10004		30	0	0	0	0	0	0	0	0	0	0	0	0	0	0	0	0	0	0	0	0	0	0	0	0	0	0	0	0	0	0	0	0	0	0	0	0	0	0	0	0	0	0	0	0	0	0
	MCC10004		31	0	0	0	0	0	0	0	0	0	0	0	0	0	0	0	0	0	0	0	0	0	0	0	0	0	0	0	0	0	0	0	0	0	0	0	0	0	0	0	0	0	0	0	0	0	0
	MCC10004		32	0	0	0	0	0	0	0	0	0	0	0	0	0	0	0	0	0	0	0	0	0	0	0	0	0	0	0	0	0	0	0	0	0	0	0	0	0	0	0	0	0	0	0	0	0	0
	MCC10004		33	0	0	0	0	0	0	0	0	0	0	0	0	0	0	0	0	0	0	0	0	0	0	0	0	0	0	0	0	0	0	0	0	0	0	0	0	0	0	0	0	0	0	0	0	0	0
	MCC10004		34	0	0	0	0	0	0	0	0	0	0	0	0	0	0	0	0	0	0	0	0	0	0	0	0	0	0	0	0	0	0	0	0	0	0	0	0	0	0	0	0	0	0	0	0	0	0
	MCC10004		35	0	0	0	0	0	0	0	0	0	0	0	0	0	0	0	0	0	0	0	0	0	0	0	0	0	0	0	0	0	0	0	0	0	0	0	0	0	0	0	0	0	0	0	0	0	0
	MCC10004		36	0	0	0	0	0	0	0	0	0	0	0	0	0	0	0	0	0	0	0	0	0	0	0	0	0	0	0	0	0	0	0	0	0	0	0	0	0	0	0	0	0	0	0	0	0	0
	MCC10004		37	0	0	0	0	0	0	0	0	0	0	0	0	0	0	0	0	0	0	0	0	0	0	0	0	0	0	0	0	0	0	0	0	0	0	0	0	0	0	0	0	0	0	0	0	0	0
	MCC10006		1	0	0	0	0	0	0	0	0	0	0	0	0	0	0	0	0	0	0	0	0	0	0	0	0	0	0	0	0	0	0	0	0	0	0	0	0	0	0	0	0	0	0	0	0	0	0
	MCC10006		2	0	0	0	0	0	0	0	0	0	0	0	0	0	0	0	0	0	0	0	0	0	0	0	0	0	0	0	0	0	0	0	0	0	0	0	0	0	0	0	0	0	0	0	0	0	0
	MCC10006		3	0	0	0	0	0	0	0	0	0	0	0	0	0	0	0	0	0	0	0	0	0	0	0	0	0	0	0	0	0	0	0	0	0	0	0	0	0	0	0	0	0	0	0	0	0	0
	MCC10006		4	0	0	0	0	0	0	0	0	0	0	0	0	0	0	0	0	0	0	0	0	0	0	0	0	0	0	0	0	0	0	0	0	0	0	0	0	0	0	0	0	0	0	0	0	0	0
	MCC10006		5	0	0	0	0	0	0	0	0	0	0	0	0	0	0	0	0	0	0	0	0	0	0	0	0	0	0	0	0	0	0	0	0	0	0	0	0	0	0	0	0	0	0	0	0	0	0
	MCC10006		6	0	0	0	0	0	0	0	0	0	0	0	0	0	0	0	0	0	0	0	0	0	0	0	0	0	0	0	0	0	0	0	0	0	0	0	0	0	0	0	0	0	0	0	0	0	0
	MCC10006		7	0	0	0	0	0	0	0	0	0	0	0	0	0	0	0	0	0	0	0	0	0	0	0	0	0	0	0	0	0	0	0	0	0	0	0	0	0	0	0	0	0	0	0	0	0	0
	MCC10006		8	0	0	0	0	0	0	0	0	0	0	0	0	0	0	0	0	0	0	0	0	0	0	0	0	0	0	0	0	0	0	0	0	0	0	0	0	0	0	0	0	0	0	0	0	0	0
	MCC10006		9	0	0	0	0	0	0	0	0	0	0	0	0	0	0	0	0	0	0	0	0	0	0	0	0	0	0	0	0	0	0	0	0	0	0	0	0	0	0	0	0	0	0	0	0	0	0
	MCC10006		10	0	0	0	0	0	0	0	0	0	0	0	0	0	0	0	0	0	0	0	0	0	0	0	0	0	0	0	0	0	0	0	0	0	0	0	0	0	0	0	0	0	0	0	0	0	0
	MCC10006		11	0	0	0	0	0	0	0	0	0	0	0	0	0	0	0	0	0	0	0	0	0	0	0	0	0	0	0	0	0	0	0	0	0	0	0	0	0	0	0	0	0	0	0	0	0	0
	MCC10006		12	0	0	0	0	0	0	0	0	0	0	0	0	0	0	0	0	0	0	0	0	0	0	0	0	0	0	0	0	0	0	0	0	0	0	0	0	0	0	0	0	0	0	0	0	0	0
	MCC10006		13	0	0	0	0	0	0	0	0	0	0	0	0	0	0	0	0	0	0	0	0	0	0	0	0	0	0	0	0	0	0	0	0	0	0	0	0	0	0	0	0	0	0	0	0	0	0
	MCC10006		14	0	0	0	0	0	0	0	0	0	0	0	0	0	0	0	0	0	0	0	0	0	0	0	0	0	0	0	0	0	0	0	0	0	0	0	0	0	0	0	0	0	0	0	0	0	0
	MCC10006		15	0	0	0	0	0	0	0	0	0	0	0	0	0	0	0	0	0	0	0	0	0	0	0	0	0	0	0	0	0	0	0	0	0	0	0	0	0	0	0	0	0	0	0	0	0	0
	MCC10006		16	0	0	0	0	0	0	0	0	0	0	0	0	0	0	0	0	0	0	0	0	0	0	0	0	0	0	0	0	0	0	0	0	0	0	0	0	0	0	0	0	0	0	0	0	0	0
	MCC10006		17	0	0	0	0	0	0	0	0	0	0	0	0	0	0	0	0	0	0	0	0	0	0	0	0	0	0	0	0	0	0	0	0	0	0	0	0	0	0	0	0	0	0	0	0	0	0
	MCC10006		18	0	0	0	0	0	0	0	0	0	0	0	0	0	0	0	0	0	0	0	0	0	0	0	0	0	0	0	0	0	0	0	0	0	0	0	0	0	0	0	0	0	0	0	0	0	0
	MCC10006		19	0	0	0	0	0	0	0	0	0	0	0	0	0	0	0	0	0	0	0	0	0	0	0	0	0	0	0	0	0	0	0	0	0	0	0	0	0	0	0	0	0	0	0	0	0	0
	MCC10006		20	0	0	0	0	0	0	0	0	0	0	0	0	0	0	0	0	0	0	0	0	0	0	0	0	0	0	0	0	0	0	0	0	0	0	0	0	0	0	0	0	0	0	0	0	0	0
	MCC10006		21	0	0	0	0	0	0	0	0	0	0	0	0	0	0	0	0	0	0	0	0	0	0	0	0	0	0	0	0	0	0	0	0	0	0	0	0	0	0	0	0	0	0	0	0	0	0
	MCC10006		22	0	0	0	0	0	0	0	0	0	0	0	0	0	0	0	0	0	0	0	0	0	0	0	0	0	0	0	0	0	0	0	0	0	0	0	0	0	0	0	0	0	0	0	0	0	0
	MCC10006		23	0	0	0	0	0	0	0	0	0	0	0	0	0	0	0	0	0	0	0	0	0	0	0	0	0	0	0	0	0	0	0	0	0	0	0	0	0	0	0	0	0	0	0	0	0	0
	MCC10006		24	0	0	0	0	0	0	0	0	0	0	0	0	0	0	0	0	0	0	0	0	0	0	0	0	0	0	0	0	0	0	0	0	0	0	0	0	0	0	0	0	0	0	0	0	0	0
	MCC10006		25	0	0	0	0	0	0	0	0	0	0	0	0	0	0	0	0	0	0	0	0	0	0	0	0	0	0	0	0	0	0	0	0	0	0	0	0	0	0	0	0	0	0	0	0	0	0
	MCC10006		26	0	0	0	0	0	0	0	0	0	0	0	0	0	0	0	0	0	0	0	0	0	0	0	0	0	0	0	0	0	0	0	0	0	0	0	0	0	0	0	0	0	0	0	0	0	0
	MCC10006		27	0	0	0	0	0	0	0	0	0	0	0	0	0	0	0	0	0	0	0	0	0	0	0	0	0	0	0	0	0	0	0	0	0	0	0	0	0	0	0	0	0	0	0	0	0	0
	MCC10006		28	0	0	0	0	0	0	0	0	0	0	0	0	0	0	0	0	0	0	0	0	0	0	0	0	0	0	0	0	0	0	0	0	0	0	0	0	0	0	0	0	0	0	0	0	0	0
	MCC10006		29	0	0	0	0	0	0	0	0	0	0	0	0	0	0	0	0	0	0	0	0	0	0	0	0	0	0	0	0	0	0	0	0	0	0	0	0	0	0	0	0	0	0	0	0	0	0
	MCC10006		30	0	0	0	0	0	0	0	0	0	0	0	0	0	0	0	0	0	0	0	0	0	0	0	0	0	0	0	0	0	0	0	0	0	0	0	0	0	0	0	0	0	0	0	0	0	0
	MCC10006		31	0	0	0	0	0	0	0	0	0	0	0	0	0	0	0	0	0	0	0	0	0	0	0	0	0	0	0	0	0	0	0	0	0	0	0	0	0	0	0	0	0	0	0	0	0	0
	MCC10006		32	0	0	0	0	0	0	0	0	0	0	0	0	0	0	0	0	0	0	0	0	0	0	0	0	0	0	0	0	0	0	0	0	0	0	0	0	0	0	0	0	0	0	0	0	0	0
	MCC10006		33	0	0	0	0	0	0	0	0	0	0	0	0	0	0	0	0	0	0	0	0	0	0	0	0	0	0	0	0	0	0	0	0	0	0	0	0	0	0	0	0	0	0	0	0	0	0
	MCC10006		34	0	0	0	0	0	0	0	0	0	0	0	0	0	0	0	0	0	0	0	0	0	0	0	0	0	0	0	0	0	0	0	0	0	0	0	0	0	0	0	0	0	0	0	0	0	0
	MCC10006		35	0	0	0	0	0	0	0	0	0	0	0	0	0	0	0	0	0	0	0	0	0	0	0	0	0	0	0	0	0	0	0	0	0	0	0	0	0	0	0	0	0	0	0	0	0	0
	MCC10006		36	0	0	0	0	0	0	0	0	0	0	0	0	0	0	0	0	0	0	0	0	0	0	0	0	0	0	0	0	0	0	0	0	0	0	0	0	0	0	0	0	0	0	0	0	0	0
	MCC10006		37	0	0	0	0	0	0	0	0	0	0	0	0	0	0	0	0	0	0	0	0	0	0	0	0	0	0	0	0	0	0	0	0	0	0	0	0	0	0	0	0	0	0	0	0	0	0
	MCC10006		38	0	0	0	0	0	0	0	0	0	0	0	0	0	0	0	0	0	0	0	0	0	0	0	0	0	0	0	0	0	0	0	0	0	0	0	0	0	0	0	0	0	0	0	0	0	0
	MCC10006		39	0	0	0	0	0	0	0	0	0	0	0	0	0	0	0	0	0	0	0	0	0	0	0	0	0	0	0	0	0	0	0	0	0	0	0	0	0	0	0	0	0	0	0	0	0	0
	MCC10006		40	0	0	0	0	0	0	0	0	0	0	0	0	0	0	0	0	0	0	0	0	0	0	0	0	0	0	0	0	0	0	0	0	0	0	0	0	0	0	0	0	0	0	0	0	0	0
	MCC10006		41	0	0	0	0	0	0	0	0	0	0	0	0	0	0	0	0	0	0	0	0	0	0	0	0	0	0	0	0	0	0	0	0	0	0	0	0	0	0	0	0	0	0	0	0	0	0
	MCC10006		42	0	0	0	0	0	0	0	0	0	0	0	0	0	0	0	0	0	0	0	0	0	0	0	0	0	0	0	0	0	0	0	0	0	0	0	0	0	0	0	0	0	0	0	0	0	0
	MCC10006		43	0	0	0	0	0	0	0	0	0	0	0	0	0	0	0	0	0	0	0	0	0	0	0	0	0	0	0	0	0	0	0	0	0	0	0	0	0	0	0	0	0	0	0	0	0	0
	MCC10006		44	0	0	0	0	0	0	0	0	0	0	0	0	0	0	0	0	0	0	0	0	0	0	0	0	0	0	0	0	0	0	0	0	0	0	0	0	0	0	0	0	0	0	0	0	0	0
	MCC10006		45	0	0	0	0	0	0	0	0	0	0	0	0	0	0	0	0	0	0	0	0	0	0	0	0	0	0	0	0	0	0	0	0	0	0	0	0	0	0	0	0	0	0	0	0	0	0
	MCC10006		46	0	0	0	0	0	0	0	0	0	0	0	0	0	0	0	0	0	0	0	0	0	0	0	0	0	0	0	0	0	0	0	0	0	0	0	0	0	0	0	0	0	0	0	0	0	0
	MCC10006		47	0	0	0	0	0	0	0	0	0	0	0	0	0	0	0	0	0	0	0	0	0	0	0	0	0	0	0	0	0	0	0	0	0	0	0	0	0	0	0	0	0	0	0	0	0	0
	MCC10006		48	0	0	0	0	0	0	0	0	0	0	0	0	0	0	0	0	0	0	0	0	0	0	0	0	0	0	0	0	0	0	0	0	0	0	0	0	0	0	0	0	0	0	0	0	0	0
	MCC10006		49	0	0	0	0	0	0	0	0	0	0	0	0	0	0	0	0	0	0	0	0	0	0	0	0	0	0	0	0	0	0	0	0	0	0	0	0	0	0	0	0	0	0	0	0	0	0
	MCC10007		1	0	0	0	0	0	0	0	0	0	0	0	0	0	0	0	0	0	0	0	0	0	0	0	0	0	0	0	0	0	0	0	0	0	0	0	0	0	0	0	0	0	0	0	0	0	0
	MCC10007		2	0	0	0	0	0	0	0	0	0	0	0	0	0	0	0	0	0	0	0	0	0	0	0	0	0	0	0	0	0	0	0	0	0	0	0	0	0	0	0	0	0	0	0	0	0	0
	MCC10007		3	0	0	0	0	0	0	0	0	0	0	0	0	0	0	0	0	0	0	0	0	0	0	0	0	0	0	0	0	0	0	0	0	0	0	0	0	0	0	0	0	0	0	0	0	0	0
	MCC10007		4	0	0	0	0	0	0	0	0	0	0	0	0	0	0	0	0	0	0	0	0	0	0	0	0	0	0	0	0	0	0	0	0	0	0	0	0	0	0	0	0	0	0	0	0	0	0
	MCC10007		5	0	0	0	0	0	0	0	0	0	0	0	0	0	0	0	0	0	0	0	0	0	0	0	0	0	0	0	0	0	0	0	0	0	0	0	0	0	0	0	0	0	0	0	0	0	0
	MCC10007		6	0	0	0	0	0	0	0	0	0	0	0	0	0	0	0	0	0	0	0	0	0	0	0	0	0	0	0	0	0	0	0	0	0	0	0	0	0	0	0	0	0	0	0	0	0	0
	MCC10007		7	0	0	0	0	0	0	0	0	0	0	0	0	0	0	0	0	0	0	0	0	0	0	0	0	0	0	0	0	0	0	0	0	0	0	0	0	0	0	0	0	0	0	0	0	0	0
	MCC10007		8	0	0	0	0	0	0	0	0	0	0	0	0	0	0	0	0	0	0	0	0	0	0	0	0	0	0	0	0	0	0	0	0	0	0	0	0	0	0	0	0	0	0	0	0	0	0
	MCC10007		9	0	0	0	0	0	0	0	0	0	0	0	0	0	0	0	0	0	0	0	0	0	0	0	0	0	0	0	0	0	0	0	0	0	0	0	0	0	0	0	0	0	0	0	0	0	0
	MCC10007		10	0	0	0	0	0	0	0	0	0	0	0	0	0	0	0	0	0	0	0	0	0	0	0	0	0	0	0	0	0	0	0	0	0	0	0	0	0	0	0	0	0	0	0	0	0	0
	MCC10007		11	0	0	0	0	0	0	0	0	0	0	0	0	0	0	0	0	0	0	0	0	0	0	0	0	0	0	0	0	0	0	0	0	0	0	0	0	0	0	0	0	0	0	0	0	0	0
	MCC10007		12	0	0	0	0	0	0	0	0	0	0	0	0	0	0	0	0	0	0	0	0	0	0	0	0	0	0	0	0	0	0	0	0	0	0	0	0	0	0	0	0	0	0	0	0	0	0
	MCC10007		13	0	0	0	0	0	0	0	0	0	0	0	0	0	0	0	0	0	0	0	0	0	0	0	0	0	0	0	0	0	0	0	0	0	0	0	0	0	0	0	0	0	0	0	0	0	0
	MCC10007		14	0	0	0	0	0	0	0	0	0	0	0	0	0	0	0	0	0	0	0	0	0	0	0	0	0	0	0	0	0	0	0	0	0	0	0	0	0	0	0	0	0	0	0	0	0	0
	MCC10007		15	0	0	0	0	0	0	0	0	0	0	0	0	0	0	0	0	0	0	0	0	0	0	0	0	0	0	0	0	0	0	0	0	0	0	0	0	0	0	0	0	0	0	0	0	0	0
	MCC10007		16	0	0	0	0	0	0	0	0	0	0	0	0	0	0	0	0	0	0	0	0	0	0	0	0	0	0	0	0	0	0	0	0	0	0	0	0	0	0	0	0	0	0	0	0	0	0
	MCC10007		17	0	0	0	0	0	0	0	0	0	0	0	0	0	0	0	0	0	0	0	0	0	0	0	0	0	0	0	0	0	0	0	0	0	0	0	0	0	0	0	0	0	0	0	0	0	0
	MCC10007		18	0	0	0	0	0	0	0	0	0	0	0	0	0	0	0	0	0	0	0	0	0	0	0	0	0	0	0	0	0	0	0	0	0	0	0	0	0	0	0	0	0	0	0	0	0	0
	MCC10007		19	0	0	0	0	0	0	0	0	0	0	0	0	0	0	0	0	0	0	0	0	0	0	0	0	0	0	0	0	0	0	0	0	0	0	0	0	0	0	0	0	0	0	0	0	0	0
	MCC10007		20	0	0	0	0	0	0	0	0	0	0	0	0	0	0	0	0	0	0	0	0	0	0	0	0	0	0	0	0	0	0	0	0	0	0	0	0	0	0	0	0	0	0	0	0	0	0
	MCC10007		21	0	0	0	0	0	0	0	0	0	0	0	0	0	0	0	0	0	0	0	0	0	0	0	0	0	0	0	0	0	0	0	0	0	0	0	0	0	0	0	0	0	0	0	0	0	0
	MCC10007		22	0	0	0	0	0	0	0	0	0	0	0	0	0	0	0	0	0	0	0	0	0	0	0	0	0	0	0	0	0	0	0	0	0	0	0	0	0	0	0	0	0	0	0	0	0	0
	MCC10007		23	0	0	0	0	0	0	0	0	0	0	0	0	0	0	0	0	0	0	0	0	0	0	0	0	0	0	0	0	0	0	0	0	0	0	0	0	0	0	0	0	0	0	0	0	0	0
	MCC10007		24	0	0	0	0	0	0	0	0	0	0	0	0	0	0	0	0	0	0	0	0	0	0	0	0	0	0	0	0	0	0	0	0	0	0	0	0	0	0	0	0	0	0	0	0	0	0
	MCC10007		25	0	0	0	0	0	0	0	0	0	0	0	0	0	0	0	0	0	0	0	0	0	0	0	0	0	0	0	0	0	0	0	0	0	0	0	0	0	0	0	0	0	0	0	0	0	0
	MCC10007		26	0	0	0	0	0	0	0	0	0	0	0	0	0	0	0	0	0	0	0	0	0	0	0	0	0	0	0	0	0	0	0	0	0	0	0	0	0	0	0	0	0	0	0	0	0	0
	MCC10007		27	0	0	0	0	0	0	0	0	0	0	0	0	0	0	0	0	0	0	0	0	0	0	0	0	0	0	0	0	0	0	0	0	0	0	0	0	0	0	0	0	0	0	0	0	0	0
	MCC10007		28	0	0	0	0	0	0	0	0	0	0	0	0	0	0	0	0	0	0	0	0	0	0	0	0	0	0	0	0	0	0	0	0	0	0	0	0	0	0	0	0	0	0	0	0	0	0
	MCC10007		29	0	0	0	0	0	0	0	0	0	0	0	0	0	0	0	0	0	0	0	0	0	0	0	0	0	0	0	0	0	0	0	0	0	0	0	0	0	0	0	0	0	0	0	0	0	0
	MCC10007		30	0	0	0	0	0	0	0	0	0	0	0	0	0	0	0	0	0	0	0	0	0	0	0	0	0	0	0	0	0	0	0	0	0	0	0	0	0	0	0	0	0	0	0	0	0	0
	MCC10007		31	0	0	0	0	0	0	0	0	0	0	0	0	0	0	0	0	0	0	0	0	0	0	0	0	0	0	0	0	0	0	0	0	0	0	0	0	0	0	0	0	0	0	0	0	0	0
	MCC10007		32	0	0	0	0	0	0	0	0	0	0	0	0	0	0	0	0	0	0	0	0	0	0	0	0	0	0	0	0	0	0	0	0	0	0	0	0	0	0	0	0	0	0	0	0	0	0
	MCC10007		33	0	0	0	0	0	0	0	0	0	0	0	0	0	0	0	0	0	0	0	0	0	0	0	0	0	0	0	0	0	0	0	0	0	0	0	0	0	0	0	0	0	0	0	0	0	0
	MCC10007		34	0	0	0	0	0	0	0	0	0	0	0	0	0	0	0	0	0	0	0	0	0	0	0	0	0	0	0	0	0	0	0	0	0	0	0	0	0	0	0	0	0	0	0	0	0	0
	MCC10007		35	0	0	0	0	0	0	0	0	0	0	0	0	0	0	0	0	0	0	0	0	0	0	0	0	0	0	0	0	0	0	0	0	0	0	0	0	0	0	0	0	0	0	0	0	0	0
	MCC10007		36	0	0	0	0	0	0	0	0	0	0	0	0	0	0	0	0	0	0	0	0	0	0	0	0	0	0	0	0	0	0	0	0	0	0	0	0	0	0	0	0	0	0	0	0	0	0
	MCC10007		37	0	0	0	0	0	0	0	0	0	0	0	0	0	0	0	0	0	0	0	0	0	0	0	0	0	0	0	0	0	0	0	0	0	0	0	0	0	0	0	0	0	0	0	0	0	0
	MCC10007		38	0	0	0	0	0	0	0	0	0	0	0	0	0	0	0	0	0	0	0	0	0	0	0	0	0	0	0	0	0	0	0	0	0	0	0	0	0	0	0	0	0	0	0	0	0	0
	MCC10007		39	0	0	0	0	0	0	0	0	0	0	0	0	0	0	0	0	0	0	0	0	0	0	0	0	0	0	0	0	0	0	0	0	0	0	0	0	0	0	0	0	0	0	0	0	0	0
	MCC10007		40	0	0	0	0	0	0	0	0	0	0	0	0	0	0	0	0	0	0	0	0	0	0	0	0	0	0	0	0	0	0	0	0	0	0	0	0	0	0	0	0	0	0	0	0	0	0
	MCC10007		41	0	0	0	0	0	0	0	0	0	0	0	0	0	0	0	0	0	0	0	0	0	0	0	0	0	0	0	0	0	0	0	0	0	0	0	0	0	0	0	0	0	0	0	0	0	0
	MCC10007		42	0	0	0	0	0	0	0	0	0	0	0	0	0	0	0	0	0	0	0	0	0	0	0	0	0	0	0	0	0	0	0	0	0	0	0	0	0	0	0	0	0	0	0	0	0	0
	MCC10007		43	0	0	0	0	0	0	0	0	0	0	0	0	0	0	0	0	0	0	0	0	0	0	0	0	0	0	0	0	0	0	0	0	0	0	0	0	0	0	0	0	0	0	0	0	0	0
	MCC10007		44	0	0	0	0	0	0	0	0	0	0	0	0	0	0	0	0	0	0	0	0	0	0	0	0	0	0	0	0	0	0	0	0	0	0	0	0	0	0	0	0	0	0	0	0	0	0
	MCC10007		45	0	0	0	0	0	0	0	0	0	0	0	0	0	0	0	0	0	0	0	0	0	0	0	0	0	0	0	0	0	0	0	0	0	0	0	0	0	0	0	0	0	0	0	0	0	0
	MCC10007		46	0	0	0	0	0	0	0	0	0	0	0	0	0	0	0	0	0	0	0	0	0	0	0	0	0	0	0	0	0	0	0	0	0	0	0	0	0	0	0	0	0	0	0	0	0	0
	MCC10007		47	0	0	0	0	0	0	0	0	0	0	0	0	0	0	0	0	0	0	0	0	0	0	0	0	0	0	0	0	0	0	0	0	0	0	0	0	0	0	0	0	0	0	0	0	0	0
	MCC10007		48	0	0	0	0	0	0	0	0	0	0	0	0	0	0	0	0	0	0	0	0	0	0	0	0	0	0	0	0	0	0	0	0	0	0	0	0	0	0	0	0	0	0	0	0	0	0
	MCC10009		1
			2	0	0	0	0	0	0	0	0	0	0	0	0	0	0	0	0	0	0	0	0	0	0	0	0	0	0	0	0	0	0	0	0	0	0	0	0	0	0	0	0	0	0	0	0	0	0
			3	0	0	0	0	0	0	0	0	0	0	0	0	0	0	0	0	0	0	0	0	0	0	0	0	0	0	0	0	0	0	0	0	0	0	0	0	0	0	0	0	0	0	0	0	0	0
			4	0	0	0	0	0	0	0	0	0	0	0	0	0	0	0	0	0	0	0	0	0	0	0	0	0	0	0	0	0	0	0	0	0	0	0	0	0	0	0	0	0	0	0	0	0	0
			5	0	0	0	0	0	0	0	0	0	0	0	0	0	0	0	0	0	0	0	0	0	0	0	0	0	0	0	0	0	0	0	0	0	0	0	0	0	0	0	0	0	0	0	0	0	0
			6	0	0	0	0	0	0	0	0	0	0	0	0	0	0	0	0	0	0	0	0	0	0	0	0	0	0	0	0	0	0	0	0	0	0	0	0	0	0	0	0	0	0	0	0	0	0
			7	0	0	0	0	0	0	0	0	0	0	0	0	0	0	0	0	0	0	0	0	0	0	0	0	0	0	0	0	0	0	0	0	0	0	0	0	0	0	0	0	0	0	0	0	0	0
			8	0	0	0	0	0	0	0	0	0	0	0	0	0	0	0	0	0	0	0	0	0	0	0	0	0	0	0	0	0	0	0	0	0	0	0	0	0	0	0	0	0	0	0	0	0	0
			9	0	0	0	0	0	0	0	0	0	0	0	0	0	0	0	0	0	0	0	0	0	0	0	0	0	0	0	0	0	0	0	0	0	0	0	0	0	0	0	0	0	0	0	0	0	0
			10	0	0	0	0	0	0	0	0	0	0	0	0	0	0	0	0	0	0	0	0	0	0	0	0	0	0	0	0	0	0	0	0	0	0	0	0	0	0	0	0	0	0	0	0	0	0
			11	0	0	0	0	0	0	0	0	0	0	0	0	0	0	0	0	0	0	0	0	0	0	0	0	0	0	0	0	0	0	0	0	0	0	0	0	0	0	0	0	0	0	0	0	0	0
			12	0	0	0	0	0	0	0	0	0	0	0	0	0	0	0	0	0	0	0	0	0	0	0	0	0	0	0	0	0	0	0	0	0	0	0	0	0	0	0	0	0	0	0	0	0	0
			13	0	0	0	0	0	0	0	0	0	0	0	0	0	0	0	0	0	0	0	0	0	0	0	0	0	0	0	0	0	0	0	0	0	0	0	0	0	0	0	0	0	0	0	0	0	0
			14	0	0	0	0	0	0	0	0	0	0	0	0	0	0	0	0	0	0	0	0	0	0	0	0	0	0	0	0	0	0	0	0	0	0	0	0	0	0	0	0	0	0	0	0	0	0
			15	0	0	0	0	0	0	0	0	0	0	0	0	0	0	0	0	0	0	0	0	0	0	0	0	0	0	0	0	0	0	0	0	0	0	0	0	0	0	0	0	0	0	0	0	0	0
			16	0	0	0	0	0	0	0	0	0	0	0	0	0	0	0	0	0	0	0	0	0	0	0	0	0	0	0	0	0	0	0	0	0	0	0	0	0	0	0	0	0	0	0	0	0	0
			17	0	0	0	0	0	0	0	0	0	0	0	0	0	0	0	0	0	0	0	0	0	0	0	0	0	0	0	0	0	0	0	0	0	0	0	0	0	0	0	0	0	0	0	0	0	0
			18	0	0	0	0	0	0	0	0	0	0	0	0	0	0	0	0	0	0	0	0	0	0	0	0	0	0	0	0	0	0	0	0	0	0	0	0	0	0	0	0	0	0	0	0	0	0
			19	0	0	0	0	0	0	0	0	0	0	0	0	0	0	0	0	0	0	0	0	0	0	0	0	0	0	0	0	0	0	0	0	0	0	0	0	0	0	0	0	0	0	0	0	0	0
			20	0	0	0	0	0	0	0	0	0	0	0	0	0	0	0	0	0	0	0	0	0	0	0	0	0	0	0	0	0	0	0	0	0	0	0	0	0	0	0	0	0	0	0	0	0	0
			21	0	0	0	0	0	0	0	0	0	0	0	0	0	0	0	0	0	0	0	0	0	0	0	0	0	0	0	0	0	0	0	0	0	0	0	0	0	0	0	0	0	0	0	0	0	0
			22	0	0	0	0	0	0	0	0	0	0	0	0	0	0	0	0	0	0	0	0	0	0	0	0	0	0	0	0	0	0	0	0	0	0	0	0	0	0	0	0	0	0	0	0	0	0
			23	0	0	0	0	0	0	0	0	0	0	0	0	0	0	0	0	0	0	0	0	0	0	0	0	0	0	0	0	0	0	0	0	0	0	0	0	0	0	0	0	0	0	0	0	0	0
			24	0	0	0	0	0	0	0	0	0	0	0	0	0	0	0	0	0	0	0	0	0	0	0	0	0	0	0	0	0	0	0	0	0	0	0	0	0	0	0	0	0	0	0	0	0	0
			25	0	0	0	0	0	0	0	0	0	0	0	0	0	0	0	0	0	0	0	0	0	0	0	0	0	0	0	0	0	0	0	0	0	0	0	0	0	0	0	0	0	0	0	0	0	0
			26	0	0	0	0	0	0	0	0	0	0	0	0	0	0	0	0	0	0	0	0	0	0	0	0	0	0	0	0	0	0	0	0	0	0	0	0	0	0	0	0	0	0	0	0	0	0
			27	0	0	0	0	0	0	0	0	0	0	0	0	0	0	0	0	0	0	0	0	0	0	0	0	0	0	0	0	0	0	0	0	0	0	0	0	0	0	0	0	0	0	0	0	0	0
			28	0	0	0	0	0	0	0	0	0	0	0	0	0	0	0	0	0	0	0	0	0	0	0	0	0	0	0	0	0	0	0	0	0	0	0	0	0	0	0	0	0	0	0	0	0	0
			29	0	0	0	0	0	0	0	0	0	0	0	0	0	0	0	0	0	0	0	0	0	0	0	0	0	0	0	0	0	0	0	0	0	0	0	0	0	0	0	0	0	0	0	0	0	0
			30	0	0	0	0	0	0	0	0	0	0	0	0	0	0	0	0	0	0	0	0	0	0	0	0	0	0	0	0	0	0	0	0	0	0	0	0	0	0	0	0	0	0	0	0	0	0
			31	0	0	0	0	0	0	0	0	0	0	0	0	0	0	0	0	0	0	0	0	0	0	0	0	0	0	0	0	0	0	0	0	0	0	0	0	0	0	0	0	0	0	0	0	0	0
			32	0	0	0	0	0	0	0	0	0	0	0	0	0	0	0	0	0	0	0	0	0	0	0	0	0	0	0	0	0	0	0	0	0	0	0	0	0	0	0	0	0	0	0	0	0	0
			33	0	0	0	0	0	0	0	0	0	0	0	0	0	0	0	0	0	0	0	0	0	0	0	0	0	0	0	0	0	0	0	0	0	0	0	0	0	0	0	0	0	0	0	0	0	0
			34	0	0	0	0	0	0	0	0	0	0	0	0	0	0	0	0	0	0	0	0	0	0	0	0	0	0	0	0	0	0	0	0	0	0	0	0	0	0	0	0	0	0	0	0	0	0
			35	0	0	0	0	0	0	0	0	0	0	0	0	0	0	0	0	0	0	0	0	0	0	0	0	0	0	0	0	0	0	0	0	0	0	0	0	0	0	0	0	0	0	0	0	0	0
	MCC10010		1	0	0	0	0	0	0	0	0	0	0	0	0	0	0	0	0	0	0	0	0	0	0	0	0	0	0	0	0	0	0	0	0	0	0	0	0	0	0	0	0	0	0	0	0	0	0
	MCC10010		2	0	0	0	0	0	0	0	0	0	0	0	0	0	0	0	0	0	0	0	0	0	0	0	0	0	0	0	0	0	0	0	0	0	0	0	0	0	0	0	0	0	0	0	0	0	0
	MCC10010		3	0	0	0	0	0	0	0	0	0	0	0	0	0	0	0	0	0	0	0	0	0	0	0	0	0	0	0	0	0	0	0	0	0	0	0	0	0	0	0	0	0	0	0	0	0	0
	MCC10010		4	0	0	0	0	0	0	0	0	0	0	0	0	0	0	0	0	0	0	0	0	0	0	0	0	0	0	0	0	0	0	0	0	0	0	0	0	0	0	0	0	0	0	0	0	0	0
	MCC10010		5	0	0	0	0	0	0	0	0	0	0	0	0	0	0	0	0	0	0	0	0	0	0	0	0	0	0	0	0	0	0	0	0	0	0	0	0	0	0	0	0	0	0	0	0	0	0
	MCC10010		6	0	0	0	0	0	0	0	0	0	0	0	0	0	0	0	0	0	0	0	0	0	0	0	0	0	0	0	0	0	0	0	0	0	0	0	0	0	0	0	0	0	0	0	0	0	0
	MCC10010		7	0	0	0	0	0	0	0	0	0	0	0	0	0	0	0	0	0	0	0	0	0	0	0	0	0	0	0	0	0	0	0	0	0	0	0	0	0	0	0	0	0	0	0	0	0	0
	MCC10010		8	0	0	0	0	0	0	0	0	0	0	0	0	0	0	0	0	0	0	0	0	0	0	0	0	0	0	0	0	0	0	0	0	0	0	0	0	0	0	0	0	0	0	0	0	0	0
	MCC10010		9	0	0	0	0	0	0	0	0	0	0	0	0	0	0	0	0	0	0	0	0	0	0	0	0	0	0	0	0	0	0	0	0	0	0	0	0	0	0	0	0	0	0	0	0	0	0
	MCC10010		10	0	0	0	0	0	0	0	0	0	0	0	0	0	0	0	0	0	0	0	0	0	0	0	0	0	0	0	0	0	0	0	0	0	0	0	0	0	0	0	0	0	0	0	0	0	0
	MCC10010		11	0	0	0	0	0	0	0	0	0	0	0	0	0	0	0	0	0	0	0	0	0	0	0	0	0	0	0	0	0	0	0	0	0	0	0	0	0	0	0	0	0	0	0	0	0	0
	MCC10010		12	0	0	0	0	0	0	0	0	0	0	0	0	0	0	0	0	0	0	0	0	0	0	0	0	0	0	0	0	0	0	0	0	0	0	0	0	0	0	0	0	0	0	0	0	0	0
	MCC10010		13	0	0	0	0	0	0	0	0	0	0	0	0	0	0	0	0	0	0	0	0	0	0	0	0	0	0	0	0	0	0	0	0	0	0	0	0	0	0	0	0	0	0	0	0	0	0
	MCC10010		14	0	0	0	0	0	0	0	0	0	0	0	0	0	0	0	0	0	0	0	0	0	0	0	0	0	0	0	0	0	0	0	0	0	0	0	0	0	0	0	0	0	0	0	0	0	0
	MCC10010		15	0	0	0	0	0	0	0	0	0	0	0	0	0	0	0	0	0	0	0	0	0	0	0	0	0	0	0	0	0	0	0	0	0	0	0	0	0	0	0	0	0	0	0	0	0	0
	MCC10010		16	0	0	0	0	0	0	0	0	0	0	0	0	0	0	0	0	0	0	0	0	0	0	0	0	0	0	0	0	0	0	0	0	0	0	0	0	0	0	0	0	0	0	0	0	0	0
	MCC10010		17	0	0	0	0	0	0	0	0	0	0	0	0	0	0	0	0	0	0	0	0	0	0	0	0	0	0	0	0	0	0	0	0	0	0	0	0	0	0	0	0	0	0	0	0	0	0
	MCC10010		18	0	0	0	0	0	0	0	0	0	0	0	0	0	0	0	0	0	0	0	0	0	0	0	0	0	0	0	0	0	0	0	0	0	0	0	0	0	0	0	0	0	0	0	0	0	0
	MCC10010		19	0	0	0	0	0	0	0	0	0	0	0	0	0	0	0	0	0	0	0	0	0	0	0	0	0	0	0	0	0	0	0	0	0	0	0	0	0	0	0	0	0	0	0	0	0	0
	MCC10010		20	0	0	0	0	0	0	0	0	0	0	0	0	0	0	0	0	0	0	0	0	0	0	0	0	0	0	0	0	0	0	0	0	0	0	0	0	0	0	0	0	0	0	0	0	0	0
	MCC10010		21	0	0	0	0	0	0	0	0	0	0	0	0	0	0	0	0	0	0	0	0	0	0	0	0	0	0	0	0	0	0	0	0	0	0	0	0	0	0	0	0	0	0	0	0	0	0
	MCC10010		22	0	0	0	0	0	0	0	0	0	0	0	0	0	0	0	0	0	0	0	0	0	0	0	0	0	0	0	0	0	0	0	0	0	0	0	0	0	0	0	0	0	0	0	0	0	0
	MCC10010		23	0	0	0	0	0	0	0	0	0	0	0	0	0	0	0	0	0	0	0	0	0	0	0	0	0	0	0	0	0	0	0	0	0	0	0	0	0	0	0	0	0	0	0	0	0	0
	MCC10010		24	0	0	0	0	0	0	0	0	0	0	0	0	0	0	0	0	0	0	0	0	0	0	0	0	0	0	0	0	0	0	0	0	0	0	0	0	0	0	0	0	0	0	0	0	0	0
	MCC10010		25	0	0	0	0	0	0	0	0	0	0	0	0	0	0	0	0	0	0	0	0	0	0	0	0	0	0	0	0	0	0	0	0	0	0	0	0	0	0	0	0	0	0	0	0	0	0
	MCC10010		26	0	0	0	0	0	0	0	0	0	0	0	0	0	0	0	0	0	0	0	0	0	0	0	0	0	0	0	0	0	0	0	0	0	0	0	0	0	0	0	0	0	0	0	0	0	0
	MCC10010		27	0	0	0	0	0	0	0	0	0	0	0	0	0	0	0	0	0	0	0	0	0	0	0	0	0	0	0	0	0	0	0	0	0	0	0	0	0	0	0	0	0	0	0	0	0	0
	MCC10010		28	0	0	0	0	0	0	0	0	0	0	0	0	0	0	0	0	0	0	0	0	0	0	0	0	0	0	0	0	0	0	0	0	0	0	0	0	0	0	0	0	0	0	0	0	0	0
	MCC10010		29	0	0	0	0	0	0	0	0	0	0	0	0	0	0	0	0	0	0	0	0	0	0	0	0	0	0	0	0	0	0	0	0	0	0	0	0	0	0	0	0	0	0	0	0	0	0
	MCC10010		30	0	0	0	0	0	0	0	0	0	0	0	0	0	0	0	0	0	0	0	0	0	0	0	0	0	0	0	0	0	0	0	0	0	0	0	0	0	0	0	0	0	0	0	0	0	0
	MCC10010		31	0	0	0	0	0	0	0	0	0	0	0	0	0	0	0	0	0	0	0	0	0	0	0	0	0	0	0	0	0	0	0	0	0	0	0	0	0	0	0	0	0	0	0	0	0	0
	MCC10010		32	0	0	0	0	0	0	0	0	0	0	0	0	0	0	0	0	0	0	0	0	0	0	0	0	0	0	0	0	0	0	0	0	0	0	0	0	0	0	0	0	0	0	0	0	0	0
	MCC10010		33	0	0	0	0	0	0	0	0	0	0	0	0	0	0	0	0	0	0	0	0	0	0	0	0	0	0	0	0	0	0	0	0	0	0	0	0	0	0	0	0	0	0	0	0	0	0
	MCC10010		34	0	0	0	0	0	0	0	0	0	0	0	0	0	0	0	0	0	0	0	0	0	0	0	0	0	0	0	0	0	0	0	0	0	0	0	0	0	0	0	0	0	0	0	0	0	0
	MCC10010		35	0	0	0	0	0	0	0	0	0	0	0	0	0	0	0	0	0	0	0	0	0	0	0	0	0	0	0	0	0	0	0	0	0	0	0	0	0	0	0	0	0	0	0	0	0	0
	MCC10010		36	0	0	0	0	0	0	0	0	0	0	0	0	0	0	0	0	0	0	0	0	0	0	0	0	0	0	0	0	0	0	0	0	0	0	0	0	0	0	0	0	0	0	0	0	0	0
	MCC10010		37	0	0	0	0	0	0	0	0	0	0	0	0	0	0	0	0	0	0	0	0	0	0	0	0	0	0	0	0	0	0	0	0	0	0	0	0	0	0	0	0	0	0	0	0	0	0
	MCC10010		38	0	0	0	0	0	0	0	0	0	0	0	0	0	0	0	0	0	0	0	0	0	0	0	0	0	0	0	0	0	0	0	0	0	0	0	0	0	0	0	0	0	0	0	0	0	0
	MCC10010		39	0	0	0	0	0	0	0	0	0	0	0	0	0	0	0	0	0	0	0	0	0	0	0	0	0	0	0	0	0	0	0	0	0	0	0	0	0	0	0	0	0	0	0	0	0	0
	MCC10010		40	0	0	0	0	0	0	0	0	0	0	0	0	0	0	0	0	0	0	0	0	0	0	0	0	0	0	0	0	0	0	0	0	0	0	0	0	0	0	0	0	0	0	0	0	0	0
	MCC10010		41	0	0	0	0	0	0	0	0	0	0	0	0	0	0	0	0	0	0	0	0	0	0	0	0	0	0	0	0	0	0	0	0	0	0	0	0	0	0	0	0	0	0	0	0	0	0
	MCC10010		42	0	0	0	0	0	0	0	0	0	0	0	0	0	0	0	0	0	0	0	0	0	0	0	0	0	0	0	0	0	0	0	0	0	0	0	0	0	0	0	0	0	0	0	0	0	0
	MCC10010		43	0	0	0	0	0	0	0	0	0	0	0	0	0	0	0	0	0	0	0	0	0	0	0	0	0	0	0	0	0	0	0	0	0	0	0	0	0	0	0	0	0	0	0	0	0	0
	MCC10010		44	0	0	0	0	0	0	0	0	0	0	0	0	0	0	0	0	0	0	0	0	0	0	0	0	0	0	0	0	0	0	0	0	0	0	0	0	0	0	0	0	0	0	0	0	0	0
	MCC10010		45	0	0	0	0	0	0	0	0	0	0	0	0	0	0	0	0	0	0	0	0	0	0	0	0	0	0	0	0	0	0	0	0	0	0	0	0	0	0	0	0	0	0	0	0	0	0
	MCC10010		46	0	0	0	0	0	0	0	0	0	0	0	0	0	0	0	0	0	0	0	0	0	0	0	0	0	0	0	0	0	0	0	0	0	0	0	0	0	0	0	0	0	0	0	0	0	0
	MCC10010		47	0	0	0	0	0	0	0	0	0	0	0	0	0	0	0	0	0	0	0	0	0	0	0	0	0	0	0	0	0	0	0	0	0	0	0	0	0	0	0	0	0	0	0	0	0	0
	MCC10010		48	0	0	0	0	0	0	0	0	0	0	0	0	0	0	0	0	0	0	0	0	0	0	0	0	0	0	0	0	0	0	0	0	0	0	0	0	0	0	0	0	0	0	0	0	0	0
	MCC10010		49	0	0	0	0	0	0	0	0	0	0	0	0	0	0	0	0	0	0	0	0	0	0	0	0	0	0	0	0	0	0	0	0	0	0	0	0	0	0	0	0	0	0	0	0	0	0
	MCC10010		50	0	0	0	0	0	0	0	0	0	0	0	0	0	0	0	0	0	0	0	0	0	0	0	0	0	0	0	0	0	0	0	0	0	0	0	0	0	0	0	0	0	0	0	0	0	0
	MCC10012		1	0	0	0	0	0	0	0	0	0	0	0	0	0	0	0	0	0	0	0	0	0	0	0	0	0	0	0	0	0	0	0	0	0	0	0	0	0	0	0	0	0	0	0	0	0	0
	MCC10012		2	0	0	0	0	0	0	0	0	0	0	0	0	0	0	0	0	0	0	0	0	0	0	0	0	0	0	0	0	0	0	0	0	0	0	0	0	0	0	0	0	0	0	0	0	0	0
	MCC10012		3	0	0	0	0	0	0	0	0	0	0	0	0	0	0	0	0	0	0	0	0	0	0	0	0	0	0	0	0	0	0	0	0	0	0	0	0	0	0	0	0	0	0	0	0	0	0
	MCC10012		4	0	0	0	0	0	0	0	0	0	0	0	0	0	0	0	0	0	0	0	0	0	0	0	0	0	0	0	0	0	0	0	0	0	0	0	0	0	0	0	0	0	0	0	0	0	0
	MCC10012		5	0	0	0	0	0	0	0	0	0	0	0	0	0	0	0	0	0	0	0	0	0	0	0	0	0	0	0	0	0	0	0	0	0	0	0	0	0	0	0	0	0	0	0	0	0	0
	MCC10012		6	0	0	0	0	0	0	0	0	0	0	0	0	0	0	0	0	0	0	0	0	0	0	0	0	0	0	0	0	0	0	0	0	0	0	0	0	0	0	0	0	0	0	0	0	0	0
	MCC10012		7	0	0	0	0	0	0	0	0	0	0	0	0	0	0	0	0	0	0	0	0	0	0	0	0	0	0	0	0	0	0	0	0	0	0	0	0	0	0	0	0	0	0	0	0	0	0
	MCC10012		8	0	0	0	0	0	0	0	0	0	0	0	0	0	0	0	0	0	0	0	0	0	0	0	0	0	0	0	0	0	0	0	0	0	0	0	0	0	0	0	0	0	0	0	0	0	0
	MCC10012		9	0	0	0	0	0	0	0	0	0	0	0	0	0	0	0	0	0	0	0	0	0	0	0	0	0	0	0	0	0	0	0	0	0	0	0	0	0	0	0	0	0	0	0	0	0	0
	MCC10012		10	0	0	0	0	0	0	0	0	0	0	0	0	0	0	0	0	0	0	0	0	0	0	0	0	0	0	0	0	0	0	0	0	0	0	0	0	0	0	0	0	0	0	0	0	0	0
	MCC10012		11	0	0	0	0	0	0	0	0	0	0	0	0	0	0	0	0	0	0	0	0	0	0	0	0	0	0	0	0	0	0	0	0	0	0	0	0	0	0	0	0	0	0	0	0	0	0
	MCC10012		12	0	0	0	0	0	0	0	0	0	0	0	0	0	0	0	0	0	0	0	0	0	0	0	0	0	0	0	0	0	0	0	0	0	0	0	0	0	0	0	0	0	0	0	0	0	0
	MCC10012		13	0	0	0	0	0	0	0	0	0	0	0	0	0	0	0	0	0	0	0	0	0	0	0	0	0	0	0	0	0	0	0	0	0	0	0	0	0	0	0	0	0	0	0	0	0	0
	MCC10012		14	0	0	0	0	0	0	0	0	0	0	0	0	0	0	0	0	0	0	0	0	0	0	0	0	0	0	0	0	0	0	0	0	0	0	0	0	0	0	0	0	0	0	0	0	0	0
	MCC10012		15	0	0	0	0	0	0	0	0	0	0	0	0	0	0	0	0	0	0	0	0	0	0	0	0	0	0	0	0	0	0	0	0	0	0	0	0	0	0	0	0	0	0	0	0	0	0
	MCC10012		16	0	0	0	0	0	0	0	0	0	0	0	0	0	0	0	0	0	0	0	0	0	0	0	0	0	0	0	0	0	0	0	0	0	0	0	0	0	0	0	0	0	0	0	0	0	0
	MCC10012		17	0	0	0	0	0	0	0	0	0	0	0	0	0	0	0	0	0	0	0	0	0	0	0	0	0	0	0	0	0	0	0	0	0	0	0	0	0	0	0	0	0	0	0	0	0	0
	MCC10012		18	0	0	0	0	0	0	0	0	0	0	0	0	0	0	0	0	0	0	0	0	0	0	0	0	0	0	0	0	0	0	0	0	0	0	0	0	0	0	0	0	0	0	0	0	0	0
	MCC10012		19	0	0	0	0	0	0	0	0	0	0	0	0	0	0	0	0	0	0	0	0	0	0	0	0	0	0	0	0	0	0	0	0	0	0	0	0	0	0	0	0	0	0	0	0	0	0
	MCC10012		20	0	0	0	0	0	0	0	0	0	0	0	0	0	0	0	0	0	0	0	0	0	0	0	0	0	0	0	0	0	0	0	0	0	0	0	0	0	0	0	0	0	0	0	0	0	0
	MCC10012		21	0	0	0	0	0	0	0	0	0	0	0	0	0	0	0	0	0	0	0	0	0	0	0	0	0	0	0	0	0	0	0	0	0	0	0	0	0	0	0	0	0	0	0	0	0	0
	MCC10012		22	0	0	0	0	0	0	0	0	0	0	0	0	0	0	0	0	0	0	0	0	0	0	0	0	0	0	0	0	0	0	0	0	0	0	0	0	0	0	0	0	0	0	0	0	0	0
	MCC10012		23	0	0	0	0	0	0	0	0	0	0	0	0	0	0	0	0	0	0	0	0	0	0	0	0	0	0	0	0	0	0	0	0	0	0	0	0	0	0	0	0	0	0	0	0	0	0
	MCC10012		24	0	0	0	0	0	0	0	0	0	0	0	0	0	0	0	0	0	0	0	0	0	0	0	0	0	0	0	0	0	0	0	0	0	0	0	0	0	0	0	0	0	0	0	0	0	0
	MCC10012		25	0	0	0	0	0	0	0	0	0	0	0	0	0	0	0	0	0	0	0	0	0	0	0	0	0	0	0	0	0	0	0	0	0	0	0	0	0	0	0	0	0	0	0	0	0	0
	MCC10012		26	0	0	0	0	0	0	0	0	0	0	0	0	0	0	0	0	0	0	0	0	0	0	0	0	0	0	0	0	0	0	0	0	0	0	0	0	0	0	0	0	0	0	0	0	0	0
	MCC10012		27	0	0	0	0	0	0	0	0	0	0	0	0	0	0	0	0	0	0	0	0	0	0	0	0	0	0	0	0	0	0	0	0	0	0	0	0	0	0	0	0	0	0	0	0	0	0
	MCC10012		28	0	0	0	0	0	0	0	0	0	0	0	0	0	0	0	0	0	0	0	0	0	0	0	0	0	0	0	0	0	0	0	0	0	0	0	0	0	0	0	0	0	0	0	0	0	0
	MCC10012		29	0	0	0	0	0	0	0	0	0	0	0	0	0	0	0	0	0	0	0	0	0	0	0	0	0	0	0	0	0	0	0	0	0	0	0	0	0	0	0	0	0	0	0	0	0	0
	MCC10012		30	0	0	0	0	0	0	0	0	0	0	0	0	0	0	0	0	0	0	0	0	0	0	0	0	0	0	0	0	0	0	0	0	0	0	0	0	0	0	0	0	0	0	0	0	0	0
	MCC10012		31	0	0	0	0	0	0	0	0	0	0	0	0	0	0	0	0	0	0	0	0	0	0	0	0	0	0	0	0	0	0	0	0	0	0	0	0	0	0	0	0	0	0	0	0	0	0
	MCC10012		32	0	0	0	0	0	0	0	0	0	0	0	0	0	0	0	0	0	0	0	0	0	0	0	0	0	0	0	0	0	0	0	0	0	0	0	0	0	0	0	0	0	0	0	0	0	0
	MCC10012		33	0	0	0	0	0	0	0	0	0	0	0	0	0	0	0	0	0	0	0	0	0	0	0	0	0	0	0	0	0	0	0	0	0	0	0	0	0	0	0	0	0	0	0	0	0	0
	MCC10012		34	0	0	0	0	0	0	0	0	0	0	0	0	0	0	0	0	0	0	0	0	0	0	0	0	0	0	0	0	0	0	0	0	0	0	0	0	0	0	0	0	0	0	0	0	0	0
	MCC10012		35	0	0	0	0	0	0	0	0	0	0	0	0	0	0	0	0	0	0	0	0	0	0	0	0	0	0	0	0	0	0	0	0	0	0	0	0	0	0	0	0	0	0	0	0	0	0
	MCC10012		36	0	0	0	0	0	0	0	0	0	0	0	0	0	0	0	0	0	0	0	0	0	0	0	0	0	0	0	0	0	0	0	0	0	0	0	0	0	0	0	0	0	0	0	0	0	0
	MCC10012		37	0	0	0	0	0	0	0	0	0	0	0	0	0	0	0	0	0	0	0	0	0	0	0	0	0	0	0	0	0	0	0	0	0	0	0	0	0	0	0	0	0	0	0	0	0	0
	MCC10012		38	0	0	0	0	0	0	0	0	0	0	0	0	0	0	0	0	0	0	0	0	0	0	0	0	0	0	0	0	0	0	0	0	0	0	0	0	0	0	0	0	0	0	0	0	0	0
	MCC10012		39	0	0	0	0	0	0	0	0	0	0	0	0	0	0	0	0	0	0	0	0	0	0	0	0	0	0	0	0	0	0	0	0	0	0	0	0	0	0	0	0	0	0	0	0	0	0
	MCC10012		40	0	0	0	0	0	0	0	0	0	0	0	0	0	0	0	0	0	0	0	0	0	0	0	0	0	0	0	0	0	0	0	0	0	0	0	0	0	0	0	0	0	0	0	0	0	0
	MCC10012		41	0	0	0	0	0	0	0	0	0	0	0	0	0	0	0	0	0	0	0	0	0	0	0	0	0	0	0	0	0	0	0	0	0	0	0	0	0	0	0	0	0	0	0	0	0	0
	MCC10012		42	0	0	0	0	0	0	0	0	0	0	0	0	0	0	0	0	0	0	0	0	0	0	0	0	0	0	0	0	0	0	0	0	0	0	0	0	0	0	0	0	0	0	0	0	0	0
	MCC10012		43	0	0	0	0	0	0	0	0	0	0	0	0	0	0	0	0	0	0	0	0	0	0	0	0	0	0	0	0	0	0	0	0	0	0	0	0	0	0	0	0	0	0	0	0	0	0
	MCC10012		44	0	0	0	0	0	0	0	0	0	0	0	0	0	0	0	0	0	0	0	0	0	0	0	0	0	0	0	0	0	0	0	0	0	0	0	0	0	0	0	0	0	0	0	0	0	0
	MCC10012		45	0	0	0	0	0	0	0	0	0	0	0	0	0	0	0	0	0	0	0	0	0	0	0	0	0	0	0	0	0	0	0	0	0	0	0	0	0	0	0	0	0	0	0	0	0	0
	MCC10015		1	0	0	0	0	0	0	0	0	0	0	0	0	0	0	0	0	0	0	0	0	0	0	0	0	0	0	0	0	0	0	0	0	0	0	0	0	0	0	0	0	0	0	0	0	0	0
	MCC10015		2	0	0	0	0	0	0	0	0	0	0	0	0	0	0	0	0	0	0	0	0	0	0	0	0	0	0	0	0	0	0	0	0	0	0	0	0	0	0	0	0	0	0	0	0	0	0
	MCC10015		3	0	0	0	0	0	0	0	0	0	0	0	0	0	0	0	0	0	0	0	0	0	0	0	0	0	0	0	0	0	0	0	0	0	0	0	0	0	0	0	0	0	0	0	0	0	0
	MCC10015		4	0	0	0	0	0	0	0	0	0	0	0	0	0	0	0	0	0	0	0	0	0	0	0	0	0	0	0	0	0	0	0	0	0	0	0	0	0	0	0	0	0	0	0	0	0	0
	MCC10015		5	0	0	0	0	0	0	0	0	0	0	0	0	0	0	0	0	0	0	0	0	0	0	0	0	0	0	0	0	0	0	0	0	0	0	0	0	0	0	0	0	0	0	0	0	0	0
	MCC10015		6	0	0	0	0	0	0	0	0	0	0	0	0	0	0	0	0	0	0	0	0	0	0	0	0	0	0	0	0	0	0	0	0	0	0	0	0	0	0	0	0	0	0	0	0	0	0
	MCC10015		7	0	0	0	0	0	0	0	0	0	0	0	0	0	0	0	0	0	0	0	0	0	0	0	0	0	0	0	0	0	0	0	0	0	0	0	0	0	0	0	0	0	0	0	0	0	0
	MCC10015		8	0	0	0	0	0	0	0	0	0	0	0	0	0	0	0	0	0	0	0	0	0	0	0	0	0	0	0	0	0	0	0	0	0	0	0	0	0	0	0	0	0	0	0	0	0	0
	MCC10015		9	0	0	0	0	0	0	0	0	0	0	0	0	0	0	0	0	0	0	0	0	0	0	0	0	0	0	0	0	0	0	0	0	0	0	0	0	0	0	0	0	0	0	0	0	0	0
	MCC10015		10	0	0	0	0	0	0	0	0	0	0	0	0	0	0	0	0	0	0	0	0	0	0	0	0	0	0	0	0	0	0	0	0	0	0	0	0	0	0	0	0	0	0	0	0	0	0
	MCC10015		11	0	0	0	0	0	0	0	0	0	0	0	0	0	0	0	0	0	0	0	0	0	0	0	0	0	0	0	0	0	0	0	0	0	0	0	0	0	0	0	0	0	0	0	0	0	0
	MCC10015		12	0	0	0	0	0	0	0	0	0	0	0	0	0	0	0	0	0	0	0	0	0	0	0	0	0	0	0	0	0	0	0	0	0	0	0	0	0	0	0	0	0	0	0	0	0	0
	MCC10015		13	0	0	0	0	0	0	0	0	0	0	0	0	0	0	0	0	0	0	0	0	0	0	0	0	0	0	0	0	0	0	0	0	0	0	0	0	0	0	0	0	0	0	0	0	0	0
	MCC10015		14	0	0	0	0	0	0	0	0	0	0	0	0	0	0	0	0	0	0	0	0	0	0	0	0	0	0	0	0	0	0	0	0	0	0	0	0	0	0	0	0	0	0	0	0	0	0
	MCC10015		15	0	0	0	0	0	0	0	0	0	0	0	0	0	0	0	0	0	0	0	0	0	0	0	0	0	0	0	0	0	0	0	0	0	0	0	0	0	0	0	0	0	0	0	0	0	0
	MCC10015		16	0	0	0	0	0	0	0	0	0	0	0	0	0	0	0	0	0	0	0	0	0	0	0	0	0	0	0	0	0	0	0	0	0	0	0	0	0	0	0	0	0	0	0	0	0	0
	MCC10015		17	0	0	0	0	0	0	0	0	0	0	0	0	0	0	0	0	0	0	0	0	0	0	0	0	0	0	0	0	0	0	0	0	0	0	0	0	0	0	0	0	0	0	0	0	0	0
	MCC10015		18	0	0	0	0	0	0	0	0	0	0	0	0	0	0	0	0	0	0	0	0	0	0	0	0	0	0	0	0	0	0	0	0	0	0	0	0	0	0	0	0	0	0	0	0	0	0
	MCC10015		19	0	0	0	0	0	0	0	0	0	0	0	0	0	0	0	0	0	0	0	0	0	0	0	0	0	0	0	0	0	0	0	0	0	0	0	0	0	0	0	0	0	0	0	0	0	0
	MCC10015		20	0	0	0	0	0	0	0	0	0	0	0	0	0	0	0	0	0	0	0	0	0	0	0	0	0	0	0	0	0	0	0	0	0	0	0	0	0	0	0	0	0	0	0	0	0	0
	MCC10015		21	0	0	0	0	0	0	0	0	0	0	0	0	0	0	0	0	0	0	0	0	0	0	0	0	0	0	0	0	0	0	0	0	0	0	0	0	0	0	0	0	0	0	0	0	0	0
	MCC10015		22	0	0	0	0	0	0	0	0	0	0	0	0	0	0	0	0	0	0	0	0	0	0	0	0	0	0	0	0	0	0	0	0	0	0	0	0	0	0	0	0	0	0	0	0	0	0
	MCC10015		23	0	0	0	0	0	0	0	0	0	0	0	0	0	0	0	0	0	0	0	0	0	0	0	0	0	0	0	0	0	0	0	0	0	0	0	0	0	0	0	0	0	0	0	0	0	0
	MCC10015		24	0	0	0	0	0	0	0	0	0	0	0	0	0	0	0	0	0	0	0	0	0	0	0	0	0	0	0	0	0	0	0	0	0	0	0	0	0	0	0	0	0	0	0	0	0	0
	MCC10015		25	0	0	0	0	0	0	0	0	0	0	0	0	0	0	0	0	0	0	0	0	0	0	0	0	0	0	0	0	0	0	0	0	0	0	0	0	0	0	0	0	0	0	0	0	0	0
	MCC10015		26	0	0	0	0	0	0	0	0	0	0	0	0	0	0	0	0	0	0	0	0	0	0	0	0	0	0	0	0	0	0	0	0	0	0	0	0	0	0	0	0	0	0	0	0	0	0
	MCC10015		27	0	0	0	0	0	0	0	0	0	0	0	0	0	0	0	0	0	0	0	0	0	0	0	0	0	0	0	0	0	0	0	0	0	0	0	0	0	0	0	0	0	0	0	0	0	0
	MCC10015		28	0	0	0	0	0	0	0	0	0	0	0	0	0	0	0	0	0	0	0	0	0	0	0	0	0	0	0	0	0	0	0	0	0	0	0	0	0	0	0	0	0	0	0	0	0	0
	MCC10015		29	0	0	0	0	0	0	0	0	0	0	0	0	0	0	0	0	0	0	0	0	0	0	0	0	0	0	0	0	0	0	0	0	0	0	0	0	0	0	0	0	0	0	0	0	0	0
	MCC10015		30	0	0	0	0	0	0	0	0	0	0	0	0	0	0	0	0	0	0	0	0	0	0	0	0	0	0	0	0	0	0	0	0	0	0	0	0	0	0	0	0	0	0	0	0	0	0
	MCC10015		31	0	0	0	0	0	0	0	0	0	0	0	0	0	0	0	0	0	0	0	0	0	0	0	0	0	0	0	0	0	0	0	0	0	0	0	0	0	0	0	0	0	0	0	0	0	0
	MCC10015		32	0	0	0	0	0	0	0	0	0	0	0	0	0	0	0	0	0	0	0	0	0	0	0	0	0	0	0	0	0	0	0	0	0	0	0	0	0	0	0	0	0	0	0	0	0	0
	MCC10015		33	0	0	0	0	0	0	0	0	0	0	0	0	0	0	0	0	0	0	0	0	0	0	0	0	0	0	0	0	0	0	0	0	0	0	0	0	0	0	0	0	0	0	0	0	0	0
	MCC10015		34	0	0	0	0	0	0	0	0	0	0	0	0	0	0	0	0	0	0	0	0	0	0	0	0	0	0	0	0	0	0	0	0	0	0	0	0	0	0	0	0	0	0	0	0	0	0
	MCC10015		35	0	0	0	0	0	0	0	0	0	0	0	0	0	0	0	0	0	0	0	0	0	0	0	0	0	0	0	0	0	0	0	0	0	0	0	0	0	0	0	0	0	0	0	0	0	0
	MCC10015		36	0	0	0	0	0	0	0	0	0	0	0	0	0	0	0	0	0	0	0	0	0	0	0	0	0	0	0	0	0	0	0	0	0	0	0	0	0	0	0	0	0	0	0	0	0	0
	MCC10015		37	0	0	0	0	0	0	0	0	0	0	0	0	0	0	0	0	0	0	0	0	0	0	0	0	0	0	0	0	0	0	0	0	0	0	0	0	0	0	0	0	0	0	0	0	0	0
	MCC10015		38	0	0	0	0	0	0	0	0	0	0	0	0	0	0	0	0	0	0	0	0	0	0	0	0	0	0	0	0	0	0	0	0	0	0	0	0	0	0	0	0	0	0	0	0	0	0
	MCC10015		39	0	0	0	0	0	0	0	0	0	0	0	0	0	0	0	0	0	0	0	0	0	0	0	0	0	0	0	0	0	0	0	0	0	0	0	0	0	0	0	0	0	0	0	0	0	0
	MCC10017		1	0	0	0	0	0	0	0	0	0	0	0	0	0	0	0	0	0	0	0	0	0	0	0	0	0	0	0	0	0	0	0	0	0	0	0	0	0	0	0	0	0	0	0	0	0	0
	MCC10017		2	0	0	0	0	0	0	0	0	0	0	0	0	0	0	0	0	0	0	0	0	0	0	0	0	0	0	0	0	0	0	0	0	0	0	0	0	0	0	0	0	0	0	0	0	0	0
	MCC10017		3	0	0	0	0	0	0	0	0	0	0	0	0	0	0	0	0	0	0	0	0	0	0	0	0	0	0	0	0	0	0	0	0	0	0	0	0	0	0	0	0	0	0	0	0	0	0
	MCC10017		4	0	0	0	0	0	0	0	0	0	0	0	0	0	0	0	0	0	0	0	0	0	0	0	0	0	0	0	0	0	0	0	0	0	0	0	0	0	0	0	0	0	0	0	0	0	0
	MCC10017		5	0	0	0	0	0	0	0	0	0	0	0	0	0	0	0	0	0	0	0	0	0	0	0	0	0	0	0	0	0	0	0	0	0	0	0	0	0	0	0	0	0	0	0	0	0	0
	MCC10017		6	0	0	0	0	0	0	0	0	0	0	0	0	0	0	0	0	0	0	0	0	0	0	0	0	0	0	0	0	0	0	0	0	0	0	0	0	0	0	0	0	0	0	0	0	0	0
	MCC10017		7	0	0	0	0	0	0	0	0	0	0	0	0	0	0	0	0	0	0	0	0	0	0	0	0	0	0	0	0	0	0	0	0	0	0	0	0	0	0	0	0	0	0	0	0	0	0
	MCC10017		8	0	0	0	0	0	0	0	0	0	0	0	0	0	0	0	0	0	0	0	0	0	0	0	0	0	0	0	0	0	0	0	0	0	0	0	0	0	0	0	0	0	0	0	0	0	0
	MCC10017		9	0	0	0	0	0	0	0	0	0	0	0	0	0	0	0	0	0	0	0	0	0	0	0	0	0	0	0	0	0	0	0	0	0	0	0	0	0	0	0	0	0	0	0	0	0	0
	MCC10017		10	0	0	0	0	0	0	0	0	0	0	0	0	0	0	0	0	0	0	0	0	0	0	0	0	0	0	0	0	0	0	0	0	0	0	0	0	0	0	0	0	0	0	0	0	0	0
	MCC10017		11	0	0	0	0	0	0	0	0	0	0	0	0	0	0	0	0	0	0	0	0	0	0	0	0	0	0	0	0	0	0	0	0	0	0	0	0	0	0	0	0	0	0	0	0	0	0
	MCC10017		12	0	0	0	0	0	0	0	0	0	0	0	0	0	0	0	0	0	0	0	0	0	0	0	0	0	0	0	0	0	0	0	0	0	0	0	0	0	0	0	0	0	0	0	0	0	0
	MCC10017		13	0	0	0	0	0	0	0	0	0	0	0	0	0	0	0	0	0	0	0	0	0	0	0	0	0	0	0	0	0	0	0	0	0	0	0	0	0	0	0	0	0	0	0	0	0	0
	MCC10017		14	0	0	0	0	0	0	0	0	0	0	0	0	0	0	0	0	0	0	0	0	0	0	0	0	0	0	0	0	0	0	0	0	0	0	0	0	0	0	0	0	0	0	0	0	0	0
	MCC10017		15	0	0	0	0	0	0	0	0	0	0	0	0	0	0	0	0	0	0	0	0	0	0	0	0	0	0	0	0	0	0	0	0	0	0	0	0	0	0	0	0	0	0	0	0	0	0
	MCC10017		16	0	0	0	0	0	0	0	0	0	0	0	0	0	0	0	0	0	0	0	0	0	0	0	0	0	0	0	0	0	0	0	0	0	0	0	0	0	0	0	0	0	0	0	0	0	0
	MCC10017		17	0	0	0	0	0	0	0	0	0	0	0	0	0	0	0	0	0	0	0	0	0	0	0	0	0	0	0	0	0	0	0	0	0	0	0	0	0	0	0	0	0	0	0	0	0	0
	MCC10017		18	0	0	0	0	0	0	0	0	0	0	0	0	0	0	0	0	0	0	0	0	0	0	0	0	0	0	0	0	0	0	0	0	0	0	0	0	0	0	0	0	0	0	0	0	0	0
	MCC10017		19	0	0	0	0	0	0	0	0	0	0	0	0	0	0	0	0	0	0	0	0	0	0	0	0	0	0	0	0	0	0	0	0	0	0	0	0	0	0	0	0	0	0	0	0	0	0
	MCC10017		20	0	0	0	0	0	0	0	0	0	0	0	0	0	0	0	0	0	0	0	0	0	0	0	0	0	0	0	0	0	0	0	0	0	0	0	0	0	0	0	0	0	0	0	0	0	0
	MCC10017		21	0	0	0	0	0	0	0	0	0	0	0	0	0	0	0	0	0	0	0	0	0	0	0	0	0	0	0	0	0	0	0	0	0	0	0	0	0	0	0	0	0	0	0	0	0	0
	MCC10017		22	0	0	0	0	0	0	0	0	0	0	0	0	0	0	0	0	0	0	0	0	0	0	0	0	0	0	0	0	0	0	0	0	0	0	0	0	0	0	0	0	0	0	0	0	0	0
	MCC10017		23	0	0	0	0	0	0	0	0	0	0	0	0	0	0	0	0	0	0	0	0	0	0	0	0	0	0	0	0	0	0	0	0	0	0	0	0	0	0	0	0	0	0	0	0	0	0
	MCC10017		24	0	0	0	0	0	0	0	0	0	0	0	0	0	0	0	0	0	0	0	0	0	0	0	0	0	0	0	0	0	0	0	0	0	0	0	0	0	0	0	0	0	0	0	0	0	0
	MCC10017		25	0	0	0	0	0	0	0	0	0	0	0	0	0	0	0	0	0	0	0	0	0	0	0	0	0	0	0	0	0	0	0	0	0	0	0	0	0	0	0	0	0	0	0	0	0	0
	MCC10017		26	0	0	0	0	0	0	0	0	0	0	0	0	0	0	0	0	0	0	0	0	0	0	0	0	0	0	0	0	0	0	0	0	0	0	0	0	0	0	0	0	0	0	0	0	0	0
	MCC10017		27	0	0	0	0	0	0	0	0	0	0	0	0	0	0	0	0	0	0	0	0	0	0	0	0	0	0	0	0	0	0	0	0	0	0	0	0	0	0	0	0	0	0	0	0	0	0
	MCC10017		28	0	0	0	0	0	0	0	0	0	0	0	0	0	0	0	0	0	0	0	0	0	0	0	0	0	0	0	0	0	0	0	0	0	0	0	0	0	0	0	0	0	0	0	0	0	0
	MCC10017		29	0	0	0	0	0	0	0	0	0	0	0	0	0	0	0	0	0	0	0	0	0	0	0	0	0	0	0	0	0	0	0	0	0	0	0	0	0	0	0	0	0	0	0	0	0	0
	MCC10017		30	0	0	0	0	0	0	0	0	0	0	0	0	0	0	0	0	0	0	0	0	0	0	0	0	0	0	0	0	0	0	0	0	0	0	0	0	0	0	0	0	0	0	0	0	0	0
	MCC10023		1	0	0	0	0	0	0	0	0	0	0	0	0	0	0	0	0	0	0	0	0	0	0	0	0	0	0	0	0	0	0	0	0	0	0	0	0	0	0	0	0	0	0	0	0	0	0
	MCC10023		2	0	0	0	0	0	0	0	0	0	0	0	0	0	0	0	0	0	0	0	0	0	0	0	0	0	0	0	0	0	0	0	0	0	0	0	0	0	0	0	0	0	0	0	0	0	0
	MCC10023		3	0	0	0	0	0	0	0	0	0	0	0	0	0	0	0	0	0	0	0	0	0	0	0	0	0	0	0	0	0	0	0	0	0	0	0	0	0	0	0	0	0	0	0	0	0	0
	MCC10023		4	0	0	0	0	0	0	0	0	0	0	0	0	0	0	0	0	0	0	0	0	0	0	0	0	0	0	0	0	0	0	0	0	0	0	0	0	0	0	0	0	0	0	0	0	0	0
	MCC10023		5	0	0	0	0	0	0	0	0	0	0	0	0	0	0	0	0	0	0	0	0	0	0	0	0	0	0	0	0	0	0	0	0	0	0	0	0	0	0	0	0	0	0	0	0	0	0
	MCC10023		6	0	0	0	0	0	0	0	0	0	0	0	0	0	0	0	0	0	0	0	0	0	0	0	0	0	0	0	0	0	0	0	0	0	0	0	0	0	0	0	0	0	0	0	0	0	0
	MCC10023		7	0	0	0	0	0	0	0	0	0	0	0	0	0	0	0	0	0	0	0	0	0	0	0	0	0	0	0	0	0	0	0	0	0	0	0	0	0	0	0	0	0	0	0	0	0	0
	MCC10023		8	0	0	0	0	0	0	0	0	0	0	0	0	0	0	0	0	0	0	0	0	0	0	0	0	0	0	0	0	0	0	0	0	0	0	0	0	0	0	0	0	0	0	0	0	0	0
	MCC10023		9	0	0	0	0	0	0	0	0	0	0	0	0	0	0	0	0	0	0	0	0	0	0	0	0	0	0	0	0	0	0	0	0	0	0	0	0	0	0	0	0	0	0	0	0	0	0
	MCC10023		10	0	0	0	0	0	0	0	0	0	0	0	0	0	0	0	0	0	0	0	0	0	0	0	0	0	0	0	0	0	0	0	0	0	0	0	0	0	0	0	0	0	0	0	0	0	0
	MCC10023		11	0	0	0	0	0	0	0	0	0	0	0	0	0	0	0	0	0	0	0	0	0	0	0	0	0	0	0	0	0	0	0	0	0	0	0	0	0	0	0	0	0	0	0	0	0	0
	MCC10023		12	0	0	0	0	0	0	0	0	0	0	0	0	0	0	0	0	0	0	0	0	0	0	0	0	0	0	0	0	0	0	0	0	0	0	0	0	0	0	0	0	0	0	0	0	0	0
	MCC10023		13	0	0	0	0	0	0	0	0	0	0	0	0	0	0	0	0	0	0	0	0	0	0	0	0	0	0	0	0	0	0	0	0	0	0	0	0	0	0	0	0	0	0	0	0	0	0
	MCC10023		14	0	0	0	0	0	0	0	0	0	0	0	0	0	0	0	0	0	0	0	0	0	0	0	0	0	0	0	0	0	0	0	0	0	0	0	0	0	0	0	0	0	0	0	0	0	0
	MCC10023		15	0	0	0	0	0	0	0	0	0	0	0	0	0	0	0	0	0	0	0	0	0	0	0	0	0	0	0	0	0	0	0	0	0	0	0	0	0	0	0	0	0	0	0	0	0	0
	MCC10023		16	0	0	0	0	0	0	0	0	0	0	0	0	0	0	0	0	0	0	0	0	0	0	0	0	0	0	0	0	0	0	0	0	0	0	0	0	0	0	0	0	0	0	0	0	0	0
	MCC10023		17	0	0	0	0	0	0	0	0	0	0	0	0	0	0	0	0	0	0	0	0	0	0	0	0	0	0	0	0	0	0	0	0	0	0	0	0	0	0	0	0	0	0	0	0	0	0
	MCC10023		18	0	0	0	0	0	0	0	0	0	0	0	0	0	0	0	0	0	0	0	0	0	0	0	0	0	0	0	0	0	0	0	0	0	0	0	0	0	0	0	0	0	0	0	0	0	0
	MCC10023		19	0	0	0	0	0	0	0	0	0	0	0	0	0	0	0	0	0	0	0	0	0	0	0	0	0	0	0	0	0	0	0	0	0	0	0	0	0	0	0	0	0	0	0	0	0	0
	MCC10023		20	0	0	0	0	0	0	0	0	0	0	0	0	0	0	0	0	0	0	0	0	0	0	0	0	0	0	0	0	0	0	0	0	0	0	0	0	0	0	0	0	0	0	0	0	0	0
	MCC10023		21	0	0	0	0	0	0	0	0	0	0	0	0	0	0	0	0	0	0	0	0	0	0	0	0	0	0	0	0	0	0	0	0	0	0	0	0	0	0	0	0	0	0	0	0	0	0
	MCC10023		22	0	0	0	0	0	0	0	0	0	0	0	0	0	0	0	0	0	0	0	0	0	0	0	0	0	0	0	0	0	0	0	0	0	0	0	0	0	0	0	0	0	0	0	0	0	0
	MCC10023		23	0	0	0	0	0	0	0	0	0	0	0	0	0	0	0	0	0	0	0	0	0	0	0	0	0	0	0	0	0	0	0	0	0	0	0	0	0	0	0	0	0	0	0	0	0	0
	MCC10023		24	0	0	0	0	0	0	0	0	0	0	0	0	0	0	0	0	0	0	0	0	0	0	0	0	0	0	0	0	0	0	0	0	0	0	0	0	0	0	0	0	0	0	0	0	0	0
	MCC10023		25	0	0	0	0	0	0	0	0	0	0	0	0	0	0	0	0	0	0	0	0	0	0	0	0	0	0	0	0	0	0	0	0	0	0	0	0	0	0	0	0	0	0	0	0	0	0
	MCC10023		26	0	0	0	0	0	0	0	0	0	0	0	0	0	0	0	0	0	0	0	0	0	0	0	0	0	0	0	0	0	0	0	0	0	0	0	0	0	0	0	0	0	0	0	0	0	0
	MCC10023		27	0	0	0	0	0	0	0	0	0	0	0	0	0	0	0	0	0	0	0	0	0	0	0	0	0	0	0	0	0	0	0	0	0	0	0	0	0	0	0	0	0	0	0	0	0	0
	MCC10023		28	0	0	0	0	0	0	0	0	0	0	0	0	0	0	0	0	0	0	0	0	0	0	0	0	0	0	0	0	0	0	0	0	0	0	0	0	0	0	0	0	0	0	0	0	0	0
	MCC10023		29	0	0	0	0	0	0	0	0	0	0	0	0	0	0	0	0	0	0	0	0	0	0	0	0	0	0	0	0	0	0	0	0	0	0	0	0	0	0	0	0	0	0	0	0	0	0
	MCC10023		30	0	0	0	0	0	0	0	0	0	0	0	0	0	0	0	0	0	0	0	0	0	0	0	0	0	0	0	0	0	0	0	0	0	0	0	0	0	0	0	0	0	0	0	0	0	0
	MCC10023		31	0	0	0	0	0	0	0	0	0	0	0	0	0	0	0	0	0	0	0	0	0	0	0	0	0	0	0	0	0	0	0	0	0	0	0	0	0	0	0	0	0	0	0	0	0	0
	MCC10023		32	0	0	0	0	0	0	0	0	0	0	0	0	0	0	0	0	0	0	0	0	0	0	0	0	0	0	0	0	0	0	0	0	0	0	0	0	0	0	0	0	0	0	0	0	0	0
	MCC10025		1	0	0	0	0	0	0	0	0	0	0	0	0	0	0	0	0	0	0	0	0	0	0	0	0	0	0	0	0	0	0	0	0	0	0	0	0	0	0	0	0	0	0	0	0	0	0
	MCC10025		2	0	0	0	0	0	0	0	0	0	0	0	0	0	0	0	0	0	0	0	0	0	0	0	0	0	0	0	0	0	0	0	0	0	0	0	0	0	0	0	0	0	0	0	0	0	0
	MCC10025		3	0	0	0	0	0	0	0	0	0	0	0	0	0	0	0	0	0	0	0	0	0	0	0	0	0	0	0	0	0	0	0	0	0	0	0	0	0	0	0	0	0	0	0	0	0	0
	MCC10025		4	0	0	0	0	0	0	0	0	0	0	0	0	0	0	0	0	0	0	0	0	0	0	0	0	0	0	0	0	0	0	0	0	0	0	0	0	0	0	0	0	0	0	0	0	0	0
	MCC10025		5	0	0	0	0	0	0	0	0	0	0	0	0	0	0	0	0	0	0	0	0	0	0	0	0	0	0	0	0	0	0	0	0	0	0	0	0	0	0	0	0	0	0	0	0	0	0
	MCC10025		6	0	0	0	0	0	0	0	0	0	0	0	0	0	0	0	0	0	0	0	0	0	0	0	0	0	0	0	0	0	0	0	0	0	0	0	0	0	0	0	0	0	0	0	0	0	0
	MCC10025		7	0	0	0	0	0	0	0	0	0	0	0	0	0	0	0	0	0	0	0	0	0	0	0	0	0	0	0	0	0	0	0	0	0	0	0	0	0	0	0	0	0	0	0	0	0	0
	MCC10025		8	0	0	0	0	0	0	0	0	0	0	0	0	0	0	0	0	0	0	0	0	0	0	0	0	0	0	0	0	0	0	0	0	0	0	0	0	0	0	0	0	0	0	0	0	0	0
	MCC10025		9	0	0	0	0	0	0	0	0	0	0	0	0	0	0	0	0	0	0	0	0	0	0	0	0	0	0	0	0	0	0	0	0	0	0	0	0	0	0	0	0	0	0	0	0	0	0
	MCC10025		10	0	0	0	0	0	0	0	0	0	0	0	0	0	0	0	0	0	0	0	0	0	0	0	0	0	0	0	0	0	0	0	0	0	0	0	0	0	0	0	0	0	0	0	0	0	0
	MCC10025		11	0	0	0	0	0	0	0	0	0	0	0	0	0	0	0	0	0	0	0	0	0	0	0	0	0	0	0	0	0	0	0	0	0	0	0	0	0	0	0	0	0	0	0	0	0	0
	MCC10025		12	0	0	0	0	0	0	0	0	0	0	0	0	0	0	0	0	0	0	0	0	0	0	0	0	0	0	0	0	0	0	0	0	0	0	0	0	0	0	0	0	0	0	0	0	0	0
	MCC10025		13	0	0	0	0	0	0	0	0	0	0	0	0	0	0	0	0	0	0	0	0	0	0	0	0	0	0	0	0	0	0	0	0	0	0	0	0	0	0	0	0	0	0	0	0	0	0
	MCC10025		14	0	0	0	0	0	0	0	0	0	0	0	0	0	0	0	0	0	0	0	0	0	0	0	0	0	0	0	0	0	0	0	0	0	0	0	0	0	0	0	0	0	0	0	0	0	0
	MCC10025		15	0	0	0	0	0	0	0	0	0	0	0	0	0	0	0	0	0	0	0	0	0	0	0	0	0	0	0	0	0	0	0	0	0	0	0	0	0	0	0	0	0	0	0	0	0	0
	MCC10025		16	0	0	0	0	0	0	0	0	0	0	0	0	0	0	0	0	0	0	0	0	0	0	0	0	0	0	0	0	0	0	0	0	0	0	0	0	0	0	0	0	0	0	0	0	0	0
	MCC10025		17	0	0	0	0	0	0	0	0	0	0	0	0	0	0	0	0	0	0	0	0	0	0	0	0	0	0	0	0	0	0	0	0	0	0	0	0	0	0	0	0	0	0	0	0	0	0
	MCC10025		18	0	0	0	0	0	0	0	0	0	0	0	0	0	0	0	0	0	0	0	0	0	0	0	0	0	0	0	0	0	0	0	0	0	0	0	0	0	0	0	0	0	0	0	0	0	0
	MCC10025		19	0	0	0	0	0	0	0	0	0	0	0	0	0	0	0	0	0	0	0	0	0	0	0	0	0	0	0	0	0	0	0	0	0	0	0	0	0	0	0	0	0	0	0	0	0	0
	MCC10025		20	0	0	0	0	0	0	0	0	0	0	0	0	0	0	0	0	0	0	0	0	0	0	0	0	0	0	0	0	0	0	0	0	0	0	0	0	0	0	0	0	0	0	0	0	0	0
	MCC10025		21	0	0	0	0	0	0	0	0	0	0	0	0	0	0	0	0	0	0	0	0	0	0	0	0	0	0	0	0	0	0	0	0	0	0	0	0	0	0	0	0	0	0	0	0	0	0
	MCC10025		22	0	0	0	0	0	0	0	0	0	0	0	0	0	0	0	0	0	0	0	0	0	0	0	0	0	0	0	0	0	0	0	0	0	0	0	0	0	0	0	0	0	0	0	0	0	0
	MCC10025		23	0	0	0	0	0	0	0	0	0	0	0	0	0	0	0	0	0	0	0	0	0	0	0	0	0	0	0	0	0	0	0	0	0	0	0	0	0	0	0	0	0	0	0	0	0	0
	MCC10025		24	0	0	0	0	0	0	0	0	0	0	0	0	0	0	0	0	0	0	0	0	0	0	0	0	0	0	0	0	0	0	0	0	0	0	0	0	0	0	0	0	0	0	0	0	0	0
	MCC10025		25	0	0	0	0	0	0	0	0	0	0	0	0	0	0	0	0	0	0	0	0	0	0	0	0	0	0	0	0	0	0	0	0	0	0	0	0	0	0	0	0	0	0	0	0	0	0
	MCC10025		26	0	0	0	0	0	0	0	0	0	0	0	0	0	0	0	0	0	0	0	0	0	0	0	0	0	0	0	0	0	0	0	0	0	0	0	0	0	0	0	0	0	0	0	0	0	0
	MCC10025		27	0	0	0	0	0	0	0	0	0	0	0	0	0	0	0	0	0	0	0	0	0	0	0	0	0	0	0	0	0	0	0	0	0	0	0	0	0	0	0	0	0	0	0	0	0	0
	MCC10025		28	0	0	0	0	0	0	0	0	0	0	0	0	0	0	0	0	0	0	0	0	0	0	0	0	0	0	0	0	0	0	0	0	0	0	0	0	0	0	0	0	0	0	0	0	0	0
	MCC10025		29	0	0	0	0	0	0	0	0	0	0	0	0	0	0	0	0	0	0	0	0	0	0	0	0	0	0	0	0	0	0	0	0	0	0	0	0	0	0	0	0	0	0	0	0	0	0
	MCC10025		30	0	0	0	0	0	0	0	0	0	0	0	0	0	0	0	0	0	0	0	0	0	0	0	0	0	0	0	0	0	0	0	0	0	0	0	0	0	0	0	0	0	0	0	0	0	0
	MCC10025		31	0	0	0	0	0	0	0	0	0	0	0	0	0	0	0	0	0	0	0	0	0	0	0	0	0	0	0	0	0	0	0	0	0	0	0	0	0	0	0	0	0	0	0	0	0	0
	MCC10029		1	0	0	0	0	0	0	0	0	0	0	0	0	0	0	0	0	0	0	0	0	0	0	0	0	0	0	0	0	0	0	0	0	0	0	0	0	0	0	0	0	0	0	0	0	0	0
	MCC10029		2	0	0	0	0	0	0	0	0	0	0	0	0	0	0	0	0	0	0	0	0	0	0	0	0	0	0	0	0	0	0	0	0	0	0	0	0	0	0	0	0	0	0	0	0	0	0
	MCC10029		3	0	0	0	0	0	0	0	0	0	0	0	0	0	0	0	0	0	0	0	0	0	0	0	0	0	0	0	0	0	0	0	0	0	0	0	0	0	0	0	0	0	0	0	0	0	0
	MCC10029		4	0	0	0	0	0	0	0	0	0	0	0	0	0	0	0	0	0	0	0	0	0	0	0	0	0	0	0	0	0	0	0	0	0	0	0	0	0	0	0	0	0	0	0	0	0	0
	MCC10029		5	0	0	0	0	0	0	0	0	0	0	0	0	0	0	0	0	0	0	0	0	0	0	0	0	0	0	0	0	0	0	0	0	0	0	0	0	0	0	0	0	0	0	0	0	0	0
	MCC10029		6	0	0	0	0	0	0	0	0	0	0	0	0	0	0	0	0	0	0	0	0	0	0	0	0	0	0	0	0	0	0	0	0	0	0	0	0	0	0	0	0	0	0	0	0	0	0
	MCC10029		7	0	0	0	0	0	0	0	0	0	0	0	0	0	0	0	0	0	0	0	0	0	0	0	0	0	0	0	0	0	0	0	0	0	0	0	0	0	0	0	0	0	0	0	0	0	0
	MCC10029		8	0	0	0	0	0	0	0	0	0	0	0	0	0	0	0	0	0	0	0	0	0	0	0	0	0	0	0	0	0	0	0	0	0	0	0	0	0	0	0	0	0	0	0	0	0	0
	MCC10029		9	0	0	0	0	0	0	0	0	0	0	0	0	0	0	0	0	0	0	0	0	0	0	0	0	0	0	0	0	0	0	0	0	0	0	0	0	0	0	0	0	0	0	0	0	0	0
	MCC10029		10	0	0	0	0	0	0	0	0	0	0	0	0	0	0	0	0	0	0	0	0	0	0	0	0	0	0	0	0	0	0	0	0	0	0	0	0	0	0	0	0	0	0	0	0	0	0
	MCC10029		11	0	0	0	0	0	0	0	0	0	0	0	0	0	0	0	0	0	0	0	0	0	0	0	0	0	0	0	0	0	0	0	0	0	0	0	0	0	0	0	0	0	0	0	0	0	0
	MCC10029		12	0	0	0	0	0	0	0	0	0	0	0	0	0	0	0	0	0	0	0	0	0	0	0	0	0	0	0	0	0	0	0	0	0	0	0	0	0	0	0	0	0	0	0	0	0	0
	MCC10029		13	0	0	0	0	0	0	0	0	0	0	0	0	0	0	0	0	0	0	0	0	0	0	0	0	0	0	0	0	0	0	0	0	0	0	0	0	0	0	0	0	0	0	0	0	0	0
	MCC10029		14	0	0	0	0	0	0	0	0	0	0	0	0	0	0	0	0	0	0	0	0	0	0	0	0	0	0	0	0	0	0	0	0	0	0	0	0	0	0	0	0	0	0	0	0	0	0
	MCC10029		15	0	0	0	0	0	0	0	0	0	0	0	0	0	0	0	0	0	0	0	0	0	0	0	0	0	0	0	0	0	0	0	0	0	0	0	0	0	0	0	0	0	0	0	0	0	0
	MCC10029		16	0	0	0	0	0	0	0	0	0	0	0	0	0	0	0	0	0	0	0	0	0	0	0	0	0	0	0	0	0	0	0	0	0	0	0	0	0	0	0	0	0	0	0	0	0	0
	MCC10029		17	0	0	0	0	0	0	0	0	0	0	0	0	0	0	0	0	0	0	0	0	0	0	0	0	0	0	0	0	0	0	0	0	0	0	0	0	0	0	0	0	0	0	0	0	0	0
	MCC10029		18	0	0	0	0	0	0	0	0	0	0	0	0	0	0	0	0	0	0	0	0	0	0	0	0	0	0	0	0	0	0	0	0	0	0	0	0	0	0	0	0	0	0	0	0	0	0
	MCC10029		19	0	0	0	0	0	0	0	0	0	0	0	0	0	0	0	0	0	0	0	0	0	0	0	0	0	0	0	0	0	0	0	0	0	0	0	0	0	0	0	0	0	0	0	0	0	0
	MCC10029		20	0	0	0	0	0	0	0	0	0	0	0	0	0	0	0	0	0	0	0	0	0	0	0	0	0	0	0	0	0	0	0	0	0	0	0	0	0	0	0	0	0	0	0	0	0	0
	MCC10029		21	0	0	0	0	0	0	0	0	0	0	0	0	0	0	0	0	0	0	0	0	0	0	0	0	0	0	0	0	0	0	0	0	0	0	0	0	0	0	0	0	0	0	0	0	0	0
	MCC10029		22	0	0	0	0	0	0	0	0	0	0	0	0	0	0	0	0	0	0	0	0	0	0	0	0	0	0	0	0	0	0	0	0	0	0	0	0	0	0	0	0	0	0	0	0	0	0
	MCC10029		23	0	0	0	0	0	0	0	0	0	0	0	0	0	0	0	0	0	0	0	0	0	0	0	0	0	0	0	0	0	0	0	0	0	0	0	0	0	0	0	0	0	0	0	0	0	0
	MCC10029		24	0	0	0	0	0	0	0	0	0	0	0	0	0	0	0	0	0	0	0	0	0	0	0	0	0	0	0	0	0	0	0	0	0	0	0	0	0	0	0	0	0	0	0	0	0	0
	MCC10029		25	0	0	0	0	0	0	0	0	0	0	0	0	0	0	0	0	0	0	0	0	0	0	0	0	0	0	0	0	0	0	0	0	0	0	0	0	0	0	0	0	0	0	0	0	0	0
	MCC10029		26	0	0	0	0	0	0	0	0	0	0	0	0	0	0	0	0	0	0	0	0	0	0	0	0	0	0	0	0	0	0	0	0	0	0	0	0	0	0	0	0	0	0	0	0	0	0
	MCC10029		27	0	0	0	0	0	0	0	0	0	0	0	0	0	0	0	0	0	0	0	0	0	0	0	0	0	0	0	0	0	0	0	0	0	0	0	0	0	0	0	0	0	0	0	0	0	0
	MCC10029		28	0	0	0	0	0	0	0	0	0	0	0	0	0	0	0	0	0	0	0	0	0	0	0	0	0	0	0	0	0	0	0	0	0	0	0	0	0	0	0	0	0	0	0	0	0	0
	MCC10029		29	0	0	0	0	0	0	0	0	0	0	0	0	0	0	0	0	0	0	0	0	0	0	0	0	0	0	0	0	0	0	0	0	0	0	0	0	0	0	0	0	0	0	0	0	0	0
	MCC10029		30	0	0	0	0	0	0	0	0	0	0	0	0	0	0	0	0	0	0	0	0	0	0	0	0	0	0	0	0	0	0	0	0	0	0	0	0	0	0	0	0	0	0	0	0	0	0
	MCC10029		31	0	0	0	0	0	0	0	0	0	0	0	0	0	0	0	0	0	0	0	0	0	0	0	0	0	0	0	0	0	0	0	0	0	0	0	0	0	0	0	0	0	0	0	0	0	0
	MCC10029		32	0	0	0	0	0	0	0	0	0	0	0	0	0	0	0	0	0	0	0	0	0	0	0	0	0	0	0	0	0	0	0	0	0	0	0	0	0	0	0	0	0	0	0	0	0	0
	MCC10029		33	0	0	0	0	0	0	0	0	0	0	0	0	0	0	0	0	0	0	0	0	0	0	0	0	0	0	0	0	0	0	0	0	0	0	0	0	0	0	0	0	0	0	0	0	0	0
	MCC10029		34	0	0	0	0	0	0	0	0	0	0	0	0	0	0	0	0	0	0	0	0	0	0	0	0	0	0	0	0	0	0	0	0	0	0	0	0	0	0	0	0	0	0	0	0	0	0
	MCC10029		35	0	0	0	0	0	0	0	0	0	0	0	0	0	0	0	0	0	0	0	0	0	0	0	0	0	0	0	0	0	0	0	0	0	0	0	0	0	0	0	0	0	0	0	0	0	0
	MCC10029		36	0	0	0	0	0	0	0	0	0	0	0	0	0	0	0	0	0	0	0	0	0	0	0	0	0	0	0	0	0	0	0	0	0	0	0	0	0	0	0	0	0	0	0	0	0	0
	MCC10029		37	0	0	0	0	0	0	0	0	0	0	0	0	0	0	0	0	0	0	0	0	0	0	0	0	0	0	0	0	0	0	0	0	0	0	0	0	0	0	0	0	0	0	0	0	0	0
	MCC10029		38	0	0	0	0	0	0	0	0	0	0	0	0	0	0	0	0	0	0	0	0	0	0	0	0	0	0	0	0	0	0	0	0	0	0	0	0	0	0	0	0	0	0	0	0	0	0
	MCC10029		39	0	0	0	0	0	0	0	0	0	0	0	0	0	0	0	0	0	0	0	0	0	0	0	0	0	0	0	0	0	0	0	0	0	0	0	0	0	0	0	0	0	0	0	0	0	0
	MCC10029		40	0	0	0	0	0	0	0	0	0	0	0	0	0	0	0	0	0	0	0	0	0	0	0	0	0	0	0	0	0	0	0	0	0	0	0	0	0	0	0	0	0	0	0	0	0	0
	MCC10030		1
			2	0	0	0	0	0	0	0	0	0	0	0	0	0	0	0	0	0	0	0	0	0	0	0	0	0	0	0	0	0	0	0	0	0	0	0	0	0	0	0	0	0	0	0	0	0	0
			3	0	0	0	0	0	0	0	0	0	0	0	0	0	0	0	0	0	0	0	0	0	0	0	0	0	0	0	0	0	0	0	0	0	0	0	0	0	0	0	0	0	0	0	0	0	0
			4	0	0	0	0	0	0	0	0	0	0	0	0	0	0	0	0	0	0	0	0	0	0	0	0	0	0	0	0	0	0	0	0	0	0	0	0	0	0	0	0	0	0	0	0	0	0
			5	0	0	0	0	0	0	0	0	0	0	0	0	0	0	0	0	0	0	0	0	0	0	0	0	0	0	0	0	0	0	0	0	0	0	0	0	0	0	0	0	0	0	0	0	0	0
			6	0	0	0	0	0	0	0	0	0	0	0	0	0	0	0	0	0	0	0	0	0	0	0	0	0	0	0	0	0	0	0	0	0	0	0	0	0	0	0	0	0	0	0	0	0	0
			7	0	0	0	0	0	0	0	0	0	0	0	0	0	0	0	0	0	0	0	0	0	0	0	0	0	0	0	0	0	0	0	0	0	0	0	0	0	0	0	0	0	0	0	0	0	0
			8	0	0	0	0	0	0	0	0	0	0	0	0	0	0	0	0	0	0	0	0	0	0	0	0	0	0	0	0	0	0	0	0	0	0	0	0	0	0	0	0	0	0	0	0	0	0
			9	0	0	0	0	0	0	0	0	0	0	0	0	0	0	0	0	0	0	0	0	0	0	0	0	0	0	0	0	0	0	0	0	0	0	0	0	0	0	0	0	0	0	0	0	0	0
			10	0	0	0	0	0	0	0	0	0	0	0	0	0	0	0	0	0	0	0	0	0	0	0	0	0	0	0	0	0	0	0	0	0	0	0	0	0	0	0	0	0	0	0	0	0	0
			11	0	0	0	0	0	0	0	0	0	0	0	0	0	0	0	0	0	0	0	0	0	0	0	0	0	0	0	0	0	0	0	0	0	0	0	0	0	0	0	0	0	0	0	0	0	0
			12	0	0	0	0	0	0	0	0	0	0	0	0	0	0	0	0	0	0	0	0	0	0	0	0	0	0	0	0	0	0	0	0	0	0	0	0	0	0	0	0	0	0	0	0	0	0
			13	0	0	0	0	0	0	0	0	0	0	0	0	0	0	0	0	0	0	0	0	0	0	0	0	0	0	0	0	0	0	0	0	0	0	0	0	0	0	0	0	0	0	0	0	0	0
			14	0	0	0	0	0	0	0	0	0	0	0	0	0	0	0	0	0	0	0	0	0	0	0	0	0	0	0	0	0	0	0	0	0	0	0	0	0	0	0	0	0	0	0	0	0	0
			15	0	0	0	0	0	0	0	0	0	0	0	0	0	0	0	0	0	0	0	0	0	0	0	0	0	0	0	0	0	0	0	0	0	0	0	0	0	0	0	0	0	0	0	0	0	0
			16	0	0	0	0	0	0	0	0	0	0	0	0	0	0	0	0	0	0	0	0	0	0	0	0	0	0	0	0	0	0	0	0	0	0	0	0	0	0	0	0	0	0	0	0	0	0
			17	0	0	0	0	0	0	0	0	0	0	0	0	0	0	0	0	0	0	0	0	0	0	0	0	0	0	0	0	0	0	0	0	0	0	0	0	0	0	0	0	0	0	0	0	0	0
			18	0	0	0	0	0	0	0	0	0	0	0	0	0	0	0	0	0	0	0	0	0	0	0	0	0	0	0	0	0	0	0	0	0	0	0	0	0	0	0	0	0	0	0	0	0	0
			19	0	0	0	0	0	0	0	0	0	0	0	0	0	0	0	0	0	0	0	0	0	0	0	0	0	0	0	0	0	0	0	0	0	0	0	0	0	0	0	0	0	0	0	0	0	0
			20	0	0	0	0	0	0	0	0	0	0	0	0	0	0	0	0	0	0	0	0	0	0	0	0	0	0	0	0	0	0	0	0	0	0	0	0	0	0	0	0	0	0	0	0	0	0
			21	0	0	0	0	0	0	0	0	0	0	0	0	0	0	0	0	0	0	0	0	0	0	0	0	0	0	0	0	0	0	0	0	0	0	0	0	0	0	0	0	0	0	0	0	0	0
			22	0	0	0	0	0	0	0	0	0	0	0	0	0	0	0	0	0	0	0	0	0	0	0	0	0	0	0	0	0	0	0	0	0	0	0	0	0	0	0	0	0	0	0	0	0	0
			23	0	0	0	0	0	0	0	0	0	0	0	0	0	0	0	0	0	0	0	0	0	0	0	0	0	0	0	0	0	0	0	0	0	0	0	0	0	0	0	0	0	0	0	0	0	0
			24	0	0	0	0	0	0	0	0	0	0	0	0	0	0	0	0	0	0	0	0	0	0	0	0	0	0	0	0	0	0	0	0	0	0	0	0	0	0	0	0	0	0	0	0	0	0
			25	0	0	0	0	0	0	0	0	0	0	0	0	0	0	0	0	0	0	0	0	0	0	0	0	0	0	0	0	0	0	0	0	0	0	0	0	0	0	0	0	0	0	0	0	0	0
			26	0	0	0	0	0	0	0	0	0	0	0	0	0	0	0	0	0	0	0	0	0	0	0	0	0	0	0	0	0	0	0	0	0	0	0	0	0	0	0	0	0	0	0	0	0	0
			27	0	0	0	0	0	0	0	0	0	0	0	0	0	0	0	0	0	0	0	0	0	0	0	0	0	0	0	0	0	0	0	0	0	0	0	0	0	0	0	0	0	0	0	0	0	0
			28	0	0	0	0	0	0	0	0	0	0	0	0	0	0	0	0	0	0	0	0	0	0	0	0	0	0	0	0	0	0	0	0	0	0	0	0	0	0	0	0	0	0	0	0	0	0
			29	0	0	0	0	0	0	0	0	0	0	0	0	0	0	0	0	0	0	0	0	0	0	0	0	0	0	0	0	0	0	0	0	0	0	0	0	0	0	0	0	0	0	0	0	0	0
			30	0	0	0	0	0	0	0	0	0	0	0	0	0	0	0	0	0	0	0	0	0	0	0	0	0	0	0	0	0	0	0	0	0	0	0	0	0	0	0	0	0	0	0	0	0	0
			31	0	0	0	0	0	0	0	0	0	0	0	0	0	0	0	0	0	0	0	0	0	0	0	0	0	0	0	0	0	0	0	0	0	0	0	0	0	0	0	0	0	0	0	0	0	0
			32	0	0	0	0	0	0	0	0	0	0	0	0	0	0	0	0	0	0	0	0	0	0	0	0	0	0	0	0	0	0	0	0	0	0	0	0	0	0	0	0	0	0	0	0	0	0
			33	0	0	0	0	0	0	0	0	0	0	0	0	0	0	0	0	0	0	0	0	0	0	0	0	0	0	0	0	0	0	0	0	0	0	0	0	0	0	0	0	0	0	0	0	0	0
			34	0	0	0	0	0	0	0	0	0	0	0	0	0	0	0	0	0	0	0	0	0	0	0	0	0	0	0	0	0	0	0	0	0	0	0	0	0	0	0	0	0	0	0	0	0	0
			35	0	0	0	0	0	0	0	0	0	0	0	0	0	0	0	0	0	0	0	0	0	0	0	0	0	0	0	0	0	0	0	0	0	0	0	0	0	0	0	0	0	0	0	0	0	0
	MCC10031		1	0	0	0	0	0	0	0	0	0	0	0	0	0	0	0	0	0	0	0	0	0	0	0	0	0	0	0	0	0	0	0	0	0	0	0	0	0	0	0	0	0	0	0	0	0	0
	MCC10031		2	0	0	0	0	0	0	0	0	0	0	0	0	0	0	0	0	0	0	0	0	0	0	0	0	0	0	0	0	0	0	0	0	0	0	0	0	0	0	0	0	0	0	0	0	0	0
	MCC10031		3	0	0	0	0	0	0	0	0	0	0	0	0	0	0	0	0	0	0	0	0	0	0	0	0	0	0	0	0	0	0	0	0	0	0	0	0	0	0	0	0	0	0	0	0	0	0
	MCC10031		4	0	0	0	0	0	0	0	0	0	0	0	0	0	0	0	0	0	0	0	0	0	0	0	0	0	0	0	0	0	0	0	0	0	0	0	0	0	0	0	0	0	0	0	0	0	0
	MCC10031		5	0	0	0	0	0	0	0	0	0	0	0	0	0	0	0	0	0	0	0	0	0	0	0	0	0	0	0	0	0	0	0	0	0	0	0	0	0	0	0	0	0	0	0	0	0	0
	MCC10031		6	0	0	0	0	0	0	0	0	0	0	0	0	0	0	0	0	0	0	0	0	0	0	0	0	0	0	0	0	0	0	0	0	0	0	0	0	0	0	0	0	0	0	0	0	0	0
	MCC10031		7	0	0	0	0	0	0	0	0	0	0	0	0	0	0	0	0	0	0	0	0	0	0	0	0	0	0	0	0	0	0	0	0	0	0	0	0	0	0	0	0	0	0	0	0	0	0
	MCC10031		8	0	0	0	0	0	0	0	0	0	0	0	0	0	0	0	0	0	0	0	0	0	0	0	0	0	0	0	0	0	0	0	0	0	0	0	0	0	0	0	0	0	0	0	0	0	0
	MCC10031		9	0	0	0	0	0	0	0	0	0	0	0	0	0	0	0	0	0	0	0	0	0	0	0	0	0	0	0	0	0	0	0	0	0	0	0	0	0	0	0	0	0	0	0	0	0	0
	MCC10031		10	0	0	0	0	0	0	0	0	0	0	0	0	0	0	0	0	0	0	0	0	0	0	0	0	0	0	0	0	0	0	0	0	0	0	0	0	0	0	0	0	0	0	0	0	0	0
	MCC10031		11	0	0	0	0	0	0	0	0	0	0	0	0	0	0	0	0	0	0	0	0	0	0	0	0	0	0	0	0	0	0	0	0	0	0	0	0	0	0	0	0	0	0	0	0	0	0
	MCC10031		12	0	0	0	0	0	0	0	0	0	0	0	0	0	0	0	0	0	0	0	0	0	0	0	0	0	0	0	0	0	0	0	0	0	0	0	0	0	0	0	0	0	0	0	0	0	0
	MCC10031		13	0	0	0	0	0	0	0	0	0	0	0	0	0	0	0	0	0	0	0	0	0	0	0	0	0	0	0	0	0	0	0	0	0	0	0	0	0	0	0	0	0	0	0	0	0	0
	MCC10031		14	0	0	0	0	0	0	0	0	0	0	0	0	0	0	0	0	0	0	0	0	0	0	0	0	0	0	0	0	0	0	0	0	0	0	0	0	0	0	0	0	0	0	0	0	0	0
	MCC10031		15	0	0	0	0	0	0	0	0	0	0	0	0	0	0	0	0	0	0	0	0	0	0	0	0	0	0	0	0	0	0	0	0	0	0	0	0	0	0	0	0	0	0	0	0	0	0
	MCC10031		16	0	0	0	0	0	0	0	0	0	0	0	0	0	0	0	0	0	0	0	0	0	0	0	0	0	0	0	0	0	0	0	0	0	0	0	0	0	0	0	0	0	0	0	0	0	0
	MCC10031		17	0	0	0	0	0	0	0	0	0	0	0	0	0	0	0	0	0	0	0	0	0	0	0	0	0	0	0	0	0	0	0	0	0	0	0	0	0	0	0	0	0	0	0	0	0	0
	MCC10031		18	0	0	0	0	0	0	0	0	0	0	0	0	0	0	0	0	0	0	0	0	0	0	0	0	0	0	0	0	0	0	0	0	0	0	0	0	0	0	0	0	0	0	0	0	0	0
	MCC10031		19	0	0	0	0	0	0	0	0	0	0	0	0	0	0	0	0	0	0	0	0	0	0	0	0	0	0	0	0	0	0	0	0	0	0	0	0	0	0	0	0	0	0	0	0	0	0
	MCC10031		20	0	0	0	0	0	0	0	0	0	0	0	0	0	0	0	0	0	0	0	0	0	0	0	0	0	0	0	0	0	0	0	0	0	0	0	0	0	0	0	0	0	0	0	0	0	0
	MCC10031		21	0	0	0	0	0	0	0	0	0	0	0	0	0	0	0	0	0	0	0	0	0	0	0	0	0	0	0	0	0	0	0	0	0	0	0	0	0	0	0	0	0	0	0	0	0	0
	MCC10031		22	0	0	0	0	0	0	0	0	0	0	0	0	0	0	0	0	0	0	0	0	0	0	0	0	0	0	0	0	0	0	0	0	0	0	0	0	0	0	0	0	0	0	0	0	0	0
	MCC10031		23	0	0	0	0	0	0	0	0	0	0	0	0	0	0	0	0	0	0	0	0	0	0	0	0	0	0	0	0	0	0	0	0	0	0	0	0	0	0	0	0	0	0	0	0	0	0
	MCC10031		24	0	0	0	0	0	0	0	0	0	0	0	0	0	0	0	0	0	0	0	0	0	0	0	0	0	0	0	0	0	0	0	0	0	0	0	0	0	0	0	0	0	0	0	0	0	0
	MCC10031		25	0	0	0	0	0	0	0	0	0	0	0	0	0	0	0	0	0	0	0	0	0	0	0	0	0	0	0	0	0	0	0	0	0	0	0	0	0	0	0	0	0	0	0	0	0	0
	MCC10031		26	0	0	0	0	0	0	0	0	0	0	0	0	0	0	0	0	0	0	0	0	0	0	0	0	0	0	0	0	0	0	0	0	0	0	0	0	0	0	0	0	0	0	0	0	0	0
	MCC10033		1	0	0	0	0	0	0	0	0	0	0	0	0	0	0	0	0	0	0	0	0	0	0	0	0	0	0	0	0	0	0	0	0	0	0	0	0	0	0	0	0	0	0	0	0	0	0
	MCC10033		2	0	0	0	0	0	0	0	0	0	0	0	0	0	0	0	0	0	0	0	0	0	0	0	0	0	0	0	0	0	0	0	0	0	0	0	0	0	0	0	0	0	0	0	0	0	0
	MCC10033		3	0	0	0	0	0	0	0	0	0	0	0	0	0	0	0	0	0	0	0	0	0	0	0	0	0	0	0	0	0	0	0	0	0	0	0	0	0	0	0	0	0	0	0	0	0	0
	MCC10033		4	0	0	0	0	0	0	0	0	0	0	0	0	0	0	0	0	0	0	0	0	0	0	0	0	0	0	0	0	0	0	0	0	0	0	0	0	0	0	0	0	0	0	0	0	0	0
	MCC10033		5	0	0	0	0	0	0	0	0	0	0	0	0	0	0	0	0	0	0	0	0	0	0	0	0	0	0	0	0	0	0	0	0	0	0	0	0	0	0	0	0	0	0	0	0	0	0
	MCC10033		6	0	0	0	0	0	0	0	0	0	0	0	0	0	0	0	0	0	0	0	0	0	0	0	0	0	0	0	0	0	0	0	0	0	0	0	0	0	0	0	0	0	0	0	0	0	0
	MCC10033		7	0	0	0	0	0	0	0	0	0	0	0	0	0	0	0	0	0	0	0	0	0	0	0	0	0	0	0	0	0	0	0	0	0	0	0	0	0	0	0	0	0	0	0	0	0	0
	MCC10033		8	0	0	0	0	0	0	0	0	0	0	0	0	0	0	0	0	0	0	0	0	0	0	0	0	0	0	0	0	0	0	0	0	0	0	0	0	0	0	0	0	0	0	0	0	0	0
	MCC10033		9	0	0	0	0	0	0	0	0	0	0	0	0	0	0	0	0	0	0	0	0	0	0	0	0	0	0	0	0	0	0	0	0	0	0	0	0	0	0	0	0	0	0	0	0	0	0
	MCC10033		10	0	0	0	0	0	0	0	0	0	0	0	0	0	0	0	0	0	0	0	0	0	0	0	0	0	0	0	0	0	0	0	0	0	0	0	0	0	0	0	0	0	0	0	0	0	0
	MCC10033		11	0	0	0	0	0	0	0	0	0	0	0	0	0	0	0	0	0	0	0	0	0	0	0	0	0	0	0	0	0	0	0	0	0	0	0	0	0	0	0	0	0	0	0	0	0	0
	MCC10033		12	0	0	0	0	0	0	0	0	0	0	0	0	0	0	0	0	0	0	0	0	0	0	0	0	0	0	0	0	0	0	0	0	0	0	0	0	0	0	0	0	0	0	0	0	0	0
	MCC10033		13	0	0	0	0	0	0	0	0	0	0	0	0	0	0	0	0	0	0	0	0	0	0	0	0	0	0	0	0	0	0	0	0	0	0	0	0	0	0	0	0	0	0	0	0	0	0
	MCC10033		14	0	0	0	0	0	0	0	0	0	0	0	0	0	0	0	0	0	0	0	0	0	0	0	0	0	0	0	0	0	0	0	0	0	0	0	0	0	0	0	0	0	0	0	0	0	0
	MCC10033		15	0	0	0	0	0	0	0	0	0	0	0	0	0	0	0	0	0	0	0	0	0	0	0	0	0	0	0	0	0	0	0	0	0	0	0	0	0	0	0	0	0	0	0	0	0	0
	MCC10033		16	0	0	0	0	0	0	0	0	0	0	0	0	0	0	0	0	0	0	0	0	0	0	0	0	0	0	0	0	0	0	0	0	0	0	0	0	0	0	0	0	0	0	0	0	0	0
	MCC10033		17	0	0	0	0	0	0	0	0	0	0	0	0	0	0	0	0	0	0	0	0	0	0	0	0	0	0	0	0	0	0	0	0	0	0	0	0	0	0	0	0	0	0	0	0	0	0
	MCC10033		18	0	0	0	0	0	0	0	0	0	0	0	0	0	0	0	0	0	0	0	0	0	0	0	0	0	0	0	0	0	0	0	0	0	0	0	0	0	0	0	0	0	0	0	0	0	0
	MCC10033		19	0	0	0	0	0	0	0	0	0	0	0	0	0	0	0	0	0	0	0	0	0	0	0	0	0	0	0	0	0	0	0	0	0	0	0	0	0	0	0	0	0	0	0	0	0	0
	MCC10033		20	0	0	0	0	0	0	0	0	0	0	0	0	0	0	0	0	0	0	0	0	0	0	0	0	0	0	0	0	0	0	0	0	0	0	0	0	0	0	0	0	0	0	0	0	0	0
	MCC10033		21	0	0	0	0	0	0	0	0	0	0	0	0	0	0	0	0	0	0	0	0	0	0	0	0	0	0	0	0	0	0	0	0	0	0	0	0	0	0	0	0	0	0	0	0	0	0
	MCC10033		22	0	0	0	0	0	0	0	0	0	0	0	0	0	0	0	0	0	0	0	0	0	0	0	0	0	0	0	0	0	0	0	0	0	0	0	0	0	0	0	0	0	0	0	0	0	0
	MCC10033		23	0	0	0	0	0	0	0	0	0	0	0	0	0	0	0	0	0	0	0	0	0	0	0	0	0	0	0	0	0	0	0	0	0	0	0	0	0	0	0	0	0	0	0	0	0	0
	MCC10033		24	0	0	0	0	0	0	0	0	0	0	0	0	0	0	0	0	0	0	0	0	0	0	0	0	0	0	0	0	0	0	0	0	0	0	0	0	0	0	0	0	0	0	0	0	0	0
	MCC10033		25	0	0	0	0	0	0	0	0	0	0	0	0	0	0	0	0	0	0	0	0	0	0	0	0	0	0	0	0	0	0	0	0	0	0	0	0	0	0	0	0	0	0	0	0	0	0
	MCC10033		26	0	0	0	0	0	0	0	0	0	0	0	0	0	0	0	0	0	0	0	0	0	0	0	0	0	0	0	0	0	0	0	0	0	0	0	0	0	0	0	0	0	0	0	0	0	0
	MCC10033		27	0	0	0	0	0	0	0	0	0	0	0	0	0	0	0	0	0	0	0	0	0	0	0	0	0	0	0	0	0	0	0	0	0	0	0	0	0	0	0	0	0	0	0	0	0	0
	MCC10033		28	0	0	0	0	0	0	0	0	0	0	0	0	0	0	0	0	0	0	0	0	0	0	0	0	0	0	0	0	0	0	0	0	0	0	0	0	0	0	0	0	0	0	0	0	0	0
	MCC10033		29	0	0	0	0	0	0	0	0	0	0	0	0	0	0	0	0	0	0	0	0	0	0	0	0	0	0	0	0	0	0	0	0	0	0	0	0	0	0	0	0	0	0	0	0	0	0
	MCC10033		30	0	0	0	0	0	0	0	0	0	0	0	0	0	0	0	0	0	0	0	0	0	0	0	0	0	0	0	0	0	0	0	0	0	0	0	0	0	0	0	0	0	0	0	0	0	0
	MCC10033		31	0	0	0	0	0	0	0	0	0	0	0	0	0	0	0	0	0	0	0	0	0	0	0	0	0	0	0	0	0	0	0	0	0	0	0	0	0	0	0	0	0	0	0	0	0	0
	MCC10033		32	0	0	0	0	0	0	0	0	0	0	0	0	0	0	0	0	0	0	0	0	0	0	0	0	0	0	0	0	0	0	0	0	0	0	0	0	0	0	0	0	0	0	0	0	0	0
	MCC10033		33	0	0	0	0	0	0	0	0	0	0	0	0	0	0	0	0	0	0	0	0	0	0	0	0	0	0	0	0	0	0	0	0	0	0	0	0	0	0	0	0	0	0	0	0	0	0
	MCC10033		34	0	0	0	0	0	0	0	0	0	0	0	0	0	0	0	0	0	0	0	0	0	0	0	0	0	0	0	0	0	0	0	0	0	0	0	0	0	0	0	0	0	0	0	0	0	0
	MCC10033		35	0	0	0	0	0	0	0	0	0	0	0	0	0	0	0	0	0	0	0	0	0	0	0	0	0	0	0	0	0	0	0	0	0	0	0	0	0	0	0	0	0	0	0	0	0	0
	MCC10033		36	0	0	0	0	0	0	0	0	0	0	0	0	0	0	0	0	0	0	0	0	0	0	0	0	0	0	0	0	0	0	0	0	0	0	0	0	0	0	0	0	0	0	0	0	0	0
	MCC10033		37	0	0	0	0	0	0	0	0	0	0	0	0	0	0	0	0	0	0	0	0	0	0	0	0	0	0	0	0	0	0	0	0	0	0	0	0	0	0	0	0	0	0	0	0	0	0
	MCC10033		38	0	0	0	0	0	0	0	0	0	0	0	0	0	0	0	0	0	0	0	0	0	0	0	0	0	0	0	0	0	0	0	0	0	0	0	0	0	0	0	0	0	0	0	0	0	0
	MCC10033		39	0	0	0	0	0	0	0	0	0	0	0	0	0	0	0	0	0	0	0	0	0	0	0	0	0	0	0	0	0	0	0	0	0	0	0	0	0	0	0	0	0	0	0	0	0	0
	MCC10033		40	0	0	0	0	0	0	0	0	0	0	0	0	0	0	0	0	0	0	0	0	0	0	0	0	0	0	0	0	0	0	0	0	0	0	0	0	0	0	0	0	0	0	0	0	0	0
	MCC10033		41	0	0	0	0	0	0	0	0	0	0	0	0	0	0	0	0	0	0	0	0	0	0	0	0	0	0	0	0	0	0	0	0	0	0	0	0	0	0	0	0	0	0	0	0	0	0
	MCC10033		42	0	0	0	0	0	0	0	0	0	0	0	0	0	0	0	0	0	0	0	0	0	0	0	0	0	0	0	0	0	0	0	0	0	0	0	0	0	0	0	0	0	0	0	0	0	0
	MCC10033		43	0	0	0	0	0	0	0	0	0	0	0	0	0	0	0	0	0	0	0	0	0	0	0	0	0	0	0	0	0	0	0	0	0	0	0	0	0	0	0	0	0	0	0	0	0	0
	MCC10033		44	0	0	0	0	0	0	0	0	0	0	0	0	0	0	0	0	0	0	0	0	0	0	0	0	0	0	0	0	0	0	0	0	0	0	0	0	0	0	0	0	0	0	0	0	0	0
	MCC10033		45	0	0	0	0	0	0	0	0	0	0	0	0	0	0	0	0	0	0	0	0	0	0	0	0	0	0	0	0	0	0	0	0	0	0	0	0	0	0	0	0	0	0	0	0	0	0
	MCC10033	on a contig without cas	1	0	0	0	0	0	0	0	0	0	0	0	0	0	0	0	0	0	0	0	0	0	0	0	0	0	0	0	0	0	0	0	0	0	0	0	0	0	0	0	0	0	0	0	0	0	0
	MCC10033	c50	2	0	0	0	0	0	0	0	0	0	0	0	0	0	0	0	0	0	0	0	0	0	0	0	0	0	0	0	0	0	0	0	0	0	0	0	0	0	0	0	0	0	0	0	0	0	0
	MCC10033	c50	3	0	0	0	0	0	0	0	0	0	0	0	0	0	0	0	0	0	0	0	0	0	0	0	0	0	0	0	0	0	0	0	0	0	0	0	0	0	0	0	0	0	0	0	0	0	0
	MCC10033	c50	4	0	0	0	0	0	0	0	0	0	0	0	0	0	0	0	0	0	0	0	0	0	0	0	0	0	0	0	0	0	0	0	0	0	0	0	0	0	0	0	0	0	0	0	0	0	0
	MCC10033	c50	5	0	0	0	0	0	0	0	0	0	0	0	0	0	0	0	0	0	0	0	0	0	0	0	0	0	0	0	0	0	0	0	0	0	0	0	0	0	0	0	0	0	0	0	0	0	0
	MCC10033	c50	6	0	0	0	0	0	0	0	0	0	0	0	0	0	0	0	0	0	0	0	0	0	0	0	0	0	0	0	0	0	0	0	0	0	0	0	0	0	0	0	0	0	0	0	0	0	0
	MCC10033	c50	7	0	0	0	0	0	0	0	0	0	0	0	0	0	0	0	0	0	0	0	0	0	0	0	0	0	0	0	0	0	0	0	0	0	0	0	0	0	0	0	0	0	0	0	0	0	0
	MCC10041		1	0	0	0	0	0	0	0	0	0	0	0	0	0	0	0	0	0	0	0	0	0	0	0	0	0	0	0	0	0	0	0	0	0	0	0	0	0	0	0	0	0	0	0	0	0	0
	MCC10041		2	0	0	0	0	0	0	0	0	0	0	0	0	0	0	0	0	0	0	0	0	0	0	0	0	0	0	0	0	0	0	0	0	0	0	0	0	0	0	0	0	0	0	0	0	0	0
	MCC10041		3	0	0	0	0	0	0	0	0	0	0	0	0	0	0	0	0	0	0	0	0	0	0	0	0	0	0	0	0	0	0	0	0	0	0	0	0	0	0	0	0	0	0	0	0	0	0
	MCC10041		4	0	0	0	0	0	0	0	0	0	0	0	0	0	0	0	0	0	0	0	0	0	0	0	0	0	0	0	0	0	0	0	0	0	0	0	0	0	0	0	0	0	0	0	0	0	0
	MCC10041		5	0	0	0	0	0	0	0	0	0	0	0	0	0	0	0	0	0	0	0	0	0	0	0	0	0	0	0	0	0	0	0	0	0	0	0	0	0	0	0	0	0	0	0	0	0	0
	MCC10041		6	0	0	0	0	0	0	0	0	0	0	0	0	0	0	0	0	0	0	0	0	0	0	0	0	0	0	0	0	0	0	0	0	0	0	0	0	0	0	0	0	0	0	0	0	0	0
	MCC10041		7	0	0	0	0	0	0	0	0	0	0	0	0	0	0	0	0	0	0	0	0	0	0	0	0	0	0	0	0	0	0	0	0	0	0	0	0	0	0	0	0	0	0	0	0	0	0
	MCC10041		8	0	0	0	0	0	0	0	0	0	0	0	0	0	0	0	0	0	0	0	0	0	0	0	0	0	0	0	0	0	0	0	0	0	0	0	0	0	0	0	0	0	0	0	0	0	0
	MCC10041		9	0	0	0	0	0	0	0	0	0	0	0	0	0	0	0	0	0	0	0	0	0	0	0	0	0	0	0	0	0	0	0	0	0	0	0	0	0	0	0	0	0	0	0	0	0	0
	MCC10041		10	0	0	0	0	0	0	0	0	0	0	0	0	0	0	0	0	0	0	0	0	0	0	0	0	0	0	0	0	0	0	0	0	0	0	0	0	0	0	0	0	0	0	0	0	0	0
	MCC10041		11	0	0	0	0	0	0	0	0	0	0	0	0	0	0	0	0	0	0	0	0	0	0	0	0	0	0	0	0	0	0	0	0	0	0	0	0	0	0	0	0	0	0	0	0	0	0
	MCC10041		12	0	0	0	0	0	0	0	0	0	0	0	0	0	0	0	0	0	0	0	0	0	0	0	0	0	0	0	0	0	0	0	0	0	0	0	0	0	0	0	0	0	0	0	0	0	0
	MCC10041		13	0	0	0	0	0	0	0	0	0	0	0	0	0	0	0	0	0	0	0	0	0	0	0	0	0	0	0	0	0	0	0	0	0	0	0	0	0	0	0	0	0	0	0	0	0	0
	MCC10041		14	0	0	0	0	0	0	0	0	0	0	0	0	0	0	0	0	0	0	0	0	0	0	0	0	0	0	0	0	0	0	0	0	0	0	0	0	0	0	0	0	0	0	0	0	0	0
	MCC10041		15	0	0	0	0	0	0	0	0	0	0	0	0	0	0	0	0	0	0	0	0	0	0	0	0	0	0	0	0	0	0	0	0	0	0	0	0	0	0	0	0	0	0	0	0	0	0
	MCC10041		16	0	0	0	0	0	0	0	0	0	0	0	0	0	0	0	0	0	0	0	0	0	0	0	0	0	0	0	0	0	0	0	0	0	0	0	0	0	0	0	0	0	0	0	0	0	0
	MCC10041		17	0	0	0	0	0	0	0	0	0	0	0	0	0	0	0	0	0	0	0	0	0	0	0	0	0	0	0	0	0	0	0	0	0	0	0	0	0	0	0	0	0	0	0	0	0	0
	MCC10041		18	0	0	0	0	0	0	0	0	0	0	0	0	0	0	0	0	0	0	0	0	0	0	0	0	0	0	0	0	0	0	0	0	0	0	0	0	0	0	0	0	0	0	0	0	0	0
	MCC10041		19	0	0	0	0	0	0	0	0	0	0	0	0	0	0	0	0	0	0	0	0	0	0	0	0	0	0	0	0	0	0	0	0	0	0	0	0	0	0	0	0	0	0	0	0	0	0
	MCC10041		20	0	0	0	0	0	0	0	0	0	0	0	0	0	0	0	0	0	0	0	0	0	0	0	0	0	0	0	0	0	0	0	0	0	0	0	0	0	0	0	0	0	0	0	0	0	0
	MCC10041	on a contig without cas	1	0	0	0	0	0	0	0	0	0	0	0	0	0	0	0	0	0	0	0	0	0	0	0	0	0	0	0	0	0	0	0	0	0	0	0	0	0	0	0	0	0	0	0	0	0	0
	MCC10041	c24	2	0	0	0	0	0	0	0	0	0	0	0	0	0	0	0	0	0	0	0	0	0	0	0	0	0	0	0	0	0	0	0	0	0	0	0	0	0	0	0	0	0	0	0	0	0	0
	MCC10041	c24	3	0	0	0	0	0	0	0	0	0	0	0	0	0	0	0	0	0	0	0	0	0	0	0	0	0	0	0	0	0	0	0	0	0	0	0	0	0	0	0	0	0	0	0	0	0	0
	MCC10041	c24	4	0	0	0	0	0	0	0	0	0	0	0	0	0	0	0	0	0	0	0	0	0	0	0	0	0	0	0	0	0	0	0	0	0	0	0	0	0	0	0	0	0	0	0	0	0	0
	MCC10041	c24	5	0	0	0	0	0	0	0	0	0	0	0	0	0	0	0	0	0	0	0	0	0	0	0	0	0	0	0	0	0	0	0	0	0	0	0	0	0	0	0	0	0	0	0	0	0	0
	MCC10041	c24	6	0	0	0	0	0	0	0	0	0	0	0	0	0	0	0	0	0	0	0	0	0	0	0	0	0	0	0	0	0	0	0	0	0	0	0	0	0	0	0	0	0	0	0	0	0	0
	MCC10041	c24	7	0	0	0	0	0	0	0	0	0	0	0	0	0	0	0	0	0	0	0	0	0	0	0	0	0	0	0	0	0	0	0	0	0	0	0	0	0	0	0	0	0	0	0	0	0	0
	MCC10041	c24	8	0	0	0	0	0	0	0	0	0	0	0	0	0	0	0	0	0	0	0	0	0	0	0	0	0	0	0	0	0	0	0	0	0	0	0	0	0	0	0	0	0	0	0	0	0	0
	MCC10041	c24	9	0	0	0	0	0	0	0	0	0	0	0	0	0	0	0	0	0	0	0	0	0	0	0	0	0	0	0	0	0	0	0	0	0	0	0	0	0	0	0	0	0	0	0	0	0	0
	MCC10041	c24	10	0	0	0	0	0	0	0	0	0	0	0	0	0	0	0	0	0	0	0	0	0	0	0	0	0	0	0	0	0	0	0	0	0	0	0	0	0	0	0	0	0	0	0	0	0	0
	MCC10041	c24	11	0	0	0	0	0	0	0	0	0	0	0	0	0	0	0	0	0	0	0	0	0	0	0	0	0	0	0	0	0	0	0	0	0	0	0	0	0	0	0	0	0	0	0	0	0	0
	MCC10041	c24	12	0	0	0	0	0	0	0	0	0	0	0	0	0	0	0	0	0	0	0	0	0	0	0	0	0	0	0	0	0	0	0	0	0	0	0	0	0	0	0	0	0	0	0	0	0	0
	MCC10041	c24	13	0	0	0	0	0	0	0	0	0	0	0	0	0	0	0	0	0	0	0	0	0	0	0	0	0	0	0	0	0	0	0	0	0	0	0	0	0	0	0	0	0	0	0	0	0	0
	MCC10043		1	0	0	0	0	0	0	0	0	0	0	0	0	0	0	0	0	0	0	0	0	0	0	0	0	0	0	0	0	0	0	0	0	0	0	0	0	0	0	0	0	0	0	0	0	0	0
	MCC10043		2	0	0	0	0	0	0	0	0	0	0	0	0	0	0	0	0	0	0	0	0	0	0	0	0	0	0	0	0	0	0	0	0	0	0	0	0	0	0	0	0	0	0	0	0	0	0
	MCC10043		3	0	0	0	0	0	0	0	0	0	0	0	0	0	0	0	0	0	0	0	0	0	0	0	0	0	0	0	0	0	0	0	0	0	0	0	0	0	0	0	0	0	0	0	0	0	0
	MCC10043		4	0	0	0	0	0	0	0	0	0	0	0	0	0	0	0	0	0	0	0	0	0	0	0	0	0	0	0	0	0	0	0	0	0	0	0	0	0	0	0	0	0	0	0	0	0	0
	MCC10043		5	0	0	0	0	0	0	0	0	0	0	0	0	0	0	0	0	0	0	0	0	0	0	0	0	0	0	0	0	0	0	0	0	0	0	0	0	0	0	0	0	0	0	0	0	0	0
	MCC10043		6	0	0	0	0	0	0	0	0	0	0	0	0	0	0	0	0	0	0	0	0	0	0	0	0	0	0	0	0	0	0	0	0	0	0	0	0	0	0	0	0	0	0	0	0	0	0
	MCC10043		7	0	0	0	0	0	0	0	0	0	0	0	0	0	0	0	0	0	0	0	0	0	0	0	0	0	0	0	0	0	0	0	0	0	0	0	0	0	0	0	0	0	0	0	0	0	0
	MCC10043		8	0	0	0	0	0	0	0	0	0	0	0	0	0	0	0	0	0	0	0	0	0	0	0	0	0	0	0	0	0	0	0	0	0	0	0	0	0	0	0	0	0	0	0	0	0	0
	MCC10043		9	0	0	0	0	0	0	0	0	0	0	0	0	0	0	0	0	0	0	0	0	0	0	0	0	0	0	0	0	0	0	0	0	0	0	0	0	0	0	0	0	0	0	0	0	0	0
	MCC10043		10	0	0	0	0	0	0	0	0	0	0	0	0	0	0	0	0	0	0	0	0	0	0	0	0	0	0	0	0	0	0	0	0	0	0	0	0	0	0	0	0	0	0	0	0	0	0
	MCC10043		11	0	0	0	0	0	0	0	0	0	0	0	0	0	0	0	0	0	0	0	0	0	0	0	0	0	0	0	0	0	0	0	0	0	0	0	0	0	0	0	0	0	0	0	0	0	0
	MCC10043		12	0	0	0	0	0	0	0	0	0	0	0	0	0	0	0	0	0	0	0	0	0	0	0	0	0	0	0	0	0	0	0	0	0	0	0	0	0	0	0	0	0	0	0	0	0	0
	MCC10043		13	0	0	0	0	0	0	0	0	0	0	0	0	0	0	0	0	0	0	0	0	0	0	0	0	0	0	0	0	0	0	0	0	0	0	0	0	0	0	0	0	0	0	0	0	0	0
	MCC10043		14	0	0	0	0	0	0	0	0	0	0	0	0	0	0	0	0	0	0	0	0	0	0	0	0	0	0	0	0	0	0	0	0	0	0	0	0	0	0	0	0	0	0	0	0	0	0
	MCC10043		15	0	0	0	0	0	0	0	0	0	0	0	0	0	0	0	0	0	0	0	0	0	0	0	0	0	0	0	0	0	0	0	0	0	0	0	0	0	0	0	0	0	0	0	0	0	0
	MCC10043		16	0	0	0	0	0	0	0	0	0	0	0	0	0	0	0	0	0	0	0	0	0	0	0	0	0	0	0	0	0	0	0	0	0	0	0	0	0	0	0	0	0	0	0	0	0	0
	MCC10043		17	0	0	0	0	0	0	0	0	0	0	0	0	0	0	0	0	0	0	0	0	0	0	0	0	0	0	0	0	0	0	0	0	0	0	0	0	0	0	0	0	0	0	0	0	0	0
	MCC10043		18	0	0	0	0	0	0	0	0	0	0	0	0	0	0	0	0	0	0	0	0	0	0	0	0	0	0	0	0	0	0	0	0	0	0	0	0	0	0	0	0	0	0	0	0	0	0
	MCC10043		19	0	0	0	0	0	0	0	0	0	0	0	0	0	0	0	0	0	0	0	0	0	0	0	0	0	0	0	0	0	0	0	0	0	0	0	0	0	0	0	0	0	0	0	0	0	0
	MCC10043		20	0	0	0	0	0	0	0	0	0	0	0	0	0	0	0	0	0	0	0	0	0	0	0	0	0	0	0	0	0	0	0	0	0	0	0	0	0	0	0	0	0	0	0	0	0	0
	MCC10048		1	0	0	0	0	0	0	0	0	0	0	0	0	0	0	0	0	0	0	0	0	0	0	0	0	0	0	0	0	0	0	0	0	0	0	0	0	0	0	0	0	0	0	0	0	0	0
	MCC10048		2	0	0	0	0	0	0	0	0	0	0	0	0	0	0	0	0	0	0	0	0	0	0	0	0	0	0	0	0	0	0	0	0	0	0	0	0	0	0	0	0	0	0	0	0	0	0
	MCC10048		3	0	0	0	0	0	0	0	0	0	0	0	0	0	0	0	0	0	0	0	0	0	0	0	0	0	0	0	0	0	0	0	0	0	0	0	0	0	0	0	0	0	0	0	0	0	0
	MCC10048		4	0	0	0	0	0	0	0	0	0	0	0	0	0	0	0	0	0	0	0	0	0	0	0	0	0	0	0	0	0	0	0	0	0	0	0	0	0	0	0	0	0	0	0	0	0	0
	MCC10048		5	0	0	0	0	0	0	0	0	0	0	0	0	0	0	0	0	0	0	0	0	0	0	0	0	0	0	0	0	0	0	0	0	0	0	0	0	0	0	0	0	0	0	0	0	0	0
	MCC10048		6	0	0	0	0	0	0	0	0	0	0	0	0	0	0	0	0	0	0	0	0	0	0	0	0	0	0	0	0	0	0	0	0	0	0	0	0	0	0	0	0	0	0	0	0	0	0
	MCC10048		7	0	0	0	0	0	0	0	0	0	0	0	0	0	0	0	0	0	0	0	0	0	0	0	0	0	0	0	0	0	0	0	0	0	0	0	0	0	0	0	0	0	0	0	0	0	0
	MCC10048		8	0	0	0	0	0	0	0	0	0	0	0	0	0	0	0	0	0	0	0	0	0	0	0	0	0	0	0	0	0	0	0	0	0	0	0	0	0	0	0	0	0	0	0	0	0	0
	MCC10048		9	0	0	0	0	0	0	0	0	0	0	0	0	0	0	0	0	0	0	0	0	0	0	0	0	0	0	0	0	0	0	0	0	0	0	0	0	0	0	0	0	0	0	0	0	0	0
	MCC10048		10	0	0	0	0	0	0	0	0	0	0	0	0	0	0	0	0	0	0	0	0	0	0	0	0	0	0	0	0	0	0	0	0	0	0	0	0	0	0	0	0	0	0	0	0	0	0
	MCC10048		11	0	0	0	0	0	0	0	0	0	0	0	0	0	0	0	0	0	0	0	0	0	0	0	0	0	0	0	0	0	0	0	0	0	0	0	0	0	0	0	0	0	0	0	0	0	0
	MCC10048		12	0	0	0	0	0	0	0	0	0	0	0	0	0	0	0	0	0	0	0	0	0	0	0	0	0	0	0	0	0	0	0	0	0	0	0	0	0	0	0	0	0	0	0	0	0	0
	MCC10048		13	0	0	0	0	0	0	0	0	0	0	0	0	0	0	0	0	0	0	0	0	0	0	0	0	0	0	0	0	0	0	0	0	0	0	0	0	0	0	0	0	0	0	0	0	0	0
	MCC10048		14	0	0	0	0	0	0	0	0	0	0	0	0	0	0	0	0	0	0	0	0	0	0	0	0	0	0	0	0	0	0	0	0	0	0	0	0	0	0	0	0	0	0	0	0	0	0
	MCC10048		15	0	0	0	0	0	0	0	0	0	0	0	0	0	0	0	0	0	0	0	0	0	0	0	0	0	0	0	0	0	0	0	0	0	0	0	0	0	0	0	0	0	0	0	0	0	0
	MCC10048		16	0	0	0	0	0	0	0	0	0	0	0	0	0	0	0	0	0	0	0	0	0	0	0	0	0	0	0	0	0	0	0	0	0	0	0	0	0	0	0	0	0	0	0	0	0	0
	MCC10048		17	0	0	0	0	0	0	0	0	0	0	0	0	0	0	0	0	0	0	0	0	0	0	0	0	0	0	0	0	0	0	0	0	0	0	0	0	0	0	0	0	0	0	0	0	0	0
	MCC10048		18	0	0	0	0	0	0	0	0	0	0	0	0	0	0	0	0	0	0	0	0	0	0	0	0	0	0	0	0	0	0	0	0	0	0	0	0	0	0	0	0	0	0	0	0	0	0
	MCC10048		19	0	0	0	0	0	0	0	0	0	0	0	0	0	0	0	0	0	0	0	0	0	0	0	0	0	0	0	0	0	0	0	0	0	0	0	0	0	0	0	0	0	0	0	0	0	0
	MCC10048		20	0	0	0	0	0	0	0	0	0	0	0	0	0	0	0	0	0	0	0	0	0	0	0	0	0	0	0	0	0	0	0	0	0	0	0	0	0	0	0	0	0	0	0	0	0	0
	MCC10048		21	0	0	0	0	0	0	0	0	0	0	0	0	0	0	0	0	0	0	0	0	0	0	0	0	0	0	0	0	0	0	0	0	0	0	0	0	0	0	0	0	0	0	0	0	0	0
	MCC10048		22	0	0	0	0	0	0	0	0	0	0	0	0	0	0	0	0	0	0	0	0	0	0	0	0	0	0	0	0	0	0	0	0	0	0	0	0	0	0	0	0	0	0	0	0	0	0
	MCC10048		23	0	0	0	0	0	0	0	0	0	0	0	0	0	0	0	0	0	0	0	0	0	0	0	0	0	0	0	0	0	0	0	0	0	0	0	0	0	0	0	0	0	0	0	0	0	0
	MCC10048		24	0	0	0	0	0	0	0	0	0	0	0	0	0	0	0	0	0	0	0	0	0	0	0	0	0	0	0	0	0	0	0	0	0	0	0	0	0	0	0	0	0	0	0	0	0	0
	MCC10048		25	0	0	0	0	0	0	0	0	0	0	0	0	0	0	0	0	0	0	0	0	0	0	0	0	0	0	0	0	0	0	0	0	0	0	0	0	0	0	0	0	0	0	0	0	0	0
	MCC10048		26	0	0	0	0	0	0	0	0	0	0	0	0	0	0	0	0	0	0	0	0	0	0	0	0	0	0	0	0	0	0	0	0	0	0	0	0	0	0	0	0	0	0	0	0	0	0
	MCC10048		27	0	0	0	0	0	0	0	0	0	0	0	0	0	0	0	0	0	0	0	0	0	0	0	0	0	0	0	0	0	0	0	0	0	0	0	0	0	0	0	0	0	0	0	0	0	0
	MCC10048		28	0	0	0	0	0	0	0	0	0	0	0	0	0	0	0	0	0	0	0	0	0	0	0	0	0	0	0	0	0	0	0	0	0	0	0	0	0	0	0	0	0	0	0	0	0	0
	MCC10048		29	0	0	0	0	0	0	0	0	0	0	0	0	0	0	0	0	0	0	0	0	0	0	0	0	0	0	0	0	0	0	0	0	0	0	0	0	0	0	0	0	0	0	0	0	0	0
	MCC10048		30	0	0	0	0	0	0	0	0	0	0	0	0	0	0	0	0	0	0	0	0	0	0	0	0	0	0	0	0	0	0	0	0	0	0	0	0	0	0	0	0	0	0	0	0	0	0
	MCC10050		1	0	0	0	0	0	0	0	0	0	0	0	0	0	0	0	0	0	0	0	0	0	0	0	0	0	0	0	0	0	0	0	0	0	0	0	0	0	0	0	0	0	0	0	0	0	0
	MCC10050		2	0	0	0	0	0	0	0	0	0	0	0	0	0	0	0	0	0	0	0	0	0	0	0	0	0	0	0	0	0	0	0	0	0	0	0	0	0	0	0	0	0	0	0	0	0	0
	MCC10050		3	0	0	0	0	0	0	0	0	0	0	0	0	0	0	0	0	0	0	0	0	0	0	0	0	0	0	0	0	0	0	0	0	0	0	0	0	0	0	0	0	0	0	0	0	0	0
	MCC10050		4	0	0	0	0	0	0	0	0	0	0	0	0	0	0	0	0	0	0	0	0	0	0	0	0	0	0	0	0	0	0	0	0	0	0	0	0	0	0	0	0	0	0	0	0	0	0
	MCC10050		5	0	0	0	0	0	0	0	0	0	0	0	0	0	0	0	0	0	0	0	0	0	0	0	0	0	0	0	0	0	0	0	0	0	0	0	0	0	0	0	0	0	0	0	0	0	0
	MCC10050		6	0	0	0	0	0	0	0	0	0	0	0	0	0	0	0	0	0	0	0	0	0	0	0	0	0	0	0	0	0	0	0	0	0	0	0	0	0	0	0	0	0	0	0	0	0	0
	MCC10050		7	0	0	0	0	0	0	0	0	0	0	0	0	0	0	0	0	0	0	0	0	0	0	0	0	0	0	0	0	0	0	0	0	0	0	0	0	0	0	0	0	0	0	0	0	0	0
	MCC10050		8	0	0	0	0	0	0	0	0	0	0	0	0	0	0	0	0	0	0	0	0	0	0	0	0	0	0	0	0	0	0	0	0	0	0	0	0	0	0	0	0	0	0	0	0	0	0
	MCC10050		9	0	0	0	0	0	0	0	0	0	0	0	0	0	0	0	0	0	0	0	0	0	0	0	0	0	0	0	0	0	0	0	0	0	0	0	0	0	0	0	0	0	0	0	0	0	0
	MCC10050		10	0	0	0	0	0	0	0	0	0	0	0	0	0	0	0	0	0	0	0	0	0	0	0	0	0	0	0	0	0	0	0	0	0	0	0	0	0	0	0	0	0	0	0	0	0	0
	MCC10050		11	0	0	0	0	0	0	0	0	0	0	0	0	0	0	0	0	0	0	0	0	0	0	0	0	0	0	0	0	0	0	0	0	0	0	0	0	0	0	0	0	0	0	0	0	0	0
	MCC10050		12	0	0	0	0	0	0	0	0	0	0	0	0	0	0	0	0	0	0	0	0	0	0	0	0	0	0	0	0	0	0	0	0	0	0	0	0	0	0	0	0	0	0	0	0	0	0
	MCC10050		13	0	0	0	0	0	0	0	0	0	0	0	0	0	0	0	0	0	0	0	0	0	0	0	0	0	0	0	0	0	0	0	0	0	0	0	0	0	0	0	0	0	0	0	0	0	0
	MCC10050		14	0	0	0	0	0	0	0	0	0	0	0	0	0	0	0	0	0	0	0	0	0	0	0	0	0	0	0	0	0	0	0	0	0	0	0	0	0	0	0	0	0	0	0	0	0	0
	MCC10050		15	0	0	0	0	0	0	0	0	0	0	0	0	0	0	0	0	0	0	0	0	0	0	0	0	0	0	0	0	0	0	0	0	0	0	0	0	0	0	0	0	0	0	0	0	0	0
	MCC10050		16	0	0	0	0	0	0	0	0	0	0	0	0	0	0	0	0	0	0	0	0	0	0	0	0	0	0	0	0	0	0	0	0	0	0	0	0	0	0	0	0	0	0	0	0	0	0
	MCC10050		17	0	0	0	0	0	0	0	0	0	0	0	0	0	0	0	0	0	0	0	0	0	0	0	0	0	0	0	0	0	0	0	0	0	0	0	0	0	0	0	0	0	0	0	0	0	0
	MCC10050		18	0	0	0	0	0	0	0	0	0	0	0	0	0	0	0	0	0	0	0	0	0	0	0	0	0	0	0	0	0	0	0	0	0	0	0	0	0	0	0	0	0	0	0	0	0	0
	MCC10050		19	0	0	0	0	0	0	0	0	0	0	0	0	0	0	0	0	0	0	0	0	0	0	0	0	0	0	0	0	0	0	0	0	0	0	0	0	0	0	0	0	0	0	0	0	0	0
	MCC10050		20	0	0	0	0	0	0	0	0	0	0	0	0	0	0	0	0	0	0	0	0	0	0	0	0	0	0	0	0	0	0	0	0	0	0	0	0	0	0	0	0	0	0	0	0	0	0
	MCC10050		21	0	0	0	0	0	0	0	0	0	0	0	0	0	0	0	0	0	0	0	0	0	0	0	0	0	0	0	0	0	0	0	0	0	0	0	0	0	0	0	0	0	0	0	0	0	0
	MCC10050		22	0	0	0	0	0	0	0	0	0	0	0	0	0	0	0	0	0	0	0	0	0	0	0	0	0	0	0	0	0	0	0	0	0	0	0	0	0	0	0	0	0	0	0	0	0	0
	MCC10050		23	0	0	0	0	0	0	0	0	0	0	0	0	0	0	0	0	0	0	0	0	0	0	0	0	0	0	0	0	0	0	0	0	0	0	0	0	0	0	0	0	0	0	0	0	0	0
	MCC10050		24	0	0	0	0	0	0	0	0	0	0	0	0	0	0	0	0	0	0	0	0	0	0	0	0	0	0	0	0	0	0	0	0	0	0	0	0	0	0	0	0	0	0	0	0	0	0
	MCC10050		25	0	0	0	0	0	0	0	0	0	0	0	0	0	0	0	0	0	0	0	0	0	0	0	0	0	0	0	0	0	0	0	0	0	0	0	0	0	0	0	0	0	0	0	0	0	0
	MCC10050		26	0	0	0	0	0	0	0	0	0	0	0	0	0	0	0	0	0	0	0	0	0	0	0	0	0	0	0	0	0	0	0	0	0	0	0	0	0	0	0	0	0	0	0	0	0	0
	MCC10050		27	0	0	0	0	0	0	0	0	0	0	0	0	0	0	0	0	0	0	0	0	0	0	0	0	0	0	0	0	0	0	0	0	0	0	0	0	0	0	0	0	0	0	0	0	0	0
	MCC10050		28	0	0	0	0	0	0	0	0	0	0	0	0	0	0	0	0	0	0	0	0	0	0	0	0	0	0	0	0	0	0	0	0	0	0	0	0	0	0	0	0	0	0	0	0	0	0
	MCC10050		29	0	0	0	0	0	0	0	0	0	0	0	0	0	0	0	0	0	0	0	0	0	0	0	0	0	0	0	0	0	0	0	0	0	0	0	0	0	0	0	0	0	0	0	0	0	0
	MCC10050		30	0	0	0	0	0	0	0	0	0	0	0	0	0	0	0	0	0	0	0	0	0	0	0	0	0	0	0	0	0	0	0	0	0	0	0	0	0	0	0	0	0	0	0	0	0	0
	MCC10050		31	0	0	0	0	0	0	0	0	0	0	0	0	0	0	0	0	0	0	0	0	0	0	0	0	0	0	0	0	0	0	0	0	0	0	0	0	0	0	0	0	0	0	0	0	0	0
	MCC10050		32	0	0	0	0	0	0	0	0	0	0	0	0	0	0	0	0	0	0	0	0	0	0	0	0	0	0	0	0	0	0	0	0	0	0	0	0	0	0	0	0	0	0	0	0	0	0
	MCC10050		33	0	0	0	0	0	0	0	0	0	0	0	0	0	0	0	0	0	0	0	0	0	0	0	0	0	0	0	0	0	0	0	0	0	0	0	0	0	0	0	0	0	0	0	0	0	0
	MCC10050		34	0	0	0	0	0	0	0	0	0	0	0	0	0	0	0	0	0	0	0	0	0	0	0	0	0	0	0	0	0	0	0	0	0	0	0	0	0	0	0	0	0	0	0	0	0	0
	MCC10050		35	0	0	0	0	0	0	0	0	0	0	0	0	0	0	0	0	0	0	0	0	0	0	0	0	0	0	0	0	0	0	0	0	0	0	0	0	0	0	0	0	0	0	0	0	0	0
	MCC10050		36	0	0	0	0	0	0	0	0	0	0	0	0	0	0	0	0	0	0	0	0	0	0	0	0	0	0	0	0	0	0	0	0	0	0	0	0	0	0	0	0	0	0	0	0	0	0
	MCC10050		37	0	0	0	0	0	0	0	0	0	0	0	0	0	0	0	0	0	0	0	0	0	0	0	0	0	0	0	0	0	0	0	0	0	0	0	0	0	0	0	0	0	0	0	0	0	0
	MCC10050		38	0	0	0	0	0	0	0	0	0	0	0	0	0	0	0	0	0	0	0	0	0	0	0	0	0	0	0	0	0	0	0	0	0	0	0	0	0	0	0	0	0	0	0	0	0	0
	MCC10050		39	0	0	0	0	0	0	0	0	0	0	0	0	0	0	0	0	0	0	0	0	0	0	0	0	0	0	0	0	0	0	0	0	0	0	0	0	0	0	0	0	0	0	0	0	0	0
	MCC10050		40	0	0	0	0	0	0	0	0	0	0	0	0	0	0	0	0	0	0	0	0	0	0	0	0	0	0	0	0	0	0	0	0	0	0	0	0	0	0	0	0	0	0	0	0	0	0
	MCC10050		41	0	0	0	0	0	0	0	0	0	0	0	0	0	0	0	0	0	0	0	0	0	0	0	0	0	0	0	0	0	0	0	0	0	0	0	0	0	0	0	0	0	0	0	0	0	0
	MCC10060		1	0	0	0	0	0	0	0	0	0	0	0	0	0	0	0	0	0	0	0	0	0	0	0	0	0	0	0	0	0	0	0	0	0	0	0	0	0	0	0	0	0	0	0	0	0	0
	MCC10060		2	0	0	0	0	0	0	0	0	0	0	0	0	0	0	0	0	0	0	0	0	0	0	0	0	0	0	0	0	0	0	0	0	0	0	0	0	0	0	0	0	0	0	0	0	0	0
	MCC10060		3	0	0	0	0	0	0	0	0	0	0	0	0	0	0	0	0	0	0	0	0	0	0	0	0	0	0	0	0	0	0	0	0	0	0	0	0	0	0	0	0	0	0	0	0	0	0
	MCC10060		4	0	0	0	0	0	0	0	0	0	0	0	0	0	0	0	0	0	0	0	0	0	0	0	0	0	0	0	0	0	0	0	0	0	0	0	0	0	0	0	0	0	0	0	0	0	0
	MCC10060		5	0	0	0	0	0	0	0	0	0	0	0	0	0	0	0	0	0	0	0	0	0	0	0	0	0	0	0	0	0	0	0	0	0	0	0	0	0	0	0	0	0	0	0	0	0	0
	MCC10060		6	0	0	0	0	0	0	0	0	0	0	0	0	0	0	0	0	0	0	0	0	0	0	0	0	0	0	0	0	0	0	0	0	0	0	0	0	0	0	0	0	0	0	0	0	0	0
	MCC10060		7	0	0	0	0	0	0	0	0	0	0	0	0	0	0	0	0	0	0	0	0	0	0	0	0	0	0	0	0	0	0	0	0	0	0	0	0	0	0	0	0	0	0	0	0	0	0
	MCC10060		8	0	0	0	0	0	0	0	0	0	0	0	0	0	0	0	0	0	0	0	0	0	0	0	0	0	0	0	0	0	0	0	0	0	0	0	0	0	0	0	0	0	0	0	0	0	0
	MCC10060	on a contig without cas	1	0	0	0	0	0	0	0	0	0	0	0	0	0	0	0	0	0	0	0	0	0	0	0	0	0	0	0	0	0	0	0	0	0	0	0	0	0	0	0	0	0	0	0	0	0	0
	MCC10060	c33	2	0	0	0	0	0	0	0	0	0	0	0	0	0	0	0	0	0	0	0	0	0	0	0	0	0	0	0	0	0	0	0	0	0	0	0	0	0	0	0	0	0	0	0	0	0	0
	MCC10060	c33	3	0	0	0	0	0	0	0	0	0	0	0	0	0	0	0	0	0	0	0	0	0	0	0	0	0	0	0	0	0	0	0	0	0	0	0	0	0	0	0	0	0	0	0	0	0	0
	MCC10060	c33	4	0	0	0	0	0	0	0	0	0	0	0	0	0	0	0	0	0	0	0	0	0	0	0	0	0	0	0	0	0	0	0	0	0	0	0	0	0	0	0	0	0	0	0	0	0	0
	MCC10060	c33	5	0	0	0	0	0	0	0	0	0	0	0	0	0	0	0	0	0	0	0	0	0	0	0	0	0	0	0	0	0	0	0	0	0	0	0	0	0	0	0	0	0	0	0	0	0	0
	MCC10060	c33	6	0	0	0	0	0	0	0	0	0	0	0	0	0	0	0	0	0	0	0	0	0	0	0	0	0	0	0	0	0	0	0	0	0	0	0	0	0	0	0	0	0	0	0	0	0	0
	MCC10060	c33	7	0	0	0	0	0	0	0	0	0	0	0	0	0	0	0	0	0	0	0	0	0	0	0	0	0	0	0	0	0	0	0	0	0	0	0	0	0	0	0	0	0	0	0	0	0	0
	MCC10060	c33	8	0	0	0	0	0	0	0	0	0	0	0	0	0	0	0	0	0	0	0	0	0	0	0	0	0	0	0	0	0	0	0	0	0	0	0	0	0	0	0	0	0	0	0	0	0	0
	MCC10060	c33	9	0	0	0	0	0	0	0	0	0	0	0	0	0	0	0	0	0	0	0	0	0	0	0	0	0	0	0	0	0	0	0	0	0	0	0	0	0	0	0	0	0	0	0	0	0	0
	MCC10060	c33	10	0	0	0	0	0	0	0	0	0	0	0	0	0	0	0	0	0	0	0	0	0	0	0	0	0	0	0	0	0	0	0	0	0	0	0	0	0	0	0	0	0	0	0	0	0	0
	MCC10060	c33	11	0	0	0	0	0	0	0	0	0	0	0	0	0	0	0	0	0	0	0	0	0	0	0	0	0	0	0	0	0	0	0	0	0	0	0	0	0	0	0	0	0	0	0	0	0	0
	MCC10060	c33	12	0	0	0	0	0	0	0	0	0	0	0	0	0	0	0	0	0	0	0	0	0	0	0	0	0	0	0	0	0	0	0	0	0	0	0	0	0	0	0	0	0	0	0	0	0	0
	MCC10060	c33	13	0	0	0	0	0	0	0	0	0	0	0	0	0	0	0	0	0	0	0	0	0	0	0	0	0	0	0	0	0	0	0	0	0	0	0	0	0	0	0	0	0	0	0	0	0	0
	MCC10060	c33	14	0	0	0	0	0	0	0	0	0	0	0	0	0	0	0	0	0	0	0	0	0	0	0	0	0	0	0	0	0	0	0	0	0	0	0	0	0	0	0	0	0	0	0	0	0	0
	MCC10060	c33	15	0	0	0	0	0	0	0	0	0	0	0	0	0	0	0	0	0	0	0	0	0	0	0	0	0	0	0	0	0	0	0	0	0	0	0	0	0	0	0	0	0	0	0	0	0	0
	MCC10060	c33	16	0	0	0	0	0	0	0	0	0	0	0	0	0	0	0	0	0	0	0	0	0	0	0	0	0	0	0	0	0	0	0	0	0	0	0	0	0	0	0	0	0	0	0	0	0	0
	MCC10060	c33	17	0	0	0	0	0	0	0	0	0	0	0	0	0	0	0	0	0	0	0	0	0	0	0	0	0	0	0	0	0	0	0	0	0	0	0	0	0	0	0	0	0	0	0	0	0	0
	MCC10060	c33	18	0	0	0	0	0	0	0	0	0	0	0	0	0	0	0	0	0	0	0	0	0	0	0	0	0	0	0	0	0	0	0	0	0	0	0	0	0	0	0	0	0	0	0	0	0	0
	MCC10060	c33	19	0	0	0	0	0	0	0	0	0	0	0	0	0	0	0	0	0	0	0	0	0	0	0	0	0	0	0	0	0	0	0	0	0	0	0	0	0	0	0	0	0	0	0	0	0	0
	MCC10060	c33	20	0	0	0	0	0	0	0	0	0	0	0	0	0	0	0	0	0	0	0	0	0	0	0	0	0	0	0	0	0	0	0	0	0	0	0	0	0	0	0	0	0	0	0	0	0	0
	MCC10060	c33	21	0	0	0	0	0	0	0	0	0	0	0	0	0	0	0	0	0	0	0	0	0	0	0	0	0	0	0	0	0	0	0	0	0	0	0	0	0	0	0	0	0	0	0	0	0	0
	MCC10060	c33	22	0	0	0	0	0	0	0	0	0	0	0	0	0	0	0	0	0	0	0	0	0	0	0	0	0	0	0	0	0	0	0	0	0	0	0	0	0	0	0	0	0	0	0	0	0	0
	MCC10060	c33	23	0	0	0	0	0	0	0	0	0	0	0	0	0	0	0	0	0	0	0	0	0	0	0	0	0	0	0	0	0	0	0	0	0	0	0	0	0	0	0	0	0	0	0	0	0	0
	MCC10060	c33	24	0	0	0	0	0	0	0	0	0	0	0	0	0	0	0	0	0	0	0	0	0	0	0	0	0	0	0	0	0	0	0	0	0	0	0	0	0	0	0	0	0	0	0	0	0	0
	MCC10060	c33	25	0	0	0	0	0	0	0	0	0	0	0	0	0	0	0	0	0	0	0	0	0	0	0	0	0	0	0	0	0	0	0	0	0	0	0	0	0	0	0	0	0	0	0	0	0	0
	MCC10060	c33	26	0	0	0	0	0	0	0	0	0	0	0	0	0	0	0	0	0	0	0	0	0	0	0	0	0	0	0	0	0	0	0	0	0	0	0	0	0	0	0	0	0	0	0	0	0	0
	MCC10060	c33	27	0	0	0	0	0	0	0	0	0	0	0	0	0	0	0	0	0	0	0	0	0	0	0	0	0	0	0	0	0	0	0	0	0	0	0	0	0	0	0	0	0	0	0	0	0	0
	MCC10060	c33	28	0	0	0	0	0	0	0	0	0	0	0	0	0	0	0	0	0	0	0	0	0	0	0	0	0	0	0	0	0	0	0	0	0	0	0	0	0	0	0	0	0	0	0	0	0	0
	MCC10060	c33	29	0	0	0	0	0	0	0	0	0	0	0	0	0	0	0	0	0	0	0	0	0	0	0	0	0	0	0	0	0	0	0	0	0	0	0	0	0	0	0	0	0	0	0	0	0	0
	MCC10060	c33	30	0	0	0	0	0	0	0	0	0	0	0	0	0	0	0	0	0	0	0	0	0	0	0	0	0	0	0	0	0	0	0	0	0	0	0	0	0	0	0	0	0	0	0	0	0	0
	MCC10060	c33	31	0	0	0	0	0	0	0	0	0	0	0	0	0	0	0	0	0	0	0	0	0	0	0	0	0	0	0	0	0	0	0	0	0	0	0	0	0	0	0	0	0	0	0	0	0	0
	MCC10060	c33	32	0	0	0	0	0	0	0	0	0	0	0	0	0	0	0	0	0	0	0	0	0	0	0	0	0	0	0	0	0	0	0	0	0	0	0	0	0	0	0	0	0	0	0	0	0	0
	MCC10060	c33	33	0	0	0	0	0	0	0	0	0	0	0	0	0	0	0	0	0	0	0	0	0	0	0	0	0	0	0	0	0	0	0	0	0	0	0	0	0	0	0	0	0	0	0	0	0	0
	MCC10060	c33	34	0	0	0	0	0	0	0	0	0	0	0	0	0	0	0	0	0	0	0	0	0	0	0	0	0	0	0	0	0	0	0	0	0	0	0	0	0	0	0	0	0	0	0	0	0	0
	MCC10060	c33	35	0	0	0	0	0	0	0	0	0	0	0	0	0	0	0	0	0	0	0	0	0	0	0	0	0	0	0	0	0	0	0	0	0	0	0	0	0	0	0	0	0	0	0	0	0	0
	MCC10060	c33	36	0	0	0	0	0	0	0	0	0	0	0	0	0	0	0	0	0	0	0	0	0	0	0	0	0	0	0	0	0	0	0	0	0	0	0	0	0	0	0	0	0	0	0	0	0	0
	MCC10060	c33	37	0	0	0	0	0	0	0	0	0	0	0	0	0	0	0	0	0	0	0	0	0	0	0	0	0	0	0	0	0	0	0	0	0	0	0	0	0	0	0	0	0	0	0	0	0	0
	MCC10060	c33	38	0	0	0	0	0	0	0	0	0	0	0	0	0	0	0	0	0	0	0	0	0	0	0	0	0	0	0	0	0	0	0	0	0	0	0	0	0	0	0	0	0	0	0	0	0	0
	MCC10067		1	0	0	0	0	0	0	0	0	0	0	0	0	0	0	0	0	0	0	0	0	0	0	0	0	0	0	0	0	0	0	0	0	0	0	0	0	0	0	0	0	0	0	0	0	0	0
	MCC10067		2	0	0	0	0	0	0	0	0	0	0	0	0	0	0	0	0	0	0	0	0	0	0	0	0	0	0	0	0	0	0	0	0	0	0	0	0	0	0	0	0	0	0	0	0	0	0
	MCC10067		3	0	0	0	0	0	0	0	0	0	0	0	0	0	0	0	0	0	0	0	0	0	0	0	0	0	0	0	0	0	0	0	0	0	0	0	0	0	0	0	0	0	0	0	0	0	0
	MCC10067		4	0	0	0	0	0	0	0	0	0	0	0	0	0	0	0	0	0	0	0	0	0	0	0	0	0	0	0	0	0	0	0	0	0	0	0	0	0	0	0	0	0	0	0	0	0	0
	MCC10067		5	0	0	0	0	0	0	0	0	0	0	0	0	0	0	0	0	0	0	0	0	0	0	0	0	0	0	0	0	0	0	0	0	0	0	0	0	0	0	0	0	0	0	0	0	0	0
	MCC10067		6	0	0	0	0	0	0	0	0	0	0	0	0	0	0	0	0	0	0	0	0	0	0	0	0	0	0	0	0	0	0	0	0	0	0	0	0	0	0	0	0	0	0	0	0	0	0
	MCC10067		7	0	0	0	0	0	0	0	0	0	0	0	0	0	0	0	0	0	0	0	0	0	0	0	0	0	0	0	0	0	0	0	0	0	0	0	0	0	0	0	0	0	0	0	0	0	0
	MCC10067		8	0	0	0	0	0	0	0	0	0	0	0	0	0	0	0	0	0	0	0	0	0	0	0	0	0	0	0	0	0	0	0	0	0	0	0	0	0	0	0	0	0	0	0	0	0	0
	MCC10067		9	0	0	0	0	0	0	0	0	0	0	0	0	0	0	0	0	0	0	0	0	0	0	0	0	0	0	0	0	0	0	0	0	0	0	0	0	0	0	0	0	0	0	0	0	0	0
	MCC10067		10	0	0	0	0	0	0	0	0	0	0	0	0	0	0	0	0	0	0	0	0	0	0	0	0	0	0	0	0	0	0	0	0	0	0	0	0	0	0	0	0	0	0	0	0	0	0
	MCC10067		11	0	0	0	0	0	0	0	0	0	0	0	0	0	0	0	0	0	0	0	0	0	0	0	0	0	0	0	0	0	0	0	0	0	0	0	0	0	0	0	0	0	0	0	0	0	0
	MCC10067		12	0	0	0	0	0	0	0	0	0	0	0	0	0	0	0	0	0	0	0	0	0	0	0	0	0	0	0	0	0	0	0	0	0	0	0	0	0	0	0	0	0	0	0	0	0	0
	MCC10067		13	0	0	0	0	0	0	0	0	0	0	0	0	0	0	0	0	0	0	0	0	0	0	0	0	0	0	0	0	0	0	0	0	0	0	0	0	0	0	0	0	0	0	0	0	0	0
	MCC10067		14	0	0	0	0	0	0	0	0	0	0	0	0	0	0	0	0	0	0	0	0	0	0	0	0	0	0	0	0	0	0	0	0	0	0	0	0	0	0	0	0	0	0	0	0	0	0
	MCC10067		15	0	0	0	0	0	0	0	0	0	0	0	0	0	0	0	0	0	0	0	0	0	0	0	0	0	0	0	0	0	0	0	0	0	0	0	0	0	0	0	0	0	0	0	0	0	0
	MCC10067		16	0	0	0	0	0	0	0	0	0	0	0	0	0	0	0	0	0	0	0	0	0	0	0	0	0	0	0	0	0	0	0	0	0	0	0	0	0	0	0	0	0	0	0	0	0	0
	MCC10067		17	0	0	0	0	0	0	0	0	0	0	0	0	0	0	0	0	0	0	0	0	0	0	0	0	0	0	0	0	0	0	0	0	0	0	0	0	0	0	0	0	0	0	0	0	0	0
	MCC10067		18	0	0	0	0	0	0	0	0	0	0	0	0	0	0	0	0	0	0	0	0	0	0	0	0	0	0	0	0	0	0	0	0	0	0	0	0	0	0	0	0	0	0	0	0	0	0
	MCC10067		19	0	0	0	0	0	0	0	0	0	0	0	0	0	0	0	0	0	0	0	0	0	0	0	0	0	0	0	0	0	0	0	0	0	0	0	0	0	0	0	0	0	0	0	0	0	0
	MCC10067		20	0	0	0	0	0	0	0	0	0	0	0	0	0	0	0	0	0	0	0	0	0	0	0	0	0	0	0	0	0	0	0	0	0	0	0	0	0	0	0	0	0	0	0	0	0	0
	MCC10067		21	0	0	0	0	0	0	0	0	0	0	0	0	0	0	0	0	0	0	0	0	0	0	0	0	0	0	0	0	0	0	0	0	0	0	0	0	0	0	0	0	0	0	0	0	0	0
	MCC10067		22	0	0	0	0	0	0	0	0	0	0	0	0	0	0	0	0	0	0	0	0	0	0	0	0	0	0	0	0	0	0	0	0	0	0	0	0	0	0	0	0	0	0	0	0	0	0
	MCC10067		23	0	0	0	0	0	0	0	0	0	0	0	0	0	0	0	0	0	0	0	0	0	0	0	0	0	0	0	0	0	0	0	0	0	0	0	0	0	0	0	0	0	0	0	0	0	0
	MCC10067		24	0	0	0	0	0	0	0	0	0	0	0	0	0	0	0	0	0	0	0	0	0	0	0	0	0	0	0	0	0	0	0	0	0	0	0	0	0	0	0	0	0	0	0	0	0	0
	MCC10067		25	0	0	0	0	0	0	0	0	0	0	0	0	0	0	0	0	0	0	0	0	0	0	0	0	0	0	0	0	0	0	0	0	0	0	0	0	0	0	0	0	0	0	0	0	0	0
	MCC10067		26	0	0	0	0	0	0	0	0	0	0	0	0	0	0	0	0	0	0	0	0	0	0	0	0	0	0	0	0	0	0	0	0	0	0	0	0	0	0	0	0	0	0	0	0	0	0
	MCC10067		27	0	0	0	0	0	0	0	0	0	0	0	0	0	0	0	0	0	0	0	0	0	0	0	0	0	0	0	0	0	0	0	0	0	0	0	0	0	0	0	0	0	0	0	0	0	0
	MCC10067		28	0	0	0	0	0	0	0	0	0	0	0	0	0	0	0	0	0	0	0	0	0	0	0	0	0	0	0	0	0	0	0	0	0	0	0	0	0	0	0	0	0	0	0	0	0	0
	MCC10067		29	0	0	0	0	0	0	0	0	0	0	0	0	0	0	0	0	0	0	0	0	0	0	0	0	0	0	0	0	0	0	0	0	0	0	0	0	0	0	0	0	0	0	0	0	0	0
	MCC10067		30	0	0	0	0	0	0	0	0	0	0	0	0	0	0	0	0	0	0	0	0	0	0	0	0	0	0	0	0	0	0	0	0	0	0	0	0	0	0	0	0	0	0	0	0	0	0
	MCC10068		1	0	0	0	0	0	0	0	0	0	0	0	0	0	0	0	0	0	0	0	0	0	0	0	0	0	0	0	0	0	0	0	0	0	0	0	0	0	0	0	0	0	0	0	0	0	0
	MCC10068		2	0	0	0	0	0	0	0	0	0	0	0	0	0	0	0	0	0	0	0	0	0	0	0	0	0	0	0	0	0	0	0	0	0	0	0	0	0	0	0	0	0	0	0	0	0	0
	MCC10068		3	0	0	0	0	0	0	0	0	0	0	0	0	0	0	0	0	0	0	0	0	0	0	0	0	0	0	0	0	0	0	0	0	0	0	0	0	0	0	0	0	0	0	0	0	0	0
	MCC10068		4	0	0	0	0	0	0	0	0	0	0	0	0	0	0	0	0	0	0	0	0	0	0	0	0	0	0	0	0	0	0	0	0	0	0	0	0	0	0	0	0	0	0	0	0	0	0
	MCC10068		5	0	0	0	0	0	0	0	0	0	0	0	0	0	0	0	0	0	0	0	0	0	0	0	0	0	0	0	0	0	0	0	0	0	0	0	0	0	0	0	0	0	0	0	0	0	0
	MCC10068		6	0	0	0	0	0	0	0	0	0	0	0	0	0	0	0	0	0	0	0	0	0	0	0	0	0	0	0	0	0	0	0	0	0	0	0	0	0	0	0	0	0	0	0	0	0	0
	MCC10068		7	0	0	0	0	0	0	0	0	0	0	0	0	0	0	0	0	0	0	0	0	0	0	0	0	0	0	0	0	0	0	0	0	0	0	0	0	0	0	0	0	0	0	0	0	0	0
	MCC10068		8	0	0	0	0	0	0	0	0	0	0	0	0	0	0	0	0	0	0	0	0	0	0	0	0	0	0	0	0	0	0	0	0	0	0	0	0	0	0	0	0	0	0	0	0	0	0
	MCC10068		9	0	0	0	0	0	0	0	0	0	0	0	0	0	0	0	0	0	0	0	0	0	0	0	0	0	0	0	0	0	0	0	0	0	0	0	0	0	0	0	0	0	0	0	0	0	0
	MCC10068		10	0	0	0	0	0	0	0	0	0	0	0	0	0	0	0	0	0	0	0	0	0	0	0	0	0	0	0	0	0	0	0	0	0	0	0	0	0	0	0	0	0	0	0	0	0	0
	MCC10068		11	0	0	0	0	0	0	0	0	0	0	0	0	0	0	0	0	0	0	0	0	0	0	0	0	0	0	0	0	0	0	0	0	0	0	0	0	0	0	0	0	0	0	0	0	0	0
	MCC10068		12	0	0	0	0	0	0	0	0	0	0	0	0	0	0	0	0	0	0	0	0	0	0	0	0	0	0	0	0	0	0	0	0	0	0	0	0	0	0	0	0	0	0	0	0	0	0
	MCC10068		13	0	0	0	0	0	0	0	0	0	0	0	0	0	0	0	0	0	0	0	0	0	0	0	0	0	0	0	0	0	0	0	0	0	0	0	0	0	0	0	0	0	0	0	0	0	0
	MCC10068		14	0	0	0	0	0	0	0	0	0	0	0	0	0	0	0	0	0	0	0	0	0	0	0	0	0	0	0	0	0	0	0	0	0	0	0	0	0	0	0	0	0	0	0	0	0	0
	MCC10068		15	0	0	0	0	0	0	0	0	0	0	0	0	0	0	0	0	0	0	0	0	0	0	0	0	0	0	0	0	0	0	0	0	0	0	0	0	0	0	0	0	0	0	0	0	0	0
	MCC10068		16	0	0	0	0	0	0	0	0	0	0	0	0	0	0	0	0	0	0	0	0	0	0	0	0	0	0	0	0	0	0	0	0	0	0	0	0	0	0	0	0	0	0	0	0	0	0
	MCC10068		17	0	0	0	0	0	0	0	0	0	0	0	0	0	0	0	0	0	0	0	0	0	0	0	0	0	0	0	0	0	0	0	0	0	0	0	0	0	0	0	0	0	0	0	0	0	0
	MCC10068		18	0	0	0	0	0	0	0	0	0	0	0	0	0	0	0	0	0	0	0	0	0	0	0	0	0	0	0	0	0	0	0	0	0	0	0	0	0	0	0	0	0	0	0	0	0	0
	MCC10068		19	0	0	0	0	0	0	0	0	0	0	0	0	0	0	0	0	0	0	0	0	0	0	0	0	0	0	0	0	0	0	0	0	0	0	0	0	0	0	0	0	0	0	0	0	0	0
	MCC10068		20	0	0	0	0	0	0	0	0	0	0	0	0	0	0	0	0	0	0	0	0	0	0	0	0	0	0	0	0	0	0	0	0	0	0	0	0	0	0	0	0	0	0	0	0	0	0
	MCC10068		21	0	0	0	0	0	0	0	0	0	0	0	0	0	0	0	0	0	0	0	0	0	0	0	0	0	0	0	0	0	0	0	0	0	0	0	0	0	0	0	0	0	0	0	0	0	0
	MCC10068		22	0	0	0	0	0	0	0	0	0	0	0	0	0	0	0	0	0	0	0	0	0	0	0	0	0	0	0	0	0	0	0	0	0	0	0	0	0	0	0	0	0	0	0	0	0	0
	MCC10068		23	0	0	0	0	0	0	0	0	0	0	0	0	0	0	0	0	0	0	0	0	0	0	0	0	0	0	0	0	0	0	0	0	0	0	0	0	0	0	0	0	0	0	0	0	0	0
	MCC10068		24	0	0	0	0	0	0	0	0	0	0	0	0	0	0	0	0	0	0	0	0	0	0	0	0	0	0	0	0	0	0	0	0	0	0	0	0	0	0	0	0	0	0	0	0	0	0
	MCC10068		25	0	0	0	0	0	0	0	0	0	0	0	0	0	0	0	0	0	0	0	0	0	0	0	0	0	0	0	0	0	0	0	0	0	0	0	0	0	0	0	0	0	0	0	0	0	0
	MCC10068		26	0	0	0	0	0	0	0	0	0	0	0	0	0	0	0	0	0	0	0	0	0	0	0	0	0	0	0	0	0	0	0	0	0	0	0	0	0	0	0	0	0	0	0	0	0	0
	MCC10068		27	0	0	0	0	0	0	0	0	0	0	0	0	0	0	0	0	0	0	0	0	0	0	0	0	0	0	0	0	0	0	0	0	0	0	0	0	0	0	0	0	0	0	0	0	0	0
	MCC10068		28	0	0	0	0	0	0	0	0	0	0	0	0	0	0	0	0	0	0	0	0	0	0	0	0	0	0	0	0	0	0	0	0	0	0	0	0	0	0	0	0	0	0	0	0	0	0
	MCC10068		29	0	0	0	0	0	0	0	0	0	0	0	0	0	0	0	0	0	0	0	0	0	0	0	0	0	0	0	0	0	0	0	0	0	0	0	0	0	0	0	0	0	0	0	0	0	0
	MCC10068		30	0	0	0	0	0	0	0	0	0	0	0	0	0	0	0	0	0	0	0	0	0	0	0	0	0	0	0	0	0	0	0	0	0	0	0	0	0	0	0	0	0	0	0	0	0	0
	MCC10070		1	0	0	0	0	0	0	0	0	0	0	0	0	0	0	0	0	0	0	0	0	0	0	0	0	0	0	0	0	0	0	0	0	0	0	0	0	0	0	0	0	0	0	0	0	0	0
	MCC10070		2	0	0	0	0	0	0	0	0	0	0	0	0	0	0	0	0	0	0	0	0	0	0	0	0	0	0	0	0	0	0	0	0	0	0	0	0	0	0	0	0	0	0	0	0	0	0
	MCC10070		3	0	0	0	0	0	0	0	0	0	0	0	0	0	0	0	0	0	0	0	0	0	0	0	0	0	0	0	0	0	0	0	0	0	0	0	0	0	0	0	0	0	0	0	0	0	0
	MCC10070		4	0	0	0	0	0	0	0	0	0	0	0	0	0	0	0	0	0	0	0	0	0	0	0	0	0	0	0	0	0	0	0	0	0	0	0	0	0	0	0	0	0	0	0	0	0	0
	MCC10070		5	0	0	0	0	0	0	0	0	0	0	0	0	0	0	0	0	0	0	0	0	0	0	0	0	0	0	0	0	0	0	0	0	0	0	0	0	0	0	0	0	0	0	0	0	0	0
	MCC10070		6	0	0	0	0	0	0	0	0	0	0	0	0	0	0	0	0	0	0	0	0	0	0	0	0	0	0	0	0	0	0	0	0	0	0	0	0	0	0	0	0	0	0	0	0	0	0
	MCC10070		7	0	0	0	0	0	0	0	0	0	0	0	0	0	0	0	0	0	0	0	0	0	0	0	0	0	0	0	0	0	0	0	0	0	0	0	0	0	0	0	0	0	0	0	0	0	0
	MCC10070		8	0	0	0	0	0	0	0	0	0	0	0	0	0	0	0	0	0	0	0	0	0	0	0	0	0	0	0	0	0	0	0	0	0	0	0	0	0	0	0	0	0	0	0	0	0	0
	MCC10070		9	0	0	0	0	0	0	0	0	0	0	0	0	0	0	0	0	0	0	0	0	0	0	0	0	0	0	0	0	0	0	0	0	0	0	0	0	0	0	0	0	0	0	0	0	0	0
	MCC10070		10	0	0	0	0	0	0	0	0	0	0	0	0	0	0	0	0	0	0	0	0	0	0	0	0	0	0	0	0	0	0	0	0	0	0	0	0	0	0	0	0	0	0	0	0	0	0
	MCC10070		11	0	0	0	0	0	0	0	0	0	0	0	0	0	0	0	0	0	0	0	0	0	0	0	0	0	0	0	0	0	0	0	0	0	0	0	0	0	0	0	0	0	0	0	0	0	0
	MCC10070		12	0	0	0	0	0	0	0	0	0	0	0	0	0	0	0	0	0	0	0	0	0	0	0	0	0	0	0	0	0	0	0	0	0	0	0	0	0	0	0	0	0	0	0	0	0	0
	MCC10070		13	0	0	0	0	0	0	0	0	0	0	0	0	0	0	0	0	0	0	0	0	0	0	0	0	0	0	0	0	0	0	0	0	0	0	0	0	0	0	0	0	0	0	0	0	0	0
	MCC10070		14	0	0	0	0	0	0	0	0	0	0	0	0	0	0	0	0	0	0	0	0	0	0	0	0	0	0	0	0	0	0	0	0	0	0	0	0	0	0	0	0	0	0	0	0	0	0
	MCC10070		15	0	0	0	0	0	0	0	0	0	0	0	0	0	0	0	0	0	0	0	0	0	0	0	0	0	0	0	0	0	0	0	0	0	0	0	0	0	0	0	0	0	0	0	0	0	0
	MCC10070		16	0	0	0	0	0	0	0	0	0	0	0	0	0	0	0	0	0	0	0	0	0	0	0	0	0	0	0	0	0	0	0	0	0	0	0	0	0	0	0	0	0	0	0	0	0	0
	MCC10070		17	0	0	0	0	0	0	0	0	0	0	0	0	0	0	0	0	0	0	0	0	0	0	0	0	0	0	0	0	0	0	0	0	0	0	0	0	0	0	0	0	0	0	0	0	0	0
	MCC10070		18	0	0	0	0	0	0	0	0	0	0	0	0	0	0	0	0	0	0	0	0	0	0	0	0	0	0	0	0	0	0	0	0	0	0	0	0	0	0	0	0	0	0	0	0	0	0
	MCC10070		19	0	0	0	0	0	0	0	0	0	0	0	0	0	0	0	0	0	0	0	0	0	0	0	0	0	0	0	0	0	0	0	0	0	0	0	0	0	0	0	0	0	0	0	0	0	0
	MCC10070		20	0	0	0	0	0	0	0	0	0	0	0	0	0	0	0	0	0	0	0	0	0	0	0	0	0	0	0	0	0	0	0	0	0	0	0	0	0	0	0	0	0	0	0	0	0	0
	MCC10070		21	0	0	0	0	0	0	0	0	0	0	0	0	0	0	0	0	0	0	0	0	0	0	0	0	0	0	0	0	0	0	0	0	0	0	0	0	0	0	0	0	0	0	0	0	0	0
	MCC10070	on a contig without cas	1	0	0	0	0	0	0	0	0	0	0	0	0	0	0	0	0	0	0	0	0	0	0	0	0	0	0	0	0	0	0	0	0	0	0	0	0	0	0	0	0	0	0	0	0	0	0
	MCC10070	c31	2	0	0	0	0	0	0	0	0	0	0	0	0	0	0	0	0	0	0	0	0	0	0	0	0	0	0	0	0	0	0	0	0	0	0	0	0	0	0	0	0	0	0	0	0	0	0
	MCC10070	c31	3	0	0	0	0	0	0	0	0	0	0	0	0	0	0	0	0	0	0	0	0	0	0	0	0	0	0	0	0	0	0	0	0	0	0	0	0	0	0	0	0	0	0	0	0	0	0
	MCC10070	c31	4	0	0	0	0	0	0	0	0	0	0	0	0	0	0	0	0	0	0	0	0	0	0	0	0	0	0	0	0	0	0	0	0	0	0	0	0	0	0	0	0	0	0	0	0	0	0
	MCC10070	c31	5	0	0	0	0	0	0	0	0	0	0	0	0	0	0	0	0	0	0	0	0	0	0	0	0	0	0	0	0	0	0	0	0	0	0	0	0	0	0	0	0	0	0	0	0	0	0
	MCC10070	c31	6	0	0	0	0	0	0	0	0	0	0	0	0	0	0	0	0	0	0	0	0	0	0	0	0	0	0	0	0	0	0	0	0	0	0	0	0	0	0	0	0	0	0	0	0	0	0
	MCC10070	c31	7	0	0	0	0	0	0	0	0	0	0	0	0	0	0	0	0	0	0	0	0	0	0	0	0	0	0	0	0	0	0	0	0	0	0	0	0	0	0	0	0	0	0	0	0	0	0
	MCC10070	c31	8	0	0	0	0	0	0	0	0	0	0	0	0	0	0	0	0	0	0	0	0	0	0	0	0	0	0	0	0	0	0	0	0	0	0	0	0	0	0	0	0	0	0	0	0	0	0
	MCC10070	c31	9	0	0	0	0	0	0	0	0	0	0	0	0	0	0	0	0	0	0	0	0	0	0	0	0	0	0	0	0	0	0	0	0	0	0	0	0	0	0	0	0	0	0	0	0	0	0
	MCC10070	c31	10	0	0	0	0	0	0	0	0	0	0	0	0	0	0	0	0	0	0	0	0	0	0	0	0	0	0	0	0	0	0	0	0	0	0	0	0	0	0	0	0	0	0	0	0	0	0
	MCC10070	c31	11	0	0	0	0	0	0	0	0	0	0	0	0	0	0	0	0	0	0	0	0	0	0	0	0	0	0	0	0	0	0	0	0	0	0	0	0	0	0	0	0	0	0	0	0	0	0
	MCC10070	c31	12	0	0	0	0	0	0	0	0	0	0	0	0	0	0	0	0	0	0	0	0	0	0	0	0	0	0	0	0	0	0	0	0	0	0	0	0	0	0	0	0	0	0	0	0	0	0
	MCC10070	c31	13	0	0	0	0	0	0	0	0	0	0	0	0	0	0	0	0	0	0	0	0	0	0	0	0	0	0	0	0	0	0	0	0	0	0	0	0	0	0	0	0	0	0	0	0	0	0
	MCC10070	c31	14	0	0	0	0	0	0	0	0	0	0	0	0	0	0	0	0	0	0	0	0	0	0	0	0	0	0	0	0	0	0	0	0	0	0	0	0	0	0	0	0	0	0	0	0	0	0
	MCC10070	c31	15	0	0	0	0	0	0	0	0	0	0	0	0	0	0	0	0	0	0	0	0	0	0	0	0	0	0	0	0	0	0	0	0	0	0	0	0	0	0	0	0	0	0	0	0	0	0
	MCC10070	c31	16	0	0	0	0	0	0	0	0	0	0	0	0	0	0	0	0	0	0	0	0	0	0	0	0	0	0	0	0	0	0	0	0	0	0	0	0	0	0	0	0	0	0	0	0	0	0
	MCC10070	c31	17	0	0	0	0	0	0	0	0	0	0	0	0	0	0	0	0	0	0	0	0	0	0	0	0	0	0	0	0	0	0	0	0	0	0	0	0	0	0	0	0	0	0	0	0	0	0
	MCC10070	c31	18	0	0	0	0	0	0	0	0	0	0	0	0	0	0	0	0	0	0	0	0	0	0	0	0	0	0	0	0	0	0	0	0	0	0	0	0	0	0	0	0	0	0	0	0	0	0
	MCC10070	c31	19	0	0	0	0	0	0	0	0	0	0	0	0	0	0	0	0	0	0	0	0	0	0	0	0	0	0	0	0	0	0	0	0	0	0	0	0	0	0	0	0	0	0	0	0	0	0
	MCC10070	c31	20	0	0	0	0	0	0	0	0	0	0	0	0	0	0	0	0	0	0	0	0	0	0	0	0	0	0	0	0	0	0	0	0	0	0	0	0	0	0	0	0	0	0	0	0	0	0
	MCC10070	c31	21	0	0	0	0	0	0	0	0	0	0	0	0	0	0	0	0	0	0	0	0	0	0	0	0	0	0	0	0	0	0	0	0	0	0	0	0	0	0	0	0	0	0	0	0	0	0
	MCC10070	c31	22	0	0	0	0	0	0	0	0	0	0	0	0	0	0	0	0	0	0	0	0	0	0	0	0	0	0	0	0	0	0	0	0	0	0	0	0	0	0	0	0	0	0	0	0	0	0
	MCC10070	c31	23	0	0	0	0	0	0	0	0	0	0	0	0	0	0	0	0	0	0	0	0	0	0	0	0	0	0	0	0	0	0	0	0	0	0	0	0	0	0	0	0	0	0	0	0	0	0
	MCC10070	c31	24	0	0	0	0	0	0	0	0	0	0	0	0	0	0	0	0	0	0	0	0	0	0	0	0	0	0	0	0	0	0	0	0	0	0	0	0	0	0	0	0	0	0	0	0	0	0
	MCC10070	c31	25	0	0	0	0	0	0	0	0	0	0	0	0	0	0	0	0	0	0	0	0	0	0	0	0	0	0	0	0	0	0	0	0	0	0	0	0	0	0	0	0	0	0	0	0	0	0
	MCC10070	c31	26	0	0	0	0	0	0	0	0	0	0	0	0	0	0	0	0	0	0	0	0	0	0	0	0	0	0	0	0	0	0	0	0	0	0	0	0	0	0	0	0	0	0	0	0	0	0
	MCC10070	c31	27	0	0	0	0	0	0	0	0	0	0	0	0	0	0	0	0	0	0	0	0	0	0	0	0	0	0	0	0	0	0	0	0	0	0	0	0	0	0	0	0	0	0	0	0	0	0
	MCC10070	c31	28	0	0	0	0	0	0	0	0	0	0	0	0	0	0	0	0	0	0	0	0	0	0	0	0	0	0	0	0	0	0	0	0	0	0	0	0	0	0	0	0	0	0	0	0	0	0
	MCC10070	c31	29	0	0	0	0	0	0	0	0	0	0	0	0	0	0	0	0	0	0	0	0	0	0	0	0	0	0	0	0	0	0	0	0	0	0	0	0	0	0	0	0	0	0	0	0	0	0
	MCC10070	c31	30	0	0	0	0	0	0	0	0	0	0	0	0	0	0	0	0	0	0	0	0	0	0	0	0	0	0	0	0	0	0	0	0	0	0	0	0	0	0	0	0	0	0	0	0	0	0
	MCC10070	c31	31	0	0	0	0	0	0	0	0	0	0	0	0	0	0	0	0	0	0	0	0	0	0	0	0	0	0	0	0	0	0	0	0	0	0	0	0	0	0	0	0	0	0	0	0	0	0
	MCC10070	c31	32	0	0	0	0	0	0	0	0	0	0	0	0	0	0	0	0	0	0	0	0	0	0	0	0	0	0	0	0	0	0	0	0	0	0	0	0	0	0	0	0	0	0	0	0	0	0
	MCC10070	c31	33	0	0	0	0	0	0	0	0	0	0	0	0	0	0	0	0	0	0	0	0	0	0	0	0	0	0	0	0	0	0	0	0	0	0	0	0	0	0	0	0	0	0	0	0	0	0
	MCC10070	c31	34	0	0	0	0	0	0	0	0	0	0	0	0	0	0	0	0	0	0	0	0	0	0	0	0	0	0	0	0	0	0	0	0	0	0	0	0	0	0	0	0	0	0	0	0	0	0
	MCC10070	c31	35	0	0	0	0	0	0	0	0	0	0	0	0	0	0	0	0	0	0	0	0	0	0	0	0	0	0	0	0	0	0	0	0	0	0	0	0	0	0	0	0	0	0	0	0	0	0
	MCC10070	c31	36	0	0	0	0	0	0	0	0	0	0	0	0	0	0	0	0	0	0	0	0	0	0	0	0	0	0	0	0	0	0	0	0	0	0	0	0	0	0	0	0	0	0	0	0	0	0
	MCC10070	c31	37	0	0	0	0	0	0	0	0	0	0	0	0	0	0	0	0	0	0	0	0	0	0	0	0	0	0	0	0	0	0	0	0	0	0	0	0	0	0	0	0	0	0	0	0	0	0
	MCC10070	c31	38	0	0	0	0	0	0	0	0	0	0	0	0	0	0	0	0	0	0	0	0	0	0	0	0	0	0	0	0	0	0	0	0	0	0	0	0	0	0	0	0	0	0	0	0	0	0
	MCC10070	c31	39	0	0	0	0	0	0	0	0	0	0	0	0	0	0	0	0	0	0	0	0	0	0	0	0	0	0	0	0	0	0	0	0	0	0	0	0	0	0	0	0	0	0	0	0	0	0
	MCC10070	c31	40	0	0	0	0	0	0	0	0	0	0	0	0	0	0	0	0	0	0	0	0	0	0	0	0	0	0	0	0	0	0	0	0	0	0	0	0	0	0	0	0	0	0	0	0	0	0
	MCC10070	c31	41	0	0	0	0	0	0	0	0	0	0	0	0	0	0	0	0	0	0	0	0	0	0	0	0	0	0	0	0	0	0	0	0	0	0	0	0	0	0	0	0	0	0	0	0	0	0
	MCC10071		1	0	0	0	0	0	0	0	0	0	0	0	0	0	0	0	0	0	0	0	0	0	0	0	0	0	0	0	0	0	0	0	0	0	0	0	0	0	0	0	0	0	0	0	0	0	0
	MCC10071		2	0	0	0	0	0	0	0	0	0	0	0	0	0	0	0	0	0	0	0	0	0	0	0	0	0	0	0	0	0	0	0	0	0	0	0	0	0	0	0	0	0	0	0	0	0	0
	MCC10071		3	0	0	0	0	0	0	0	0	0	0	0	0	0	0	0	0	0	0	0	0	0	0	0	0	0	0	0	0	0	0	0	0	0	0	0	0	0	0	0	0	0	0	0	0	0	0
	MCC10071		4	0	0	0	0	0	0	0	0	0	0	0	0	0	0	0	0	0	0	0	0	0	0	0	0	0	0	0	0	0	0	0	0	0	0	0	0	0	0	0	0	0	0	0	0	0	0
	MCC10071		5	0	0	0	0	0	0	0	0	0	0	0	0	0	0	0	0	0	0	0	0	0	0	0	0	0	0	0	0	0	0	0	0	0	0	0	0	0	0	0	0	0	0	0	0	0	0
	MCC10071		6	0	0	0	0	0	0	0	0	0	0	0	0	0	0	0	0	0	0	0	0	0	0	0	0	0	0	0	0	0	0	0	0	0	0	0	0	0	0	0	0	0	0	0	0	0	0
	MCC10071		7	0	0	0	0	0	0	0	0	0	0	0	0	0	0	0	0	0	0	0	0	0	0	0	0	0	0	0	0	0	0	0	0	0	0	0	0	0	0	0	0	0	0	0	0	0	0
	MCC10071		8	0	0	0	0	0	0	0	0	0	0	0	0	0	0	0	0	0	0	0	0	0	0	0	0	0	0	0	0	0	0	0	0	0	0	0	0	0	0	0	0	0	0	0	0	0	0
	MCC10071		9	0	0	0	0	0	0	0	0	0	0	0	0	0	0	0	0	0	0	0	0	0	0	0	0	0	0	0	0	0	0	0	0	0	0	0	0	0	0	0	0	0	0	0	0	0	0
	MCC10071	on a contig without cas	1	0	0	0	0	0	0	0	0	0	0	0	0	0	0	0	0	0	0	0	0	0	0	0	0	0	0	0	0	0	0	0	0	0	0	0	0	0	0	0	0	0	0	0	0	0	0
	MCC10071	c23	2	0	0	0	0	0	0	0	0	0	0	0	0	0	0	0	0	0	0	0	0	0	0	0	0	0	0	0	0	0	0	0	0	0	0	0	0	0	0	0	0	0	0	0	0	0	0
	MCC10071	c23	3	0	0	0	0	0	0	0	0	0	0	0	0	0	0	0	0	0	0	0	0	0	0	0	0	0	0	0	0	0	0	0	0	0	0	0	0	0	0	0	0	0	0	0	0	0	0
	MCC10071	c23	4	0	0	0	0	0	0	0	0	0	0	0	0	0	0	0	0	0	0	0	0	0	0	0	0	0	0	0	0	0	0	0	0	0	0	0	0	0	0	0	0	0	0	0	0	0	0
	MCC10071	c23	5	0	0	0	0	0	0	0	0	0	0	0	0	0	0	0	0	0	0	0	0	0	0	0	0	0	0	0	0	0	0	0	0	0	0	0	0	0	0	0	0	0	0	0	0	0	0
	MCC10071	c23	6	0	0	0	0	0	0	0	0	0	0	0	0	0	0	0	0	0	0	0	0	0	0	0	0	0	0	0	0	0	0	0	0	0	0	0	0	0	0	0	0	0	0	0	0	0	0
	MCC10071	c23	7	0	0	0	0	0	0	0	0	0	0	0	0	0	0	0	0	0	0	0	0	0	0	0	0	0	0	0	0	0	0	0	0	0	0	0	0	0	0	0	0	0	0	0	0	0	0
	MCC10071	c23	8	0	0	0	0	0	0	0	0	0	0	0	0	0	0	0	0	0	0	0	0	0	0	0	0	0	0	0	0	0	0	0	0	0	0	0	0	0	0	0	0	0	0	0	0	0	0
	MCC10071	c23	9	0	0	0	0	0	0	0	0	0	0	0	0	0	0	0	0	0	0	0	0	0	0	0	0	0	0	0	0	0	0	0	0	0	0	0	0	0	0	0	0	0	0	0	0	0	0
	MCC10071	c23	10	0	0	0	0	0	0	0	0	0	0	0	0	0	0	0	0	0	0	0	0	0	0	0	0	0	0	0	0	0	0	0	0	0	0	0	0	0	0	0	0	0	0	0	0	0	0
	MCC10071	c23	11	0	0	0	0	0	0	0	0	0	0	0	0	0	0	0	0	0	0	0	0	0	0	0	0	0	0	0	0	0	0	0	0	0	0	0	0	0	0	0	0	0	0	0	0	0	0
	MCC10071	c23	12	0	0	0	0	0	0	0	0	0	0	0	0	0	0	0	0	0	0	0	0	0	0	0	0	0	0	0	0	0	0	0	0	0	0	0	0	0	0	0	0	0	0	0	0	0	0
	MCC10071	c23	13	0	0	0	0	0	0	0	0	0	0	0	0	0	0	0	0	0	0	0	0	0	0	0	0	0	0	0	0	0	0	0	0	0	0	0	0	0	0	0	0	0	0	0	0	0	0
	MCC10071	c23	14	0	0	0	0	0	0	0	0	0	0	0	0	0	0	0	0	0	0	0	0	0	0	0	0	0	0	0	0	0	0	0	0	0	0	0	0	0	0	0	0	0	0	0	0	0	0
	MCC10071	c23	15	0	0	0	0	0	0	0	0	0	0	0	0	0	0	0	0	0	0	0	0	0	0	0	0	0	0	0	0	0	0	0	0	0	0	0	0	0	0	0	0	0	0	0	0	0	0
	MCC10071	c23	16	0	0	0	0	0	0	0	0	0	0	0	0	0	0	0	0	0	0	0	0	0	0	0	0	0	0	0	0	0	0	0	0	0	0	0	0	0	0	0	0	0	0	0	0	0	0
	MCC10071	c23	17	0	0	0	0	0	0	0	0	0	0	0	0	0	0	0	0	0	0	0	0	0	0	0	0	0	0	0	0	0	0	0	0	0	0	0	0	0	0	0	0	0	0	0	0	0	0
	MCC10071	c23	18	0	0	0	0	0	0	0	0	0	0	0	0	0	0	0	0	0	0	0	0	0	0	0	0	0	0	0	0	0	0	0	0	0	0	0	0	0	0	0	0	0	0	0	0	0	0
	MCC10071	c23	19	0	0	0	0	0	0	0	0	0	0	0	0	0	0	0	0	0	0	0	0	0	0	0	0	0	0	0	0	0	0	0	0	0	0	0	0	0	0	0	0	0	0	0	0	0	0
	MCC10071	c23	20	0	0	0	0	0	0	0	0	0	0	0	0	0	0	0	0	0	0	0	0	0	0	0	0	0	0	0	0	0	0	0	0	0	0	0	0	0	0	0	0	0	0	0	0	0	0
	MCC10071	c23	21	0	0	0	0	0	0	0	0	0	0	0	0	0	0	0	0	0	0	0	0	0	0	0	0	0	0	0	0	0	0	0	0	0	0	0	0	0	0	0	0	0	0	0	0	0	0
	MCC10071	c23	22	0	0	0	0	0	0	0	0	0	0	0	0	0	0	0	0	0	0	0	0	0	0	0	0	0	0	0	0	0	0	0	0	0	0	0	0	0	0	0	0	0	0	0	0	0	0
	MCC10071	c23	23	0	0	0	0	0	0	0	0	0	0	0	0	0	0	0	0	0	0	0	0	0	0	0	0	0	0	0	0	0	0	0	0	0	0	0	0	0	0	0	0	0	0	0	0	0	0
	MCC10071	c23	24	0	0	0	0	0	0	0	0	0	0	0	0	0	0	0	0	0	0	0	0	0	0	0	0	0	0	0	0	0	0	0	0	0	0	0	0	0	0	0	0	0	0	0	0	0	0
	MCC10071	c23	25	0	0	0	0	0	0	0	0	0	0	0	0	0	0	0	0	0	0	0	0	0	0	0	0	0	0	0	0	0	0	0	0	0	0	0	0	0	0	0	0	0	0	0	0	0	0
	MCC10071	c23	26	0	0	0	0	0	0	0	0	0	0	0	0	0	0	0	0	0	0	0	0	0	0	0	0	0	0	0	0	0	0	0	0	0	0	0	0	0	0	0	0	0	0	0	0	0	0
	MCC10071	c23	27	0	0	0	0	0	0	0	0	0	0	0	0	0	0	0	0	0	0	0	0	0	0	0	0	0	0	0	0	0	0	0	0	0	0	0	0	0	0	0	0	0	0	0	0	0	0
	MCC10071	c23	28	0	0	0	0	0	0	0	0	0	0	0	0	0	0	0	0	0	0	0	0	0	0	0	0	0	0	0	0	0	0	0	0	0	0	0	0	0	0	0	0	0	0	0	0	0	0
	MCC10071	c23	29	0	0	0	0	0	0	0	0	0	0	0	0	0	0	0	0	0	0	0	0	0	0	0	0	0	0	0	0	0	0	0	0	0	0	0	0	0	0	0	0	0	0	0	0	0	0
	MCC10071	c23	30	0	0	0	0	0	0	0	0	0	0	0	0	0	0	0	0	0	0	0	0	0	0	0	0	0	0	0	0	0	0	0	0	0	0	0	0	0	0	0	0	0	0	0	0	0	0
	MCC10071	c23	31	0	0	0	0	0	0	0	0	0	0	0	0	0	0	0	0	0	0	0	0	0	0	0	0	0	0	0	0	0	0	0	0	0	0	0	0	0	0	0	0	0	0	0	0	0	0
	MCC10071	c23	32	0	0	0	0	0	0	0	0	0	0	0	0	0	0	0	0	0	0	0	0	0	0	0	0	0	0	0	0	0	0	0	0	0	0	0	0	0	0	0	0	0	0	0	0	0	0
	MCC10071	c23	33	0	0	0	0	0	0	0	0	0	0	0	0	0	0	0	0	0	0	0	0	0	0	0	0	0	0	0	0	0	0	0	0	0	0	0	0	0	0	0	0	0	0	0	0	0	0
	MCC10071	c23	34	0	0	0	0	0	0	0	0	0	0	0	0	0	0	0	0	0	0	0	0	0	0	0	0	0	0	0	0	0	0	0	0	0	0	0	0	0	0	0	0	0	0	0	0	0	0
	MCC10071	c23	35	0	0	0	0	0	0	0	0	0	0	0	0	0	0	0	0	0	0	0	0	0	0	0	0	0	0	0	0	0	0	0	0	0	0	0	0	0	0	0	0	0	0	0	0	0	0
	MCC10071	c23	36	0	0	0	0	0	0	0	0	0	0	0	0	0	0	0	0	0	0	0	0	0	0	0	0	0	0	0	0	0	0	0	0	0	0	0	0	0	0	0	0	0	0	0	0	0	0
	MCC10071	c23	37	0	0	0	0	0	0	0	0	0	0	0	0	0	0	0	0	0	0	0	0	0	0	0	0	0	0	0	0	0	0	0	0	0	0	0	0	0	0	0	0	0	0	0	0	0	0
	MCC10071	c23	38	0	0	0	0	0	0	0	0	0	0	0	0	0	0	0	0	0	0	0	0	0	0	0	0	0	0	0	0	0	0	0	0	0	0	0	0	0	0	0	0	0	0	0	0	0	0
	MCC10071	c23	39	0	0	0	0	0	0	0	0	0	0	0	0	0	0	0	0	0	0	0	0	0	0	0	0	0	0	0	0	0	0	0	0	0	0	0	0	0	0	0	0	0	0	0	0	0	0
	MCC10071	c23	40	0	0	0	0	0	0	0	0	0	0	0	0	0	0	0	0	0	0	0	0	0	0	0	0	0	0	0	0	0	0	0	0	0	0	0	0	0	0	0	0	0	0	0	0	0	0
	MCC10071	c23	41	0	0	0	0	0	0	0	0	0	0	0	0	0	0	0	0	0	0	0	0	0	0	0	0	0	0	0	0	0	0	0	0	0	0	0	0	0	0	0	0	0	0	0	0	0	0
	MCC10071	c23	42	0	0	0	0	0	0	0	0	0	0	0	0	0	0	0	0	0	0	0	0	0	0	0	0	0	0	0	0	0	0	0	0	0	0	0	0	0	0	0	0	0	0	0	0	0	0
	MCC10071	c23	43	0	0	0	0	0	0	0	0	0	0	0	0	0	0	0	0	0	0	0	0	0	0	0	0	0	0	0	0	0	0	0	0	0	0	0	0	0	0	0	0	0	0	0	0	0	0
	MCC10073		1	0	0	0	0	0	0	0	0	0	0	0	0	0	0	0	0	0	0	0	0	0	0	0	0	0	0	0	0	0	0	0	0	0	0	0	0	0	0	0	0	0	0	0	0	0	0
	MCC10073		2	0	0	0	0	0	0	0	0	0	0	0	0	0	0	0	0	0	0	0	0	0	0	0	0	0	0	0	0	0	0	0	0	0	0	0	0	0	0	0	0	0	0	0	0	0	0
	MCC10073		3	0	0	0	0	0	0	0	0	0	0	0	0	0	0	0	0	0	0	0	0	0	0	0	0	0	0	0	0	0	0	0	0	0	0	0	0	0	0	0	0	0	0	0	0	0	0
	MCC10073		4	0	0	0	0	0	0	0	0	0	0	0	0	0	0	0	0	0	0	0	0	0	0	0	0	0	0	0	0	0	0	0	0	0	0	0	0	0	0	0	0	0	0	0	0	0	0
	MCC10073		5	0	0	0	0	0	0	0	0	0	0	0	0	0	0	0	0	0	0	0	0	0	0	0	0	0	0	0	0	0	0	0	0	0	0	0	0	0	0	0	0	0	0	0	0	0	0
	MCC10073		6	0	0	0	0	0	0	0	0	0	0	0	0	0	0	0	0	0	0	0	0	0	0	0	0	0	0	0	0	0	0	0	0	0	0	0	0	0	0	0	0	0	0	0	0	0	0
	MCC10073		7	0	0	0	0	0	0	0	0	0	0	0	0	0	0	0	0	0	0	0	0	0	0	0	0	0	0	0	0	0	0	0	0	0	0	0	0	0	0	0	0	0	0	0	0	0	0
	MCC10073		8	0	0	0	0	0	0	0	0	0	0	0	0	0	0	0	0	0	0	0	0	0	0	0	0	0	0	0	0	0	0	0	0	0	0	0	0	0	0	0	0	0	0	0	0	0	0
	MCC10073		9	0	0	0	0	0	0	0	0	0	0	0	0	0	0	0	0	0	0	0	0	0	0	0	0	0	0	0	0	0	0	0	0	0	0	0	0	0	0	0	0	0	0	0	0	0	0
	MCC10073		10	0	0	0	0	0	0	0	0	0	0	0	0	0	0	0	0	0	0	0	0	0	0	0	0	0	0	0	0	0	0	0	0	0	0	0	0	0	0	0	0	0	0	0	0	0	0
	MCC10073		11	0	0	0	0	0	0	0	0	0	0	0	0	0	0	0	0	0	0	0	0	0	0	0	0	0	0	0	0	0	0	0	0	0	0	0	0	0	0	0	0	0	0	0	0	0	0
	MCC10073		12	0	0	0	0	0	0	0	0	0	0	0	0	0	0	0	0	0	0	0	0	0	0	0	0	0	0	0	0	0	0	0	0	0	0	0	0	0	0	0	0	0	0	0	0	0	0
	MCC10073		13	0	0	0	0	0	0	0	0	0	0	0	0	0	0	0	0	0	0	0	0	0	0	0	0	0	0	0	0	0	0	0	0	0	0	0	0	0	0	0	0	0	0	0	0	0	0
	MCC10073		14	0	0	0	0	0	0	0	0	0	0	0	0	0	0	0	0	0	0	0	0	0	0	0	0	0	0	0	0	0	0	0	0	0	0	0	0	0	0	0	0	0	0	0	0	0	0
	MCC10073		15	0	0	0	0	0	0	0	0	0	0	0	0	0	0	0	0	0	0	0	0	0	0	0	0	0	0	0	0	0	0	0	0	0	0	0	0	0	0	0	0	0	0	0	0	0	0
	MCC10073		16	0	0	0	0	0	0	0	0	0	0	0	0	0	0	0	0	0	0	0	0	0	0	0	0	0	0	0	0	0	0	0	0	0	0	0	0	0	0	0	0	0	0	0	0	0	0
	MCC10073		17	0	0	0	0	0	0	0	0	0	0	0	0	0	0	0	0	0	0	0	0	0	0	0	0	0	0	0	0	0	0	0	0	0	0	0	0	0	0	0	0	0	0	0	0	0	0
	MCC10073		18	0	0	0	0	0	0	0	0	0	0	0	0	0	0	0	0	0	0	0	0	0	0	0	0	0	0	0	0	0	0	0	0	0	0	0	0	0	0	0	0	0	0	0	0	0	0
	MCC10073		19	0	0	0	0	0	0	0	0	0	0	0	0	0	0	0	0	0	0	0	0	0	0	0	0	0	0	0	0	0	0	0	0	0	0	0	0	0	0	0	0	0	0	0	0	0	0
	MCC10073		20	0	0	0	0	0	0	0	0	0	0	0	0	0	0	0	0	0	0	0	0	0	0	0	0	0	0	0	0	0	0	0	0	0	0	0	0	0	0	0	0	0	0	0	0	0	0
	MCC10073		21	0	0	0	0	0	0	0	0	0	0	0	0	0	0	0	0	0	0	0	0	0	0	0	0	0	0	0	0	0	0	0	0	0	0	0	0	0	0	0	0	0	0	0	0	0	0
	MCC10073		22	0	0	0	0	0	0	0	0	0	0	0	0	0	0	0	0	0	0	0	0	0	0	0	0	0	0	0	0	0	0	0	0	0	0	0	0	0	0	0	0	0	0	0	0	0	0
	MCC10073		23	0	0	0	0	0	0	0	0	0	0	0	0	0	0	0	0	0	0	0	0	0	0	0	0	0	0	0	0	0	0	0	0	0	0	0	0	0	0	0	0	0	0	0	0	0	0
	MCC10073		24	0	0	0	0	0	0	0	0	0	0	0	0	0	0	0	0	0	0	0	0	0	0	0	0	0	0	0	0	0	0	0	0	0	0	0	0	0	0	0	0	0	0	0	0	0	0
	MCC10073		25	0	0	0	0	0	0	0	0	0	0	0	0	0	0	0	0	0	0	0	0	0	0	0	0	0	0	0	0	0	0	0	0	0	0	0	0	0	0	0	0	0	0	0	0	0	0
	MCC10073		26	0	0	0	0	0	0	0	0	0	0	0	0	0	0	0	0	0	0	0	0	0	0	0	0	0	0	0	0	0	0	0	0	0	0	0	0	0	0	0	0	0	0	0	0	0	0
	MCC10073		27	0	0	0	0	0	0	0	0	0	0	0	0	0	0	0	0	0	0	0	0	0	0	0	0	0	0	0	0	0	0	0	0	0	0	0	0	0	0	0	0	0	0	0	0	0	0
	MCC10073		28	0	0	0	0	0	0	0	0	0	0	0	0	0	0	0	0	0	0	0	0	0	0	0	0	0	0	0	0	0	0	0	0	0	0	0	0	0	0	0	0	0	0	0	0	0	0
	MCC10073		29	0	0	0	0	0	0	0	0	0	0	0	0	0	0	0	0	0	0	0	0	0	0	0	0	0	0	0	0	0	0	0	0	0	0	0	0	0	0	0	0	0	0	0	0	0	0
	MCC10073		30	0	0	0	0	0	0	0	0	0	0	0	0	0	0	0	0	0	0	0	0	0	0	0	0	0	0	0	0	0	0	0	0	0	0	0	0	0	0	0	0	0	0	0	0	0	0
	MCC10073		31	0	0	0	0	0	0	0	0	0	0	0	0	0	0	0	0	0	0	0	0	0	0	0	0	0	0	0	0	0	0	0	0	0	0	0	0	0	0	0	0	0	0	0	0	0	0
	MCC10073		32	0	0	0	0	0	0	0	0	0	0	0	0	0	0	0	0	0	0	0	0	0	0	0	0	0	0	0	0	0	0	0	0	0	0	0	0	0	0	0	0	0	0	0	0	0	0
	MCC10073		33	0	0	0	0	0	0	0	0	0	0	0	0	0	0	0	0	0	0	0	0	0	0	0	0	0	0	0	0	0	0	0	0	0	0	0	0	0	0	0	0	0	0	0	0	0	0
	MCC10073		34	0	0	0	0	0	0	0	0	0	0	0	0	0	0	0	0	0	0	0	0	0	0	0	0	0	0	0	0	0	0	0	0	0	0	0	0	0	0	0	0	0	0	0	0	0	0
	MCC10073		35	0	0	0	0	0	0	0	0	0	0	0	0	0	0	0	0	0	0	0	0	0	0	0	0	0	0	0	0	0	0	0	0	0	0	0	0	0	0	0	0	0	0	0	0	0	0
	MCC10073		36	0	0	0	0	0	0	0	0	0	0	0	0	0	0	0	0	0	0	0	0	0	0	0	0	0	0	0	0	0	0	0	0	0	0	0	0	0	0	0	0	0	0	0	0	0	0
	MCC10073		37	0	0	0	0	0	0	0	0	0	0	0	0	0	0	0	0	0	0	0	0	0	0	0	0	0	0	0	0	0	0	0	0	0	0	0	0	0	0	0	0	0	0	0	0	0	0
	MCC10073		38	0	0	0	0	0	0	0	0	0	0	0	0	0	0	0	0	0	0	0	0	0	0	0	0	0	0	0	0	0	0	0	0	0	0	0	0	0	0	0	0	0	0	0	0	0	0
	MCC10073		39	0	0	0	0	0	0	0	0	0	0	0	0	0	0	0	0	0	0	0	0	0	0	0	0	0	0	0	0	0	0	0	0	0	0	0	0	0	0	0	0	0	0	0	0	0	0
	MCC10074		1	0	0	0	0	0	0	0	0	0	0	0	0	0	0	0	0	0	0	0	0	0	0	0	0	0	0	0	0	0	0	0	0	0	0	0	0	0	0	0	0	0	0	0	0	0	0
	MCC10074		2	0	0	0	0	0	0	0	0	0	0	0	0	0	0	0	0	0	0	0	0	0	0	0	0	0	0	0	0	0	0	0	0	0	0	0	0	0	0	0	0	0	0	0	0	0	0
	MCC10074		3	0	0	0	0	0	0	0	0	0	0	0	0	0	0	0	0	0	0	0	0	0	0	0	0	0	0	0	0	0	0	0	0	0	0	0	0	0	0	0	0	0	0	0	0	0	0
	MCC10074		4	0	0	0	0	0	0	0	0	0	0	0	0	0	0	0	0	0	0	0	0	0	0	0	0	0	0	0	0	0	0	0	0	0	0	0	0	0	0	0	0	0	0	0	0	0	0
	MCC10074		5	0	0	0	0	0	0	0	0	0	0	0	0	0	0	0	0	0	0	0	0	0	0	0	0	0	0	0	0	0	0	0	0	0	0	0	0	0	0	0	0	0	0	0	0	0	0
	MCC10074		6	0	0	0	0	0	0	0	0	0	0	0	0	0	0	0	0	0	0	0	0	0	0	0	0	0	0	0	0	0	0	0	0	0	0	0	0	0	0	0	0	0	0	0	0	0	0
	MCC10074		7	0	0	0	0	0	0	0	0	0	0	0	0	0	0	0	0	0	0	0	0	0	0	0	0	0	0	0	0	0	0	0	0	0	0	0	0	0	0	0	0	0	0	0	0	0	0
	MCC10074		8	0	0	0	0	0	0	0	0	0	0	0	0	0	0	0	0	0	0	0	0	0	0	0	0	0	0	0	0	0	0	0	0	0	0	0	0	0	0	0	0	0	0	0	0	0	0
	MCC10074		9	0	0	0	0	0	0	0	0	0	0	0	0	0	0	0	0	0	0	0	0	0	0	0	0	0	0	0	0	0	0	0	0	0	0	0	0	0	0	0	0	0	0	0	0	0	0
	MCC10074		10	0	0	0	0	0	0	0	0	0	0	0	0	0	0	0	0	0	0	0	0	0	0	0	0	0	0	0	0	0	0	0	0	0	0	0	0	0	0	0	0	0	0	0	0	0	0
	MCC10074		11	0	0	0	0	0	0	0	0	0	0	0	0	0	0	0	0	0	0	0	0	0	0	0	0	0	0	0	0	0	0	0	0	0	0	0	0	0	0	0	0	0	0	0	0	0	0
	MCC10074		12	0	0	0	0	0	0	0	0	0	0	0	0	0	0	0	0	0	0	0	0	0	0	0	0	0	0	0	0	0	0	0	0	0	0	0	0	0	0	0	0	0	0	0	0	0	0
	MCC10074		13	0	0	0	0	0	0	0	0	0	0	0	0	0	0	0	0	0	0	0	0	0	0	0	0	0	0	0	0	0	0	0	0	0	0	0	0	0	0	0	0	0	0	0	0	0	0
	MCC10074		14	0	0	0	0	0	0	0	0	0	0	0	0	0	0	0	0	0	0	0	0	0	0	0	0	0	0	0	0	0	0	0	0	0	0	0	0	0	0	0	0	0	0	0	0	0	0
	MCC10074		15	0	0	0	0	0	0	0	0	0	0	0	0	0	0	0	0	0	0	0	0	0	0	0	0	0	0	0	0	0	0	0	0	0	0	0	0	0	0	0	0	0	0	0	0	0	0
	MCC10074		16	0	0	0	0	0	0	0	0	0	0	0	0	0	0	0	0	0	0	0	0	0	0	0	0	0	0	0	0	0	0	0	0	0	0	0	0	0	0	0	0	0	0	0	0	0	0
	MCC10074		17	0	0	0	0	0	0	0	0	0	0	0	0	0	0	0	0	0	0	0	0	0	0	0	0	0	0	0	0	0	0	0	0	0	0	0	0	0	0	0	0	0	0	0	0	0	0
	MCC10074		18	0	0	0	0	0	0	0	0	0	0	0	0	0	0	0	0	0	0	0	0	0	0	0	0	0	0	0	0	0	0	0	0	0	0	0	0	0	0	0	0	0	0	0	0	0	0
	MCC10074		19	0	0	0	0	0	0	0	0	0	0	0	0	0	0	0	0	0	0	0	0	0	0	0	0	0	0	0	0	0	0	0	0	0	0	0	0	0	0	0	0	0	0	0	0	0	0
	MCC10074		20	0	0	0	0	0	0	0	0	0	0	0	0	0	0	0	0	0	0	0	0	0	0	0	0	0	0	0	0	0	0	0	0	0	0	0	0	0	0	0	0	0	0	0	0	0	0
	MCC10074		21	0	0	0	0	0	0	0	0	0	0	0	0	0	0	0	0	0	0	0	0	0	0	0	0	0	0	0	0	0	0	0	0	0	0	0	0	0	0	0	0	0	0	0	0	0	0
	MCC10074		22	0	0	0	0	0	0	0	0	0	0	0	0	0	0	0	0	0	0	0	0	0	0	0	0	0	0	0	0	0	0	0	0	0	0	0	0	0	0	0	0	0	0	0	0	0	0
	MCC10074		23	0	0	0	0	0	0	0	0	0	0	0	0	0	0	0	0	0	0	0	0	0	0	0	0	0	0	0	0	0	0	0	0	0	0	0	0	0	0	0	0	0	0	0	0	0	0
	MCC10074		24	0	0	0	0	0	0	0	0	0	0	0	0	0	0	0	0	0	0	0	0	0	0	0	0	0	0	0	0	0	0	0	0	0	0	0	0	0	0	0	0	0	0	0	0	0	0
	MCC10074		25	0	0	0	0	0	0	0	0	0	0	0	0	0	0	0	0	0	0	0	0	0	0	0	0	0	0	0	0	0	0	0	0	0	0	0	0	0	0	0	0	0	0	0	0	0	0
	MCC10078		1	0	0	0	0	0	0	0	0	0	0	0	0	0	0	0	0	0	0	0	0	0	0	0	0	0	0	0	0	0	0	0	0	0	0	0	0	0	0	0	0	0	0	0	0	0	0
	MCC10078		2	0	0	0	0	0	0	0	0	0	0	0	0	0	0	0	0	0	0	0	0	0	0	0	0	0	0	0	0	0	0	0	0	0	0	0	0	0	0	0	0	0	0	0	0	0	0
	MCC10078		3	0	0	0	0	0	0	0	0	0	0	0	0	0	0	0	0	0	0	0	0	0	0	0	0	0	0	0	0	0	0	0	0	0	0	0	0	0	0	0	0	0	0	0	0	0	0
	MCC10078		4	0	0	0	0	0	0	0	0	0	0	0	0	0	0	0	0	0	0	0	0	0	0	0	0	0	0	0	0	0	0	0	0	0	0	0	0	0	0	0	0	0	0	0	0	0	0
	MCC10078		5	0	0	0	0	0	0	0	0	0	0	0	0	0	0	0	0	0	0	0	0	0	0	0	0	0	0	0	0	0	0	0	0	0	0	0	0	0	0	0	0	0	0	0	0	0	0
	MCC10078		6	0	0	0	0	0	0	0	0	0	0	0	0	0	0	0	0	0	0	0	0	0	0	0	0	0	0	0	0	0	0	0	0	0	0	0	0	0	0	0	0	0	0	0	0	0	0
	MCC10078		7	0	0	0	0	0	0	0	0	0	0	0	0	0	0	0	0	0	0	0	0	0	0	0	0	0	0	0	0	0	0	0	0	0	0	0	0	0	0	0	0	0	0	0	0	0	0
	MCC10078		8	0	0	0	0	0	0	0	0	0	0	0	0	0	0	0	0	0	0	0	0	0	0	0	0	0	0	0	0	0	0	0	0	0	0	0	0	0	0	0	0	0	0	0	0	0	0
	MCC10078		9	0	0	0	0	0	0	0	0	0	0	0	0	0	0	0	0	0	0	0	0	0	0	0	0	0	0	0	0	0	0	0	0	0	0	0	0	0	0	0	0	0	0	0	0	0	0
	MCC10078		10	0	0	0	0	0	0	0	0	0	0	0	0	0	0	0	0	0	0	0	0	0	0	0	0	0	0	0	0	0	0	0	0	0	0	0	0	0	0	0	0	0	0	0	0	0	0
	MCC10078		11	0	0	0	0	0	0	0	0	0	0	0	0	0	0	0	0	0	0	0	0	0	0	0	0	0	0	0	0	0	0	0	0	0	0	0	0	0	0	0	0	0	0	0	0	0	0
	MCC10078		12	0	0	0	0	0	0	0	0	0	0	0	0	0	0	0	0	0	0	0	0	0	0	0	0	0	0	0	0	0	0	0	0	0	0	0	0	0	0	0	0	0	0	0	0	0	0
	MCC10078		13	0	0	0	0	0	0	0	0	0	0	0	0	0	0	0	0	0	0	0	0	0	0	0	0	0	0	0	0	0	0	0	0	0	0	0	0	0	0	0	0	0	0	0	0	0	0
	MCC10078		14	0	0	0	0	0	0	0	0	0	0	0	0	0	0	0	0	0	0	0	0	0	0	0	0	0	0	0	0	0	0	0	0	0	0	0	0	0	0	0	0	0	0	0	0	0	0
	MCC10078		15	0	0	0	0	0	0	0	0	0	0	0	0	0	0	0	0	0	0	0	0	0	0	0	0	0	0	0	0	0	0	0	0	0	0	0	0	0	0	0	0	0	0	0	0	0	0
	MCC10078		16	0	0	0	0	0	0	0	0	0	0	0	0	0	0	0	0	0	0	0	0	0	0	0	0	0	0	0	0	0	0	0	0	0	0	0	0	0	0	0	0	0	0	0	0	0	0
	MCC10078		17	0	0	0	0	0	0	0	0	0	0	0	0	0	0	0	0	0	0	0	0	0	0	0	0	0	0	0	0	0	0	0	0	0	0	0	0	0	0	0	0	0	0	0	0	0	0
	MCC10078		18	0	0	0	0	0	0	0	0	0	0	0	0	0	0	0	0	0	0	0	0	0	0	0	0	0	0	0	0	0	0	0	0	0	0	0	0	0	0	0	0	0	0	0	0	0	0
	MCC10078		19	0	0	0	0	0	0	0	0	0	0	0	0	0	0	0	0	0	0	0	0	0	0	0	0	0	0	0	0	0	0	0	0	0	0	0	0	0	0	0	0	0	0	0	0	0	0
	MCC10078		20	0	0	0	0	0	0	0	0	0	0	0	0	0	0	0	0	0	0	0	0	0	0	0	0	0	0	0	0	0	0	0	0	0	0	0	0	0	0	0	0	0	0	0	0	0	0
	MCC10078		21	0	0	0	0	0	0	0	0	0	0	0	0	0	0	0	0	0	0	0	0	0	0	0	0	0	0	0	0	0	0	0	0	0	0	0	0	0	0	0	0	0	0	0	0	0	0
	MCC10078		22	0	0	0	0	0	0	0	0	0	0	0	0	0	0	0	0	0	0	0	0	0	0	0	0	0	0	0	0	0	0	0	0	0	0	0	0	0	0	0	0	0	0	0	0	0	0
	MCC10078		23	0	0	0	0	0	0	0	0	0	0	0	0	0	0	0	0	0	0	0	0	0	0	0	0	0	0	0	0	0	0	0	0	0	0	0	0	0	0	0	0	0	0	0	0	0	0
	MCC10078		24	0	0	0	0	0	0	0	0	0	0	0	0	0	0	0	0	0	0	0	0	0	0	0	0	0	0	0	0	0	0	0	0	0	0	0	0	0	0	0	0	0	0	0	0	0	0
	MCC10078		25	0	0	0	0	0	0	0	0	0	0	0	0	0	0	0	0	0	0	0	0	0	0	0	0	0	0	0	0	0	0	0	0	0	0	0	0	0	0	0	0	0	0	0	0	0	0
	MCC10078		26	0	0	0	0	0	0	0	0	0	0	0	0	0	0	0	0	0	0	0	0	0	0	0	0	0	0	0	0	0	0	0	0	0	0	0	0	0	0	0	0	0	0	0	0	0	0
	MCC10078		27	0	0	0	0	0	0	0	0	0	0	0	0	0	0	0	0	0	0	0	0	0	0	0	0	0	0	0	0	0	0	0	0	0	0	0	0	0	0	0	0	0	0	0	0	0	0
	MCC10078		28	0	0	0	0	0	0	0	0	0	0	0	0	0	0	0	0	0	0	0	0	0	0	0	0	0	0	0	0	0	0	0	0	0	0	0	0	0	0	0	0	0	0	0	0	0	0
	MCC10078		29	0	0	0	0	0	0	0	0	0	0	0	0	0	0	0	0	0	0	0	0	0	0	0	0	0	0	0	0	0	0	0	0	0	0	0	0	0	0	0	0	0	0	0	0	0	0
	MCC10078		30	0	0	0	0	0	0	0	0	0	0	0	0	0	0	0	0	0	0	0	0	0	0	0	0	0	0	0	0	0	0	0	0	0	0	0	0	0	0	0	0	0	0	0	0	0	0
	MCC10078		31	0	0	0	0	0	0	0	0	0	0	0	0	0	0	0	0	0	0	0	0	0	0	0	0	0	0	0	0	0	0	0	0	0	0	0	0	0	0	0	0	0	0	0	0	0	0
	MCC10078		32	0	0	0	0	0	0	0	0	0	0	0	0	0	0	0	0	0	0	0	0	0	0	0	0	0	0	0	0	0	0	0	0	0	0	0	0	0	0	0	0	0	0	0	0	0	0
	MCC10078		33	0	0	0	0	0	0	0	0	0	0	0	0	0	0	0	0	0	0	0	0	0	0	0	0	0	0	0	0	0	0	0	0	0	0	0	0	0	0	0	0	0	0	0	0	0	0
	MCC10078		34	0	0	0	0	0	0	0	0	0	0	0	0	0	0	0	0	0	0	0	0	0	0	0	0	0	0	0	0	0	0	0	0	0	0	0	0	0	0	0	0	0	0	0	0	0	0
	MCC10078		35	0	0	0	0	0	0	0	0	0	0	0	0	0	0	0	0	0	0	0	0	0	0	0	0	0	0	0	0	0	0	0	0	0	0	0	0	0	0	0	0	0	0	0	0	0	0
	MCC10086		1	0	0	0	0	0	0	0	0	0	0	0	0	0	0	0	0	0	0	0	0	0	0	0	0	0	0	0	0	0	0	0	0	0	0	0	0	0	0	0	0	0	0	0	0	0	0
	MCC10086		2	0	0	0	0	0	0	0	0	0	0	0	0	0	0	0	0	0	0	0	0	0	0	0	0	0	0	0	0	0	0	0	0	0	0	0	0	0	0	0	0	0	0	0	0	0	0
	MCC10086		3	0	0	0	0	0	0	0	0	0	0	0	0	0	0	0	0	0	0	0	0	0	0	0	0	0	0	0	0	0	0	0	0	0	0	0	0	0	0	0	0	0	0	0	0	0	0
	MCC10086		4	0	0	0	0	0	0	0	0	0	0	0	0	0	0	0	0	0	0	0	0	0	0	0	0	0	0	0	0	0	0	0	0	0	0	0	0	0	0	0	0	0	0	0	0	0	0
	MCC10086		5	0	0	0	0	0	0	0	0	0	0	0	0	0	0	0	0	0	0	0	0	0	0	0	0	0	0	0	0	0	0	0	0	0	0	0	0	0	0	0	0	0	0	0	0	0	0
	MCC10086		6	0	0	0	0	0	0	0	0	0	0	0	0	0	0	0	0	0	0	0	0	0	0	0	0	0	0	0	0	0	0	0	0	0	0	0	0	0	0	0	0	0	0	0	0	0	0
	MCC10086		7	0	0	0	0	0	0	0	0	0	0	0	0	0	0	0	0	0	0	0	0	0	0	0	0	0	0	0	0	0	0	0	0	0	0	0	0	0	0	0	0	0	0	0	0	0	0
	MCC10086		8	0	0	0	0	0	0	0	0	0	0	0	0	0	0	0	0	0	0	0	0	0	0	0	0	0	0	0	0	0	0	0	0	0	0	0	0	0	0	0	0	0	0	0	0	0	0
	MCC10086		9	0	0	0	0	0	0	0	0	0	0	0	0	0	0	0	0	0	0	0	0	0	0	0	0	0	0	0	0	0	0	0	0	0	0	0	0	0	0	0	0	0	0	0	0	0	0
	MCC10086		10	0	0	0	0	0	0	0	0	0	0	0	0	0	0	0	0	0	0	0	0	0	0	0	0	0	0	0	0	0	0	0	0	0	0	0	0	0	0	0	0	0	0	0	0	0	0
	MCC10086		11	0	0	0	0	0	0	0	0	0	0	0	0	0	0	0	0	0	0	0	0	0	0	0	0	0	0	0	0	0	0	0	0	0	0	0	0	0	0	0	0	0	0	0	0	0	0
	MCC10086		12	0	0	0	0	0	0	0	0	0	0	0	0	0	0	0	0	0	0	0	0	0	0	0	0	0	0	0	0	0	0	0	0	0	0	0	0	0	0	0	0	0	0	0	0	0	0
	MCC10086		13	0	0	0	0	0	0	0	0	0	0	0	0	0	0	0	0	0	0	0	0	0	0	0	0	0	0	0	0	0	0	0	0	0	0	0	0	0	0	0	0	0	0	0	0	0	0
	MCC10086		14	0	0	0	0	0	0	0	0	0	0	0	0	0	0	0	0	0	0	0	0	0	0	0	0	0	0	0	0	0	0	0	0	0	0	0	0	0	0	0	0	0	0	0	0	0	0
	MCC10086		15	0	0	0	0	0	0	0	0	0	0	0	0	0	0	0	0	0	0	0	0	0	0	0	0	0	0	0	0	0	0	0	0	0	0	0	0	0	0	0	0	0	0	0	0	0	0
	MCC10086		16	0	0	0	0	0	0	0	0	0	0	0	0	0	0	0	0	0	0	0	0	0	0	0	0	0	0	0	0	0	0	0	0	0	0	0	0	0	0	0	0	0	0	0	0	0	0
	MCC10086		17	0	0	0	0	0	0	0	0	0	0	0	0	0	0	0	0	0	0	0	0	0	0	0	0	0	0	0	0	0	0	0	0	0	0	0	0	0	0	0	0	0	0	0	0	0	0
	MCC10086		18	0	0	0	0	0	0	0	0	0	0	0	0	0	0	0	0	0	0	0	0	0	0	0	0	0	0	0	0	0	0	0	0	0	0	0	0	0	0	0	0	0	0	0	0	0	0
	MCC10086		19	0	0	0	0	0	0	0	0	0	0	0	0	0	0	0	0	0	0	0	0	0	0	0	0	0	0	0	0	0	0	0	0	0	0	0	0	0	0	0	0	0	0	0	0	0	0
	MCC10086		20	0	0	0	0	0	0	0	0	0	0	0	0	0	0	0	0	0	0	0	0	0	0	0	0	0	0	0	0	0	0	0	0	0	0	0	0	0	0	0	0	0	0	0	0	0	0
	MCC10086		21	0	0	0	0	0	0	0	0	0	0	0	0	0	0	0	0	0	0	0	0	0	0	0	0	0	0	0	0	0	0	0	0	0	0	0	0	0	0	0	0	0	0	0	0	0	0
	MCC10086		22	0	0	0	0	0	0	0	0	0	0	0	0	0	0	0	0	0	0	0	0	0	0	0	0	0	0	0	0	0	0	0	0	0	0	0	0	0	0	0	0	0	0	0	0	0	0
	MCC10086		23	0	0	0	0	0	0	0	0	0	0	0	0	0	0	0	0	0	0	0	0	0	0	0	0	0	0	0	0	0	0	0	0	0	0	0	0	0	0	0	0	0	0	0	0	0	0
	MCC10086		24	0	0	0	0	0	0	0	0	0	0	0	0	0	0	0	0	0	0	0	0	0	0	0	0	0	0	0	0	0	0	0	0	0	0	0	0	0	0	0	0	0	0	0	0	0	0
	MCC10086		25	0	0	0	0	0	0	0	0	0	0	0	0	0	0	0	0	0	0	0	0	0	0	0	0	0	0	0	0	0	0	0	0	0	0	0	0	0	0	0	0	0	0	0	0	0	0
	MCC10086		26	0	0	0	0	0	0	0	0	0	0	0	0	0	0	0	0	0	0	0	0	0	0	0	0	0	0	0	0	0	0	0	0	0	0	0	0	0	0	0	0	0	0	0	0	0	0
	MCC10086		27	0	0	0	0	0	0	0	0	0	0	0	0	0	0	0	0	0	0	0	0	0	0	0	0	0	0	0	0	0	0	0	0	0	0	0	0	0	0	0	0	0	0	0	0	0	0
	MCC10086		28	0	0	0	0	0	0	0	0	0	0	0	0	0	0	0	0	0	0	0	0	0	0	0	0	0	0	0	0	0	0	0	0	0	0	0	0	0	0	0	0	0	0	0	0	0	0
	MCC10086		29	0	0	0	0	0	0	0	0	0	0	0	0	0	0	0	0	0	0	0	0	0	0	0	0	0	0	0	0	0	0	0	0	0	0	0	0	0	0	0	0	0	0	0	0	0	0
	MCC10086		30	0	0	0	0	0	0	0	0	0	0	0	0	0	0	0	0	0	0	0	0	0	0	0	0	0	0	0	0	0	0	0	0	0	0	0	0	0	0	0	0	0	0	0	0	0	0
	MCC10086		31	0	0	0	0	0	0	0	0	0	0	0	0	0	0	0	0	0	0	0	0	0	0	0	0	0	0	0	0	0	0	0	0	0	0	0	0	0	0	0	0	0	0	0	0	0	0
	MCC10086		32	0	0	0	0	0	0	0	0	0	0	0	0	0	0	0	0	0	0	0	0	0	0	0	0	0	0	0	0	0	0	0	0	0	0	0	0	0	0	0	0	0	0	0	0	0	0
	MCC10086		33	0	0	0	0	0	0	0	0	0	0	0	0	0	0	0	0	0	0	0	0	0	0	0	0	0	0	0	0	0	0	0	0	0	0	0	0	0	0	0	0	0	0	0	0	0	0
	MCC10086		34	0	0	0	0	0	0	0	0	0	0	0	0	0	0	0	0	0	0	0	0	0	0	0	0	0	0	0	0	0	0	0	0	0	0	0	0	0	0	0	0	0	0	0	0	0	0
	MCC10086		35	0	0	0	0	0	0	0	0	0	0	0	0	0	0	0	0	0	0	0	0	0	0	0	0	0	0	0	0	0	0	0	0	0	0	0	0	0	0	0	0	0	0	0	0	0	0
	MCC10086		36	0	0	0	0	0	0	0	0	0	0	0	0	0	0	0	0	0	0	0	0	0	0	0	0	0	0	0	0	0	0	0	0	0	0	0	0	0	0	0	0	0	0	0	0	0	0
	MCC10086		37	0	0	0	0	0	0	0	0	0	0	0	0	0	0	0	0	0	0	0	0	0	0	0	0	0	0	0	0	0	0	0	0	0	0	0	0	0	0	0	0	0	0	0	0	0	0
	MCC10086		38	0	0	0	0	0	0	0	0	0	0	0	0	0	0	0	0	0	0	0	0	0	0	0	0	0	0	0	0	0	0	0	0	0	0	0	0	0	0	0	0	0	0	0	0	0	0
	MCC10086		39	0	0	0	0	0	0	0	0	0	0	0	0	0	0	0	0	0	0	0	0	0	0	0	0	0	0	0	0	0	0	0	0	0	0	0	0	0	0	0	0	0	0	0	0	0	0
	MCC10086		40	0	0	0	0	0	0	0	0	0	0	0	0	0	0	0	0	0	0	0	0	0	0	0	0	0	0	0	0	0	0	0	0	0	0	0	0	0	0	0	0	0	0	0	0	0	0
	MCC10086		41	0	0	0	0	0	0	0	0	0	0	0	0	0	0	0	0	0	0	0	0	0	0	0	0	0	0	0	0	0	0	0	0	0	0	0	0	0	0	0	0	0	0	0	0	0	0
	MCC10086		42	0	0	0	0	0	0	0	0	0	0	0	0	0	0	0	0	0	0	0	0	0	0	0	0	0	0	0	0	0	0	0	0	0	0	0	0	0	0	0	0	0	0	0	0	0	0
	MCC10086		43	0	0	0	0	0	0	0	0	0	0	0	0	0	0	0	0	0	0	0	0	0	0	0	0	0	0	0	0	0	0	0	0	0	0	0	0	0	0	0	0	0	0	0	0	0	0
	MCC10086		44	0	0	0	0	0	0	0	0	0	0	0	0	0	0	0	0	0	0	0	0	0	0	0	0	0	0	0	0	0	0	0	0	0	0	0	0	0	0	0	0	0	0	0	0	0	0
	MCC10086		45	0	0	0	0	0	0	0	0	0	0	0	0	0	0	0	0	0	0	0	0	0	0	0	0	0	0	0	0	0	0	0	0	0	0	0	0	0	0	0	0	0	0	0	0	0	0
	MCC10086		46	0	0	0	0	0	0	0	0	0	0	0	0	0	0	0	0	0	0	0	0	0	0	0	0	0	0	0	0	0	0	0	0	0	0	0	0	0	0	0	0	0	0	0	0	0	0
	MCC10086		47	0	0	0	0	0	0	0	0	0	0	0	0	0	0	0	0	0	0	0	0	0	0	0	0	0	0	0	0	0	0	0	0	0	0	0	0	0	0	0	0	0	0	0	0	0	0
	MCC10086		48	0	0	0	0	0	0	0	0	0	0	0	0	0	0	0	0	0	0	0	0	0	0	0	0	0	0	0	0	0	0	0	0	0	0	0	0	0	0	0	0	0	0	0	0	0	0
	MCC10086		49	0	0	0	0	0	0	0	0	0	0	0	0	0	0	0	0	0	0	0	0	0	0	0	0	0	0	0	0	0	0	0	0	0	0	0	0	0	0	0	0	0	0	0	0	0	0
	MCC10086		50	0	0	0	0	0	0	0	0	0	0	0	0	0	0	0	0	0	0	0	0	0	0	0	0	0	0	0	0	0	0	0	0	0	0	0	0	0	0	0	0	0	0	0	0	0	0
	MCC10086		51	0	0	0	0	0	0	0	0	0	0	0	0	0	0	0	0	0	0	0	0	0	0	0	0	0	0	0	0	0	0	0	0	0	0	0	0	0	0	0	0	0	0	0	0	0	0
	MCC10086		52	0	0	0	0	0	0	0	0	0	0	0	0	0	0	0	0	0	0	0	0	0	0	0	0	0	0	0	0	0	0	0	0	0	0	0	0	0	0	0	0	0	0	0	0	0	0
	MCC10086		53	0	0	0	0	0	0	0	0	0	0	0	0	0	0	0	0	0	0	0	0	0	0	0	0	0	0	0	0	0	0	0	0	0	0	0	0	0	0	0	0	0	0	0	0	0	0
	MCC10086		54	0	0	0	0	0	0	0	0	0	0	0	0	0	0	0	0	0	0	0	0	0	0	0	0	0	0	0	0	0	0	0	0	0	0	0	0	0	0	0	0	0	0	0	0	0	0
	MCC10086		55	0	0	0	0	0	0	0	0	0	0	0	0	0	0	0	0	0	0	0	0	0	0	0	0	0	0	0	0	0	0	0	0	0	0	0	0	0	0	0	0	0	0	0	0	0	0
	MCC10086		56	0	0	0	0	0	0	0	0	0	0	0	0	0	0	0	0	0	0	0	0	0	0	0	0	0	0	0	0	0	0	0	0	0	0	0	0	0	0	0	0	0	0	0	0	0	0
	MCC10086		57	0	0	0	0	0	0	0	0	0	0	0	0	0	0	0	0	0	0	0	0	0	0	0	0	0	0	0	0	0	0	0	0	0	0	0	0	0	0	0	0	0	0	0	0	0	0
	MCC10086		58	0	0	0	0	0	0	0	0	0	0	0	0	0	0	0	0	0	0	0	0	0	0	0	0	0	0	0	0	0	0	0	0	0	0	0	0	0	0	0	0	0	0	0	0	0	0
	MCC10089		1	0	0	0	0	0	0	0	0	0	0	0	0	0	0	0	0	0	0	0	0	0	0	0	0	0	0	0	0	0	0	0	0	0	0	0	0	0	0	0	0	0	0	0	0	0	0
	MCC10089		2	0	0	0	0	0	0	0	0	0	0	0	0	0	0	0	0	0	0	0	0	0	0	0	0	0	0	0	0	0	0	0	0	0	0	0	0	0	0	0	0	0	0	0	0	0	0
	MCC10089		3	0	0	0	0	0	0	0	0	0	0	0	0	0	0	0	0	0	0	0	0	0	0	0	0	0	0	0	0	0	0	0	0	0	0	0	0	0	0	0	0	0	0	0	0	0	0
	MCC10089		4	0	0	0	0	0	0	0	0	0	0	0	0	0	0	0	0	0	0	0	0	0	0	0	0	0	0	0	0	0	0	0	0	0	0	0	0	0	0	0	0	0	0	0	0	0	0
	MCC10089		5	0	0	0	0	0	0	0	0	0	0	0	0	0	0	0	0	0	0	0	0	0	0	0	0	0	0	0	0	0	0	0	0	0	0	0	0	0	0	0	0	0	0	0	0	0	0
	MCC10089		6	0	0	0	0	0	0	0	0	0	0	0	0	0	0	0	0	0	0	0	0	0	0	0	0	0	0	0	0	0	0	0	0	0	0	0	0	0	0	0	0	0	0	0	0	0	0
	MCC10089		7	0	0	0	0	0	0	0	0	0	0	0	0	0	0	0	0	0	0	0	0	0	0	0	0	0	0	0	0	0	0	0	0	0	0	0	0	0	0	0	0	0	0	0	0	0	0
	MCC10089		8	0	0	0	0	0	0	0	0	0	0	0	0	0	0	0	0	0	0	0	0	0	0	0	0	0	0	0	0	0	0	0	0	0	0	0	0	0	0	0	0	0	0	0	0	0	0
	MCC10089		9	0	0	0	0	0	0	0	0	0	0	0	0	0	0	0	0	0	0	0	0	0	0	0	0	0	0	0	0	0	0	0	0	0	0	0	0	0	0	0	0	0	0	0	0	0	0
	MCC10089		10	0	0	0	0	0	0	0	0	0	0	0	0	0	0	0	0	0	0	0	0	0	0	0	0	0	0	0	0	0	0	0	0	0	0	0	0	0	0	0	0	0	0	0	0	0	0
	MCC10089		11	0	0	0	0	0	0	0	0	0	0	0	0	0	0	0	0	0	0	0	0	0	0	0	0	0	0	0	0	0	0	0	0	0	0	0	0	0	0	0	0	0	0	0	0	0	0
	MCC10089		12	0	0	0	0	0	0	0	0	0	0	0	0	0	0	0	0	0	0	0	0	0	0	0	0	0	0	0	0	0	0	0	0	0	0	0	0	0	0	0	0	0	0	0	0	0	0
	MCC10089		13	0	0	0	0	0	0	0	0	0	0	0	0	0	0	0	0	0	0	0	0	0	0	0	0	0	0	0	0	0	0	0	0	0	0	0	0	0	0	0	0	0	0	0	0	0	0
	MCC10089		14	0	0	0	0	0	0	0	0	0	0	0	0	0	0	0	0	0	0	0	0	0	0	0	0	0	0	0	0	0	0	0	0	0	0	0	0	0	0	0	0	0	0	0	0	0	0
	MCC10089		15	0	0	0	0	0	0	0	0	0	0	0	0	0	0	0	0	0	0	0	0	0	0	0	0	0	0	0	0	0	0	0	0	0	0	0	0	0	0	0	0	0	0	0	0	0	0
	MCC10089		16	0	0	0	0	0	0	0	0	0	0	0	0	0	0	0	0	0	0	0	0	0	0	0	0	0	0	0	0	0	0	0	0	0	0	0	0	0	0	0	0	0	0	0	0	0	0
	MCC10089		17	0	0	0	0	0	0	0	0	0	0	0	0	0	0	0	0	0	0	0	0	0	0	0	0	0	0	0	0	0	0	0	0	0	0	0	0	0	0	0	0	0	0	0	0	0	0
	MCC10089		18	0	0	0	0	0	0	0	0	0	0	0	0	0	0	0	0	0	0	0	0	0	0	0	0	0	0	0	0	0	0	0	0	0	0	0	0	0	0	0	0	0	0	0	0	0	0
	MCC10089		19	0	0	0	0	0	0	0	0	0	0	0	0	0	0	0	0	0	0	0	0	0	0	0	0	0	0	0	0	0	0	0	0	0	0	0	0	0	0	0	0	0	0	0	0	0	0
	MCC10089		20	0	0	0	0	0	0	0	0	0	0	0	0	0	0	0	0	0	0	0	0	0	0	0	0	0	0	0	0	0	0	0	0	0	0	0	0	0	0	0	0	0	0	0	0	0	0
	MCC10089		21	0	0	0	0	0	0	0	0	0	0	0	0	0	0	0	0	0	0	0	0	0	0	0	0	0	0	0	0	0	0	0	0	0	0	0	0	0	0	0	0	0	0	0	0	0	0
	MCC10089		22	0	0	0	0	0	0	0	0	0	0	0	0	0	0	0	0	0	0	0	0	0	0	0	0	0	0	0	0	0	0	0	0	0	0	0	0	0	0	0	0	0	0	0	0	0	0
	MCC10089		23	0	0	0	0	0	0	0	0	0	0	0	0	0	0	0	0	0	0	0	0	0	0	0	0	0	0	0	0	0	0	0	0	0	0	0	0	0	0	0	0	0	0	0	0	0	0
	MCC10089		24	0	0	0	0	0	0	0	0	0	0	0	0	0	0	0	0	0	0	0	0	0	0	0	0	0	0	0	0	0	0	0	0	0	0	0	0	0	0	0	0	0	0	0	0	0	0
	MCC10089		25	0	0	0	0	0	0	0	0	0	0	0	0	0	0	0	0	0	0	0	0	0	0	0	0	0	0	0	0	0	0	0	0	0	0	0	0	0	0	0	0	0	0	0	0	0	0
	MCC10089		26	0	0	0	0	0	0	0	0	0	0	0	0	0	0	0	0	0	0	0	0	0	0	0	0	0	0	0	0	0	0	0	0	0	0	0	0	0	0	0	0	0	0	0	0	0	0
	MCC10089		27	0	0	0	0	0	0	0	0	0	0	0	0	0	0	0	0	0	0	0	0	0	0	0	0	0	0	0	0	0	0	0	0	0	0	0	0	0	0	0	0	0	0	0	0	0	0
	MCC10089		28	0	0	0	0	0	0	0	0	0	0	0	0	0	0	0	0	0	0	0	0	0	0	0	0	0	0	0	0	0	0	0	0	0	0	0	0	0	0	0	0	0	0	0	0	0	0
	MCC10089		29	0	0	0	0	0	0	0	0	0	0	0	0	0	0	0	0	0	0	0	0	0	0	0	0	0	0	0	0	0	0	0	0	0	0	0	0	0	0	0	0	0	0	0	0	0	0
	MCC10089		30	0	0	0	0	0	0	0	0	0	0	0	0	0	0	0	0	0	0	0	0	0	0	0	0	0	0	0	0	0	0	0	0	0	0	0	0	0	0	0	0	0	0	0	0	0	0
	MCC10089		31	0	0	0	0	0	0	0	0	0	0	0	0	0	0	0	0	0	0	0	0	0	0	0	0	0	0	0	0	0	0	0	0	0	0	0	0	0	0	0	0	0	0	0	0	0	0
	MCC10089		32	0	0	0	0	0	0	0	0	0	0	0	0	0	0	0	0	0	0	0	0	0	0	0	0	0	0	0	0	0	0	0	0	0	0	0	0	0	0	0	0	0	0	0	0	0	0
	MCC10089		33	0	0	0	0	0	0	0	0	0	0	0	0	0	0	0	0	0	0	0	0	0	0	0	0	0	0	0	0	0	0	0	0	0	0	0	0	0	0	0	0	0	0	0	0	0	0
	MCC10091	on a contig without cas	1	0	0	0	0	0	0	0	0	0	0	0	0	0	0	0	0	0	0	0	0	0	0	0	0	0	0	0	0	0	0	0	0	0	0	0	0	0	0	0	0	0	0	0	0	0	0
	MCC10091	c58	2	0	0	0	0	0	0	0	0	0	0	0	0	0	0	0	0	0	0	0	0	0	0	0	0	0	0	0	0	0	0	0	0	0	0	0	0	0	0	0	0	0	0	0	0	0	0
	MCC10091	c58	3	0	0	0	0	0	0	0	0	0	0	0	0	0	0	0	0	0	0	0	0	0	0	0	0	0	0	0	0	0	0	0	0	0	0	0	0	0	0	0	0	0	0	0	0	0	0
	MCC10091	c58	4	0	0	0	0	0	0	0	0	0	0	0	0	0	0	0	0	0	0	0	0	0	0	0	0	0	0	0	0	0	0	0	0	0	0	0	0	0	0	0	0	0	0	0	0	0	0
	MCC10091	c58	5	0	0	0	0	0	0	0	0	0	0	0	0	0	0	0	0	0	0	0	0	0	0	0	0	0	0	0	0	0	0	0	0	0	0	0	0	0	0	0	0	0	0	0	0	0	0
	MCC10091	c58	6	0	0	0	0	0	0	0	0	0	0	0	0	0	0	0	0	0	0	0	0	0	0	0	0	0	0	0	0	0	0	0	0	0	0	0	0	0	0	0	0	0	0	0	0	0	0
	MCC10091	c58	7	0	0	0	0	0	0	0	0	0	0	0	0	0	0	0	0	0	0	0	0	0	0	0	0	0	0	0	0	0	0	0	0	0	0	0	0	0	0	0	0	0	0	0	0	0	0
	MCC10091	c58	8	0	0	0	0	0	0	0	0	0	0	0	0	0	0	0	0	0	0	0	0	0	0	0	0	0	0	0	0	0	0	0	0	0	0	0	0	0	0	0	0	0	0	0	0	0	0
	MCC10091	c58	9	0	0	0	0	0	0	0	0	0	0	0	0	0	0	0	0	0	0	0	0	0	0	0	0	0	0	0	0	0	0	0	0	0	0	0	0	0	0	0	0	0	0	0	0	0	0
	MCC10091	c58	10	0	0	0	0	0	0	0	0	0	0	0	0	0	0	0	0	0	0	0	0	0	0	0	0	0	0	0	0	0	0	0	0	0	0	0	0	0	0	0	0	0	0	0	0	0	0
	MCC10091	c58	11	0	0	0	0	0	0	0	0	0	0	0	0	0	0	0	0	0	0	0	0	0	0	0	0	0	0	0	0	0	0	0	0	0	0	0	0	0	0	0	0	0	0	0	0	0	0
	MCC10091	c58	12	0	0	0	0	0	0	0	0	0	0	0	0	0	0	0	0	0	0	0	0	0	0	0	0	0	0	0	0	0	0	0	0	0	0	0	0	0	0	0	0	0	0	0	0	0	0
	MCC10091	c58	13	0	0	0	0	0	0	0	0	0	0	0	0	0	0	0	0	0	0	0	0	0	0	0	0	0	0	0	0	0	0	0	0	0	0	0	0	0	0	0	0	0	0	0	0	0	0
	MCC10091	c58	14	0	0	0	0	0	0	0	0	0	0	0	0	0	0	0	0	0	0	0	0	0	0	0	0	0	0	0	0	0	0	0	0	0	0	0	0	0	0	0	0	0	0	0	0	0	0
	MCC10091	c58	15	0	0	0	0	0	0	0	0	0	0	0	0	0	0	0	0	0	0	0	0	0	0	0	0	0	0	0	0	0	0	0	0	0	0	0	0	0	0	0	0	0	0	0	0	0	0
	MCC10091	c58	16	0	0	0	0	0	0	0	0	0	0	0	0	0	0	0	0	0	0	0	0	0	0	0	0	0	0	0	0	0	0	0	0	0	0	0	0	0	0	0	0	0	0	0	0	0	0
	MCC10091	c58	17	0	0	0	0	0	0	0	0	0	0	0	0	0	0	0	0	0	0	0	0	0	0	0	0	0	0	0	0	0	0	0	0	0	0	0	0	0	0	0	0	0	0	0	0	0	0
	MCC10091	c58	18	0	0	0	0	0	0	0	0	0	0	0	0	0	0	0	0	0	0	0	0	0	0	0	0	0	0	0	0	0	0	0	0	0	0	0	0	0	0	0	0	0	0	0	0	0	0
	MCC10091	on a contig without cas	1	0	0	0	0	0	0	0	0	0	0	0	0	0	0	0	0	0	0	0	0	0	0	0	0	0	0	0	0	0	0	0	0	0	0	0	0	0	0	0	0	0	0	0	0	0	0
	MCC10091	c25	2	0	0	0	0	0	0	0	0	0	0	0	0	0	0	0	0	0	0	0	0	0	0	0	0	0	0	0	0	0	0	0	0	0	0	0	0	0	0	0	0	0	0	0	0	0	0
	MCC10091	c25	3	0	0	0	0	0	0	0	0	0	0	0	0	0	0	0	0	0	0	0	0	0	0	0	0	0	0	0	0	0	0	0	0	0	0	0	0	0	0	0	0	0	0	0	0	0	0
	MCC10091	c25	4	0	0	0	0	0	0	0	0	0	0	0	0	0	0	0	0	0	0	0	0	0	0	0	0	0	0	0	0	0	0	0	0	0	0	0	0	0	0	0	0	0	0	0	0	0	0
	MCC10091	c25	5	0	0	0	0	0	0	0	0	0	0	0	0	0	0	0	0	0	0	0	0	0	0	0	0	0	0	0	0	0	0	0	0	0	0	0	0	0	0	0	0	0	0	0	0	0	0
	MCC10091	c25	6	0	0	0	0	0	0	0	0	0	0	0	0	0	0	0	0	0	0	0	0	0	0	0	0	0	0	0	0	0	0	0	0	0	0	0	0	0	0	0	0	0	0	0	0	0	0
	MCC10091	c25	7	0	0	0	0	0	0	0	0	0	0	0	0	0	0	0	0	0	0	0	0	0	0	0	0	0	0	0	0	0	0	0	0	0	0	0	0	0	0	0	0	0	0	0	0	0	0
	MCC10091	c25	8	0	0	0	0	0	0	0	0	0	0	0	0	0	0	0	0	0	0	0	0	0	0	0	0	0	0	0	0	0	0	0	0	0	0	0	0	0	0	0	0	0	0	0	0	0	0
	MCC10091	c25	9	0	0	0	0	0	0	0	0	0	0	0	0	0	0	0	0	0	0	0	0	0	0	0	0	0	0	0	0	0	0	0	0	0	0	0	0	0	0	0	0	0	0	0	0	0	0
	MCC10091	c25	10	0	0	0	0	0	0	0	0	0	0	0	0	0	0	0	0	0	0	0	0	0	0	0	0	0	0	0	0	0	0	0	0	0	0	0	0	0	0	0	0	0	0	0	0	0	0
	MCC10091	c25	11	0	0	0	0	0	0	0	0	0	0	0	0	0	0	0	0	0	0	0	0	0	0	0	0	0	0	0	0	0	0	0	0	0	0	0	0	0	0	0	0	0	0	0	0	0	0
	MCC10091	c25	12	0	0	0	0	0	0	0	0	0	0	0	0	0	0	0	0	0	0	0	0	0	0	0	0	0	0	0	0	0	0	0	0	0	0	0	0	0	0	0	0	0	0	0	0	0	0
	MCC10091	c25	13	0	0	0	0	0	0	0	0	0	0	0	0	0	0	0	0	0	0	0	0	0	0	0	0	0	0	0	0	0	0	0	0	0	0	0	0	0	0	0	0	0	0	0	0	0	0
	MCC10091	c25	14	0	0	0	0	0	0	0	0	0	0	0	0	0	0	0	0	0	0	0	0	0	0	0	0	0	0	0	0	0	0	0	0	0	0	0	0	0	0	0	0	0	0	0	0	0	0
	MCC10091	c25	15	0	0	0	0	0	0	0	0	0	0	0	0	0	0	0	0	0	0	0	0	0	0	0	0	0	0	0	0	0	0	0	0	0	0	0	0	0	0	0	0	0	0	0	0	0	0
	MCC10091	c25	16	0	0	0	0	0	0	0	0	0	0	0	0	0	0	0	0	0	0	0	0	0	0	0	0	0	0	0	0	0	0	0	0	0	0	0	0	0	0	0	0	0	0	0	0	0	0
	MCC10091	c25	17	0	0	0	0	0	0	0	0	0	0	0	0	0	0	0	0	0	0	0	0	0	0	0	0	0	0	0	0	0	0	0	0	0	0	0	0	0	0	0	0	0	0	0	0	0	0
	MCC10091	c25	18	0	0	0	0	0	0	0	0	0	0	0	0	0	0	0	0	0	0	0	0	0	0	0	0	0	0	0	0	0	0	0	0	0	0	0	0	0	0	0	0	0	0	0	0	0	0
	MCC10091	c25	19	0	0	0	0	0	0	0	0	0	0	0	0	0	0	0	0	0	0	0	0	0	0	0	0	0	0	0	0	0	0	0	0	0	0	0	0	0	0	0	0	0	0	0	0	0	0
	MCC10091	c25	20	0	0	0	0	0	0	0	0	0	0	0	0	0	0	0	0	0	0	0	0	0	0	0	0	0	0	0	0	0	0	0	0	0	0	0	0	0	0	0	0	0	0	0	0	0	0
	MCC10091	c25	21	0	0	0	0	0	0	0	0	0	0	0	0	0	0	0	0	0	0	0	0	0	0	0	0	0	0	0	0	0	0	0	0	0	0	0	0	0	0	0	0	0	0	0	0	0	0
	MCC10091	c25	22	0	0	0	0	0	0	0	0	0	0	0	0	0	0	0	0	0	0	0	0	0	0	0	0	0	0	0	0	0	0	0	0	0	0	0	0	0	0	0	0	0	0	0	0	0	0
	MCC10091	c25	23	0	0	0	0	0	0	0	0	0	0	0	0	0	0	0	0	0	0	0	0	0	0	0	0	0	0	0	0	0	0	0	0	0	0	0	0	0	0	0	0	0	0	0	0	0	0
	MCC10096		1	0	0	0	0	0	0	0	0	0	0	0	0	0	0	0	0	0	0	0	0	0	0	0	0	0	0	0	0	0	0	0	0	0	0	0	0	0	0	0	0	0	0	0	0	0	0
	MCC10096		2	0	0	0	0	0	0	0	0	0	0	0	0	0	0	0	0	0	0	0	0	0	0	0	0	0	0	0	0	0	0	0	0	0	0	0	0	0	0	0	0	0	0	0	0	0	0
	MCC10096		3	0	0	0	0	0	0	0	0	0	0	0	0	0	0	0	0	0	0	0	0	0	0	0	0	0	0	0	0	0	0	0	0	0	0	0	0	0	0	0	0	0	0	0	0	0	0
	MCC10096		4	0	0	0	0	0	0	0	0	0	0	0	0	0	0	0	0	0	0	0	0	0	0	0	0	0	0	0	0	0	0	0	0	0	0	0	0	0	0	0	0	0	0	0	0	0	0
	MCC10096		5	0	0	0	0	0	0	0	0	0	0	0	0	0	0	0	0	0	0	0	0	0	0	0	0	0	0	0	0	0	0	0	0	0	0	0	0	0	0	0	0	0	0	0	0	0	0
	MCC10096		6	0	0	0	0	0	0	0	0	0	0	0	0	0	0	0	0	0	0	0	0	0	0	0	0	0	0	0	0	0	0	0	0	0	0	0	0	0	0	0	0	0	0	0	0	0	0
	MCC10096		7	0	0	0	0	0	0	0	0	0	0	0	0	0	0	0	0	0	0	0	0	0	0	0	0	0	0	0	0	0	0	0	0	0	0	0	0	0	0	0	0	0	0	0	0	0	0
	MCC10096		8	0	0	0	0	0	0	0	0	0	0	0	0	0	0	0	0	0	0	0	0	0	0	0	0	0	0	0	0	0	0	0	0	0	0	0	0	0	0	0	0	0	0	0	0	0	0
	MCC10096		9	0	0	0	0	0	0	0	0	0	0	0	0	0	0	0	0	0	0	0	0	0	0	0	0	0	0	0	0	0	0	0	0	0	0	0	0	0	0	0	0	0	0	0	0	0	0
	MCC10096		10	0	0	0	0	0	0	0	0	0	0	0	0	0	0	0	0	0	0	0	0	0	0	0	0	0	0	0	0	0	0	0	0	0	0	0	0	0	0	0	0	0	0	0	0	0	0
	MCC10096		11	0	0	0	0	0	0	0	0	0	0	0	0	0	0	0	0	0	0	0	0	0	0	0	0	0	0	0	0	0	0	0	0	0	0	0	0	0	0	0	0	0	0	0	0	0	0
	MCC10096		12	0	0	0	0	0	0	0	0	0	0	0	0	0	0	0	0	0	0	0	0	0	0	0	0	0	0	0	0	0	0	0	0	0	0	0	0	0	0	0	0	0	0	0	0	0	0
	MCC10096		13	0	0	0	0	0	0	0	0	0	0	0	0	0	0	0	0	0	0	0	0	0	0	0	0	0	0	0	0	0	0	0	0	0	0	0	0	0	0	0	0	0	0	0	0	0	0
	MCC10096		14	0	0	0	0	0	0	0	0	0	0	0	0	0	0	0	0	0	0	0	0	0	0	0	0	0	0	0	0	0	0	0	0	0	0	0	0	0	0	0	0	0	0	0	0	0	0
	MCC10096		15	0	0	0	0	0	0	0	0	0	0	0	0	0	0	0	0	0	0	0	0	0	0	0	0	0	0	0	0	0	0	0	0	0	0	0	0	0	0	0	0	0	0	0	0	0	0
	MCC10096		16	0	0	0	0	0	0	0	0	0	0	0	0	0	0	0	0	0	0	0	0	0	0	0	0	0	0	0	0	0	0	0	0	0	0	0	0	0	0	0	0	0	0	0	0	0	0
	MCC10096		17	0	0	0	0	0	0	0	0	0	0	0	0	0	0	0	0	0	0	0	0	0	0	0	0	0	0	0	0	0	0	0	0	0	0	0	0	0	0	0	0	0	0	0	0	0	0
	MCC10096		18	0	0	0	0	0	0	0	0	0	0	0	0	0	0	0	0	0	0	0	0	0	0	0	0	0	0	0	0	0	0	0	0	0	0	0	0	0	0	0	0	0	0	0	0	0	0
	MCC10096		19	0	0	0	0	0	0	0	0	0	0	0	0	0	0	0	0	0	0	0	0	0	0	0	0	0	0	0	0	0	0	0	0	0	0	0	0	0	0	0	0	0	0	0	0	0	0
	MCC10096		20	0	0	0	0	0	0	0	0	0	0	0	0	0	0	0	0	0	0	0	0	0	0	0	0	0	0	0	0	0	0	0	0	0	0	0	0	0	0	0	0	0	0	0	0	0	0
	MCC10097		1	0	0	0	0	0	0	0	0	0	0	0	0	0	0	0	0	0	0	0	0	0	0	0	0	0	0	0	0	0	0	0	0	0	0	0	0	0	0	0	0	0	0	0	0	0	0
	MCC10097		2	0	0	0	0	0	0	0	0	0	0	0	0	0	0	0	0	0	0	0	0	0	0	0	0	0	0	0	0	0	0	0	0	0	0	0	0	0	0	0	0	0	0	0	0	0	0
	MCC10097		3	0	0	0	0	0	0	0	0	0	0	0	0	0	0	0	0	0	0	0	0	0	0	0	0	0	0	0	0	0	0	0	0	0	0	0	0	0	0	0	0	0	0	0	0	0	0
	MCC10097		4	0	0	0	0	0	0	0	0	0	0	0	0	0	0	0	0	0	0	0	0	0	0	0	0	0	0	0	0	0	0	0	0	0	0	0	0	0	0	0	0	0	0	0	0	0	0
	MCC10097		5	0	0	0	0	0	0	0	0	0	0	0	0	0	0	0	0	0	0	0	0	0	0	0	0	0	0	0	0	0	0	0	0	0	0	0	0	0	0	0	0	0	0	0	0	0	0
	MCC10097		6	0	0	0	0	0	0	0	0	0	0	0	0	0	0	0	0	0	0	0	0	0	0	0	0	0	0	0	0	0	0	0	0	0	0	0	0	0	0	0	0	0	0	0	0	0	0
	MCC10097		7	0	0	0	0	0	0	0	0	0	0	0	0	0	0	0	0	0	0	0	0	0	0	0	0	0	0	0	0	0	0	0	0	0	0	0	0	0	0	0	0	0	0	0	0	0	0
	MCC10097		8	0	0	0	0	0	0	0	0	0	0	0	0	0	0	0	0	0	0	0	0	0	0	0	0	0	0	0	0	0	0	0	0	0	0	0	0	0	0	0	0	0	0	0	0	0	0
	MCC10097		9	0	0	0	0	0	0	0	0	0	0	0	0	0	0	0	0	0	0	0	0	0	0	0	0	0	0	0	0	0	0	0	0	0	0	0	0	0	0	0	0	0	0	0	0	0	0
	MCC10097		10	0	0	0	0	0	0	0	0	0	0	0	0	0	0	0	0	0	0	0	0	0	0	0	0	0	0	0	0	0	0	0	0	0	0	0	0	0	0	0	0	0	0	0	0	0	0
	MCC10097		11	0	0	0	0	0	0	0	0	0	0	0	0	0	0	0	0	0	0	0	0	0	0	0	0	0	0	0	0	0	0	0	0	0	0	0	0	0	0	0	0	0	0	0	0	0	0
	MCC10097		12	0	0	0	0	0	0	0	0	0	0	0	0	0	0	0	0	0	0	0	0	0	0	0	0	0	0	0	0	0	0	0	0	0	0	0	0	0	0	0	0	0	0	0	0	0	0
	MCC10097		13	0	0	0	0	0	0	0	0	0	0	0	0	0	0	0	0	0	0	0	0	0	0	0	0	0	0	0	0	0	0	0	0	0	0	0	0	0	0	0	0	0	0	0	0	0	0
	MCC10097		14	0	0	0	0	0	0	0	0	0	0	0	0	0	0	0	0	0	0	0	0	0	0	0	0	0	0	0	0	0	0	0	0	0	0	0	0	0	0	0	0	0	0	0	0	0	0
	MCC10097		15	0	0	0	0	0	0	0	0	0	0	0	0	0	0	0	0	0	0	0	0	0	0	0	0	0	0	0	0	0	0	0	0	0	0	0	0	0	0	0	0	0	0	0	0	0	0
	MCC10097		16	0	0	0	0	0	0	0	0	0	0	0	0	0	0	0	0	0	0	0	0	0	0	0	0	0	0	0	0	0	0	0	0	0	0	0	0	0	0	0	0	0	0	0	0	0	0
	MCC10097		17	0	0	0	0	0	0	0	0	0	0	0	0	0	0	0	0	0	0	0	0	0	0	0	0	0	0	0	0	0	0	0	0	0	0	0	0	0	0	0	0	0	0	0	0	0	0
	MCC10097		18	0	0	0	0	0	0	0	0	0	0	0	0	0	0	0	0	0	0	0	0	0	0	0	0	0	0	0	0	0	0	0	0	0	0	0	0	0	0	0	0	0	0	0	0	0	0
	MCC10097		19	0	0	0	0	0	0	0	0	0	0	0	0	0	0	0	0	0	0	0	0	0	0	0	0	0	0	0	0	0	0	0	0	0	0	0	0	0	0	0	0	0	0	0	0	0	0
	MCC10097		20	0	0	0	0	0	0	0	0	0	0	0	0	0	0	0	0	0	0	0	0	0	0	0	0	0	0	0	0	0	0	0	0	0	0	0	0	0	0	0	0	0	0	0	0	0	0
	MCC10097		21	0	0	0	0	0	0	0	0	0	0	0	0	0	0	0	0	0	0	0	0	0	0	0	0	0	0	0	0	0	0	0	0	0	0	0	0	0	0	0	0	0	0	0	0	0	0
	MCC10097		22	0	0	0	0	0	0	0	0	0	0	0	0	0	0	0	0	0	0	0	0	0	0	0	0	0	0	0	0	0	0	0	0	0	0	0	0	0	0	0	0	0	0	0	0	0	0
	MCC10097		23	0	0	0	0	0	0	0	0	0	0	0	0	0	0	0	0	0	0	0	0	0	0	0	0	0	0	0	0	0	0	0	0	0	0	0	0	0	0	0	0	0	0	0	0	0	0
	MCC10097		24	0	0	0	0	0	0	0	0	0	0	0	0	0	0	0	0	0	0	0	0	0	0	0	0	0	0	0	0	0	0	0	0	0	0	0	0	0	0	0	0	0	0	0	0	0	0
	MCC10097		25	0	0	0	0	0	0	0	0	0	0	0	0	0	0	0	0	0	0	0	0	0	0	0	0	0	0	0	0	0	0	0	0	0	0	0	0	0	0	0	0	0	0	0	0	0	0
	MCC10097		26	0	0	0	0	0	0	0	0	0	0	0	0	0	0	0	0	0	0	0	0	0	0	0	0	0	0	0	0	0	0	0	0	0	0	0	0	0	0	0	0	0	0	0	0	0	0
	MCC10097		27	0	0	0	0	0	0	0	0	0	0	0	0	0	0	0	0	0	0	0	0	0	0	0	0	0	0	0	0	0	0	0	0	0	0	0	0	0	0	0	0	0	0	0	0	0	0
	MCC10097		28	0	0	0	0	0	0	0	0	0	0	0	0	0	0	0	0	0	0	0	0	0	0	0	0	0	0	0	0	0	0	0	0	0	0	0	0	0	0	0	0	0	0	0	0	0	0
	MCC10097		29	0	0	0	0	0	0	0	0	0	0	0	0	0	0	0	0	0	0	0	0	0	0	0	0	0	0	0	0	0	0	0	0	0	0	0	0	0	0	0	0	0	0	0	0	0	0
	MCC10097		30	0	0	0	0	0	0	0	0	0	0	0	0	0	0	0	0	0	0	0	0	0	0	0	0	0	0	0	0	0	0	0	0	0	0	0	0	0	0	0	0	0	0	0	0	0	0
	MCC10097		31	0	0	0	0	0	0	0	0	0	0	0	0	0	0	0	0	0	0	0	0	0	0	0	0	0	0	0	0	0	0	0	0	0	0	0	0	0	0	0	0	0	0	0	0	0	0
	MCC10097		32	0	0	0	0	0	0	0	0	0	0	0	0	0	0	0	0	0	0	0	0	0	0	0	0	0	0	0	0	0	0	0	0	0	0	0	0	0	0	0	0	0	0	0	0	0	0
	MCC10097		33	0	0	0	0	0	0	0	0	0	0	0	0	0	0	0	0	0	0	0	0	0	0	0	0	0	0	0	0	0	0	0	0	0	0	0	0	0	0	0	0	0	0	0	0	0	0
	MCC10106		1	0	0	0	0	0	0	0	0	0	0	0	0	0	0	0	0	0	0	0	0	0	0	0	0	0	0	0	0	0	0	0	0	0	0	0	0	0	0	0	0	0	0	0	0	0	0
	MCC10106		2	0	0	0	0	0	0	0	0	0	0	0	0	0	0	0	0	0	0	0	0	0	0	0	0	0	0	0	0	0	0	0	0	0	0	0	0	0	0	0	0	0	0	0	0	0	0
	MCC10106		3	0	0	0	0	0	0	0	0	0	0	0	0	0	0	0	0	0	0	0	0	0	0	0	0	0	0	0	0	0	0	0	0	0	0	0	0	0	0	0	0	0	0	0	0	0	0
	MCC10106		4	0	0	0	0	0	0	0	0	0	0	0	0	0	0	0	0	0	0	0	0	0	0	0	0	0	0	0	0	0	0	0	0	0	0	0	0	0	0	0	0	0	0	0	0	0	0
	MCC10106		5	0	0	0	0	0	0	0	0	0	0	0	0	0	0	0	0	0	0	0	0	0	0	0	0	0	0	0	0	0	0	0	0	0	0	0	0	0	0	0	0	0	0	0	0	0	0
	MCC10106		6	0	0	0	0	0	0	0	0	0	0	0	0	0	0	0	0	0	0	0	0	0	0	0	0	0	0	0	0	0	0	0	0	0	0	0	0	0	0	0	0	0	0	0	0	0	0
	MCC10106		7	0	0	0	0	0	0	0	0	0	0	0	0	0	0	0	0	0	0	0	0	0	0	0	0	0	0	0	0	0	0	0	0	0	0	0	0	0	0	0	0	0	0	0	0	0	0
	MCC10106		8	0	0	0	0	0	0	0	0	0	0	0	0	0	0	0	0	0	0	0	0	0	0	0	0	0	0	0	0	0	0	0	0	0	0	0	0	0	0	0	0	0	0	0	0	0	0
	MCC10106		9	0	0	0	0	0	0	0	0	0	0	0	0	0	0	0	0	0	0	0	0	0	0	0	0	0	0	0	0	0	0	0	0	0	0	0	0	0	0	0	0	0	0	0	0	0	0
	MCC10106		10	0	0	0	0	0	0	0	0	0	0	0	0	0	0	0	0	0	0	0	0	0	0	0	0	0	0	0	0	0	0	0	0	0	0	0	0	0	0	0	0	0	0	0	0	0	0
	MCC10106		11	0	0	0	0	0	0	0	0	0	0	0	0	0	0	0	0	0	0	0	0	0	0	0	0	0	0	0	0	0	0	0	0	0	0	0	0	0	0	0	0	0	0	0	0	0	0
	MCC10106		12	0	0	0	0	0	0	0	0	0	0	0	0	0	0	0	0	0	0	0	0	0	0	0	0	0	0	0	0	0	0	0	0	0	0	0	0	0	0	0	0	0	0	0	0	0	0
	MCC10106		13	0	0	0	0	0	0	0	0	0	0	0	0	0	0	0	0	0	0	0	0	0	0	0	0	0	0	0	0	0	0	0	0	0	0	0	0	0	0	0	0	0	0	0	0	0	0
	MCC10106		14	0	0	0	0	0	0	0	0	0	0	0	0	0	0	0	0	0	0	0	0	0	0	0	0	0	0	0	0	0	0	0	0	0	0	0	0	0	0	0	0	0	0	0	0	0	0
	MCC10106		15	0	0	0	0	0	0	0	0	0	0	0	0	0	0	0	0	0	0	0	0	0	0	0	0	0	0	0	0	0	0	0	0	0	0	0	0	0	0	0	0	0	0	0	0	0	0
	MCC10106		16	0	0	0	0	0	0	0	0	0	0	0	0	0	0	0	0	0	0	0	0	0	0	0	0	0	0	0	0	0	0	0	0	0	0	0	0	0	0	0	0	0	0	0	0	0	0
	MCC10106		17	0	0	0	0	0	0	0	0	0	0	0	0	0	0	0	0	0	0	0	0	0	0	0	0	0	0	0	0	0	0	0	0	0	0	0	0	0	0	0	0	0	0	0	0	0	0
	MCC10106		18	0	0	0	0	0	0	0	0	0	0	0	0	0	0	0	0	0	0	0	0	0	0	0	0	0	0	0	0	0	0	0	0	0	0	0	0	0	0	0	0	0	0	0	0	0	0
	MCC10106		19	0	0	0	0	0	0	0	0	0	0	0	0	0	0	0	0	0	0	0	0	0	0	0	0	0	0	0	0	0	0	0	0	0	0	0	0	0	0	0	0	0	0	0	0	0	0
	MCC10106		20	0	0	0	0	0	0	0	0	0	0	0	0	0	0	0	0	0	0	0	0	0	0	0	0	0	0	0	0	0	0	0	0	0	0	0	0	0	0	0	0	0	0	0	0	0	0
	MCC10106		21	0	0	0	0	0	0	0	0	0	0	0	0	0	0	0	0	0	0	0	0	0	0	0	0	0	0	0	0	0	0	0	0	0	0	0	0	0	0	0	0	0	0	0	0	0	0
	MCC10106		22	0	0	0	0	0	0	0	0	0	0	0	0	0	0	0	0	0	0	0	0	0	0	0	0	0	0	0	0	0	0	0	0	0	0	0	0	0	0	0	0	0	0	0	0	0	0
	MCC10106		23	0	0	0	0	0	0	0	0	0	0	0	0	0	0	0	0	0	0	0	0	0	0	0	0	0	0	0	0	0	0	0	0	0	0	0	0	0	0	0	0	0	0	0	0	0	0
	MCC10106		24	0	0	0	0	0	0	0	0	0	0	0	0	0	0	0	0	0	0	0	0	0	0	0	0	0	0	0	0	0	0	0	0	0	0	0	0	0	0	0	0	0	0	0	0	0	0
	MCC10106		25	0	0	0	0	0	0	0	0	0	0	0	0	0	0	0	0	0	0	0	0	0	0	0	0	0	0	0	0	0	0	0	0	0	0	0	0	0	0	0	0	0	0	0	0	0	0
	MCC10106		26	0	0	0	0	0	0	0	0	0	0	0	0	0	0	0	0	0	0	0	0	0	0	0	0	0	0	0	0	0	0	0	0	0	0	0	0	0	0	0	0	0	0	0	0	0	0
	MCC10106		27	0	0	0	0	0	0	0	0	0	0	0	0	0	0	0	0	0	0	0	0	0	0	0	0	0	0	0	0	0	0	0	0	0	0	0	0	0	0	0	0	0	0	0	0	0	0
	MCC10106		28	0	0	0	0	0	0	0	0	0	0	0	0	0	0	0	0	0	0	0	0	0	0	0	0	0	0	0	0	0	0	0	0	0	0	0	0	0	0	0	0	0	0	0	0	0	0
	MCC10106		29	0	0	0	0	0	0	0	0	0	0	0	0	0	0	0	0	0	0	0	0	0	0	0	0	0	0	0	0	0	0	0	0	0	0	0	0	0	0	0	0	0	0	0	0	0	0
	MCC10106		30	0	0	0	0	0	0	0	0	0	0	0	0	0	0	0	0	0	0	0	0	0	0	0	0	0	0	0	0	0	0	0	0	0	0	0	0	0	0	0	0	0	0	0	0	0	0
	MCC10106		31	0	0	0	0	0	0	0	0	0	0	0	0	0	0	0	0	0	0	0	0	0	0	0	0	0	0	0	0	0	0	0	0	0	0	0	0	0	0	0	0	0	0	0	0	0	0
	MCC10106		32	0	0	0	0	0	0	0	0	0	0	0	0	0	0	0	0	0	0	0	0	0	0	0	0	0	0	0	0	0	0	0	0	0	0	0	0	0	0	0	0	0	0	0	0	0	0
	MCC10106		33	0	0	0	0	0	0	0	0	0	0	0	0	0	0	0	0	0	0	0	0	0	0	0	0	0	0	0	0	0	0	0	0	0	0	0	0	0	0	0	0	0	0	0	0	0	0
	MCC10106		34	0	0	0	0	0	0	0	0	0	0	0	0	0	0	0	0	0	0	0	0	0	0	0	0	0	0	0	0	0	0	0	0	0	0	0	0	0	0	0	0	0	0	0	0	0	0
	MCC10106		35	0	0	0	0	0	0	0	0	0	0	0	0	0	0	0	0	0	0	0	0	0	0	0	0	0	0	0	0	0	0	0	0	0	0	0	0	0	0	0	0	0	0	0	0	0	0
	MCC10106		36	0	0	0	0	0	0	0	0	0	0	0	0	0	0	0	0	0	0	0	0	0	0	0	0	0	0	0	0	0	0	0	0	0	0	0	0	0	0	0	0	0	0	0	0	0	0
	MCC10106		37	0	0	0	0	0	0	0	0	0	0	0	0	0	0	0	0	0	0	0	0	0	0	0	0	0	0	0	0	0	0	0	0	0	0	0	0	0	0	0	0	0	0	0	0	0	0
	MCC10106		38	0	0	0	0	0	0	0	0	0	0	0	0	0	0	0	0	0	0	0	0	0	0	0	0	0	0	0	0	0	0	0	0	0	0	0	0	0	0	0	0	0	0	0	0	0	0
	MCC10106		39	0	0	0	0	0	0	0	0	0	0	0	0	0	0	0	0	0	0	0	0	0	0	0	0	0	0	0	0	0	0	0	0	0	0	0	0	0	0	0	0	0	0	0	0	0	0
	MCC10106		40	0	0	0	0	0	0	0	0	0	0	0	0	0	0	0	0	0	0	0	0	0	0	0	0	0	0	0	0	0	0	0	0	0	0	0	0	0	0	0	0	0	0	0	0	0	0
	MCC10106		41	0	0	0	0	0	0	0	0	0	0	0	0	0	0	0	0	0	0	0	0	0	0	0	0	0	0	0	0	0	0	0	0	0	0	0	0	0	0	0	0	0	0	0	0	0	0
	MCC10112		1	0	0	0	0	0	0	0	0	0	0	0	0	0	0	0	0	0	0	0	0	0	0	0	0	0	0	0	0	0	0	0	0	0	0	0	0	0	0	0	0	0	0	0	0	0	0
	MCC10112		2	0	0	0	0	0	0	0	0	0	0	0	0	0	0	0	0	0	0	0	0	0	0	0	0	0	0	0	0	0	0	0	0	0	0	0	0	0	0	0	0	0	0	0	0	0	0
	MCC10112		3	0	0	0	0	0	0	0	0	0	0	0	0	0	0	0	0	0	0	0	0	0	0	0	0	0	0	0	0	0	0	0	0	0	0	0	0	0	0	0	0	0	0	0	0	0	0
	MCC10112		4	0	0	0	0	0	0	0	0	0	0	0	0	0	0	0	0	0	0	0	0	0	0	0	0	0	0	0	0	0	0	0	0	0	0	0	0	0	0	0	0	0	0	0	0	0	0
	MCC10112		5	0	0	0	0	0	0	0	0	0	0	0	0	0	0	0	0	0	0	0	0	0	0	0	0	0	0	0	0	0	0	0	0	0	0	0	0	0	0	0	0	0	0	0	0	0	0
	MCC10112		6	0	0	0	0	0	0	0	0	0	0	0	0	0	0	0	0	0	0	0	0	0	0	0	0	0	0	0	0	0	0	0	0	0	0	0	0	0	0	0	0	0	0	0	0	0	0
	MCC10112		7	0	0	0	0	0	0	0	0	0	0	0	0	0	0	0	0	0	0	0	0	0	0	0	0	0	0	0	0	0	0	0	0	0	0	0	0	0	0	0	0	0	0	0	0	0	0
	MCC10112		8	0	0	0	0	0	0	0	0	0	0	0	0	0	0	0	0	0	0	0	0	0	0	0	0	0	0	0	0	0	0	0	0	0	0	0	0	0	0	0	0	0	0	0	0	0	0
	MCC10112		9	0	0	0	0	0	0	0	0	0	0	0	0	0	0	0	0	0	0	0	0	0	0	0	0	0	0	0	0	0	0	0	0	0	0	0	0	0	0	0	0	0	0	0	0	0	0
	MCC10112		10	0	0	0	0	0	0	0	0	0	0	0	0	0	0	0	0	0	0	0	0	0	0	0	0	0	0	0	0	0	0	0	0	0	0	0	0	0	0	0	0	0	0	0	0	0	0
	MCC10112		11	0	0	0	0	0	0	0	0	0	0	0	0	0	0	0	0	0	0	0	0	0	0	0	0	0	0	0	0	0	0	0	0	0	0	0	0	0	0	0	0	0	0	0	0	0	0
	MCC10112		12	0	0	0	0	0	0	0	0	0	0	0	0	0	0	0	0	0	0	0	0	0	0	0	0	0	0	0	0	0	0	0	0	0	0	0	0	0	0	0	0	0	0	0	0	0	0
	MCC10112		13	0	0	0	0	0	0	0	0	0	0	0	0	0	0	0	0	0	0	0	0	0	0	0	0	0	0	0	0	0	0	0	0	0	0	0	0	0	0	0	0	0	0	0	0	0	0
	MCC10112		14	0	0	0	0	0	0	0	0	0	0	0	0	0	0	0	0	0	0	0	0	0	0	0	0	0	0	0	0	0	0	0	0	0	0	0	0	0	0	0	0	0	0	0	0	0	0
	MCC10112		15	0	0	0	0	0	0	0	0	0	0	0	0	0	0	0	0	0	0	0	0	0	0	0	0	0	0	0	0	0	0	0	0	0	0	0	0	0	0	0	0	0	0	0	0	0	0
	MCC10112		16	0	0	0	0	0	0	0	0	0	0	0	0	0	0	0	0	0	0	0	0	0	0	0	0	0	0	0	0	0	0	0	0	0	0	0	0	0	0	0	0	0	0	0	0	0	0
	MCC10112		17	0	0	0	0	0	0	0	0	0	0	0	0	0	0	0	0	0	0	0	0	0	0	0	0	0	0	0	0	0	0	0	0	0	0	0	0	0	0	0	0	0	0	0	0	0	0
	MCC10112		18	0	0	0	0	0	0	0	0	0	0	0	0	0	0	0	0	0	0	0	0	0	0	0	0	0	0	0	0	0	0	0	0	0	0	0	0	0	0	0	0	0	0	0	0	0	0
	MCC10112		19	0	0	0	0	0	0	0	0	0	0	0	0	0	0	0	0	0	0	0	0	0	0	0	0	0	0	0	0	0	0	0	0	0	0	0	0	0	0	0	0	0	0	0	0	0	0
	MCC10112		20	0	0	0	0	0	0	0	0	0	0	0	0	0	0	0	0	0	0	0	0	0	0	0	0	0	0	0	0	0	0	0	0	0	0	0	0	0	0	0	0	0	0	0	0	0	0
	MCC10112		21	0	0	0	0	0	0	0	0	0	0	0	0	0	0	0	0	0	0	0	0	0	0	0	0	0	0	0	0	0	0	0	0	0	0	0	0	0	0	0	0	0	0	0	0	0	0
	MCC10112		22	0	0	0	0	0	0	0	0	0	0	0	0	0	0	0	0	0	0	0	0	0	0	0	0	0	0	0	0	0	0	0	0	0	0	0	0	0	0	0	0	0	0	0	0	0	0
	MCC10112		23	0	0	0	0	0	0	0	0	0	0	0	0	0	0	0	0	0	0	0	0	0	0	0	0	0	0	0	0	0	0	0	0	0	0	0	0	0	0	0	0	0	0	0	0	0	0
	MCC10112		24	0	0	0	0	0	0	0	0	0	0	0	0	0	0	0	0	0	0	0	0	0	0	0	0	0	0	0	0	0	0	0	0	0	0	0	0	0	0	0	0	0	0	0	0	0	0
	MCC10112		25	0	0	0	0	0	0	0	0	0	0	0	0	0	0	0	0	0	0	0	0	0	0	0	0	0	0	0	0	0	0	0	0	0	0	0	0	0	0	0	0	0	0	0	0	0	0
	MCC10112		26	0	0	0	0	0	0	0	0	0	0	0	0	0	0	0	0	0	0	0	0	0	0	0	0	0	0	0	0	0	0	0	0	0	0	0	0	0	0	0	0	0	0	0	0	0	0
	MCC10112		27	0	0	0	0	0	0	0	0	0	0	0	0	0	0	0	0	0	0	0	0	0	0	0	0	0	0	0	0	0	0	0	0	0	0	0	0	0	0	0	0	0	0	0	0	0	0
	MCC10112		28	0	0	0	0	0	0	0	0	0	0	0	0	0	0	0	0	0	0	0	0	0	0	0	0	0	0	0	0	0	0	0	0	0	0	0	0	0	0	0	0	0	0	0	0	0	0
	MCC10112		29	0	0	0	0	0	0	0	0	0	0	0	0	0	0	0	0	0	0	0	0	0	0	0	0	0	0	0	0	0	0	0	0	0	0	0	0	0	0	0	0	0	0	0	0	0	0
	MCC10112		30	0	0	0	0	0	0	0	0	0	0	0	0	0	0	0	0	0	0	0	0	0	0	0	0	0	0	0	0	0	0	0	0	0	0	0	0	0	0	0	0	0	0	0	0	0	0
	MCC10112		31	0	0	0	0	0	0	0	0	0	0	0	0	0	0	0	0	0	0	0	0	0	0	0	0	0	0	0	0	0	0	0	0	0	0	0	0	0	0	0	0	0	0	0	0	0	0
	MCC10112		32	0	0	0	0	0	0	0	0	0	0	0	0	0	0	0	0	0	0	0	0	0	0	0	0	0	0	0	0	0	0	0	0	0	0	0	0	0	0	0	0	0	0	0	0	0	0
	MCC10112		33	0	0	0	0	0	0	0	0	0	0	0	0	0	0	0	0	0	0	0	0	0	0	0	0	0	0	0	0	0	0	0	0	0	0	0	0	0	0	0	0	0	0	0	0	0	0
	MCC10119		1	0	0	0	0	0	0	0	0	0	0	0	0	0	0	0	0	0	0	0	0	0	0	0	0	0	0	0	0	0	0	0	0	0	0	0	0	0	0	0	0	0	0	0	0	0	0
	MCC10119		2	0	0	0	0	0	0	0	0	0	0	0	0	0	0	0	0	0	0	0	0	0	0	0	0	0	0	0	0	0	0	0	0	0	0	0	0	0	0	0	0	0	0	0	0	0	0
	MCC10119		3	0	0	0	0	0	0	0	0	0	0	0	0	0	0	0	0	0	0	0	0	0	0	0	0	0	0	0	0	0	0	0	0	0	0	0	0	0	0	0	0	0	0	0	0	0	0
	MCC10119		4	0	0	0	0	0	0	0	0	0	0	0	0	0	0	0	0	0	0	0	0	0	0	0	0	0	0	0	0	0	0	0	0	0	0	0	0	0	0	0	0	0	0	0	0	0	0
	MCC10119		5	0	0	0	0	0	0	0	0	0	0	0	0	0	0	0	0	0	0	0	0	0	0	0	0	0	0	0	0	0	0	0	0	0	0	0	0	0	0	0	0	0	0	0	0	0	0
	MCC10119		6	0	0	0	0	0	0	0	0	0	0	0	0	0	0	0	0	0	0	0	0	0	0	0	0	0	0	0	0	0	0	0	0	0	0	0	0	0	0	0	0	0	0	0	0	0	0
	MCC10119		7	0	0	0	0	0	0	0	0	0	0	0	0	0	0	0	0	0	0	0	0	0	0	0	0	0	0	0	0	0	0	0	0	0	0	0	0	0	0	0	0	0	0	0	0	0	0
	MCC10119		8	0	0	0	0	0	0	0	0	0	0	0	0	0	0	0	0	0	0	0	0	0	0	0	0	0	0	0	0	0	0	0	0	0	0	0	0	0	0	0	0	0	0	0	0	0	0
	MCC10119		9	0	0	0	0	0	0	0	0	0	0	0	0	0	0	0	0	0	0	0	0	0	0	0	0	0	0	0	0	0	0	0	0	0	0	0	0	0	0	0	0	0	0	0	0	0	0
	MCC10119		10	0	0	0	0	0	0	0	0	0	0	0	0	0	0	0	0	0	0	0	0	0	0	0	0	0	0	0	0	0	0	0	0	0	0	0	0	0	0	0	0	0	0	0	0	0	0
	MCC10119		11	0	0	0	0	0	0	0	0	0	0	0	0	0	0	0	0	0	0	0	0	0	0	0	0	0	0	0	0	0	0	0	0	0	0	0	0	0	0	0	0	0	0	0	0	0	0
	MCC10119		12	0	0	0	0	0	0	0	0	0	0	0	0	0	0	0	0	0	0	0	0	0	0	0	0	0	0	0	0	0	0	0	0	0	0	0	0	0	0	0	0	0	0	0	0	0	0
	MCC10119		13	0	0	0	0	0	0	0	0	0	0	0	0	0	0	0	0	0	0	0	0	0	0	0	0	0	0	0	0	0	0	0	0	0	0	0	0	0	0	0	0	0	0	0	0	0	0
	MCC10119		14	0	0	0	0	0	0	0	0	0	0	0	0	0	0	0	0	0	0	0	0	0	0	0	0	0	0	0	0	0	0	0	0	0	0	0	0	0	0	0	0	0	0	0	0	0	0
	MCC10119		15	0	0	0	0	0	0	0	0	0	0	0	0	0	0	0	0	0	0	0	0	0	0	0	0	0	0	0	0	0	0	0	0	0	0	0	0	0	0	0	0	0	0	0	0	0	0
	MCC10119		16	0	0	0	0	0	0	0	0	0	0	0	0	0	0	0	0	0	0	0	0	0	0	0	0	0	0	0	0	0	0	0	0	0	0	0	0	0	0	0	0	0	0	0	0	0	0
	MCC10119		17	0	0	0	0	0	0	0	0	0	0	0	0	0	0	0	0	0	0	0	0	0	0	0	0	0	0	0	0	0	0	0	0	0	0	0	0	0	0	0	0	0	0	0	0	0	0
	MCC10119		18	0	0	0	0	0	0	0	0	0	0	0	0	0	0	0	0	0	0	0	0	0	0	0	0	0	0	0	0	0	0	0	0	0	0	0	0	0	0	0	0	0	0	0	0	0	0
	MCC10119		19	0	0	0	0	0	0	0	0	0	0	0	0	0	0	0	0	0	0	0	0	0	0	0	0	0	0	0	0	0	0	0	0	0	0	0	0	0	0	0	0	0	0	0	0	0	0
	MCC10119		20	0	0	0	0	0	0	0	0	0	0	0	0	0	0	0	0	0	0	0	0	0	0	0	0	0	0	0	0	0	0	0	0	0	0	0	0	0	0	0	0	0	0	0	0	0	0
	MCC10119		21	0	0	0	0	0	0	0	0	0	0	0	0	0	0	0	0	0	0	0	0	0	0	0	0	0	0	0	0	0	0	0	0	0	0	0	0	0	0	0	0	0	0	0	0	0	0
	MCC10119		22	0	0	0	0	0	0	0	0	0	0	0	0	0	0	0	0	0	0	0	0	0	0	0	0	0	0	0	0	0	0	0	0	0	0	0	0	0	0	0	0	0	0	0	0	0	0
	MCC10119		23	0	0	0	0	0	0	0	0	0	0	0	0	0	0	0	0	0	0	0	0	0	0	0	0	0	0	0	0	0	0	0	0	0	0	0	0	0	0	0	0	0	0	0	0	0	0
	MCC10119		24	0	0	0	0	0	0	0	0	0	0	0	0	0	0	0	0	0	0	0	0	0	0	0	0	0	0	0	0	0	0	0	0	0	0	0	0	0	0	0	0	0	0	0	0	0	0
	MCC10119		25	0	0	0	0	0	0	0	0	0	0	0	0	0	0	0	0	0	0	0	0	0	0	0	0	0	0	0	0	0	0	0	0	0	0	0	0	0	0	0	0	0	0	0	0	0	0
	MCC10119		26	0	0	0	0	0	0	0	0	0	0	0	0	0	0	0	0	0	0	0	0	0	0	0	0	0	0	0	0	0	0	0	0	0	0	0	0	0	0	0	0	0	0	0	0	0	0
	MCC10119		27	0	0	0	0	0	0	0	0	0	0	0	0	0	0	0	0	0	0	0	0	0	0	0	0	0	0	0	0	0	0	0	0	0	0	0	0	0	0	0	0	0	0	0	0	0	0
	MCC10119		28	0	0	0	0	0	0	0	0	0	0	0	0	0	0	0	0	0	0	0	0	0	0	0	0	0	0	0	0	0	0	0	0	0	0	0	0	0	0	0	0	0	0	0	0	0	0
	MCC10119		29	0	0	0	0	0	0	0	0	0	0	0	0	0	0	0	0	0	0	0	0	0	0	0	0	0	0	0	0	0	0	0	0	0	0	0	0	0	0	0	0	0	0	0	0	0	0
	MCC10119		30	0	0	0	0	0	0	0	0	0	0	0	0	0	0	0	0	0	0	0	0	0	0	0	0	0	0	0	0	0	0	0	0	0	0	0	0	0	0	0	0	0	0	0	0	0	0
	MCC10120		1	0	0	0	0	0	0	0	0	0	0	0	0	0	0	0	0	0	0	0	0	0	0	0	0	0	0	0	0	0	0	0	0	0	0	0	0	0	0	0	0	0	0	0	0	0	0
	MCC10120		2	0	0	0	0	0	0	0	0	0	0	0	0	0	0	0	0	0	0	0	0	0	0	0	0	0	0	0	0	0	0	0	0	0	0	0	0	0	0	0	0	0	0	0	0	0	0
	MCC10120		3	0	0	0	0	0	0	0	0	0	0	0	0	0	0	0	0	0	0	0	0	0	0	0	0	0	0	0	0	0	0	0	0	0	0	0	0	0	0	0	0	0	0	0	0	0	0
	MCC10120		4	0	0	0	0	0	0	0	0	0	0	0	0	0	0	0	0	0	0	0	0	0	0	0	0	0	0	0	0	0	0	0	0	0	0	0	0	0	0	0	0	0	0	0	0	0	0
	MCC10120		5	0	0	0	0	0	0	0	0	0	0	0	0	0	0	0	0	0	0	0	0	0	0	0	0	0	0	0	0	0	0	0	0	0	0	0	0	0	0	0	0	0	0	0	0	0	0
	MCC10120		6	0	0	0	0	0	0	0	0	0	0	0	0	0	0	0	0	0	0	0	0	0	0	0	0	0	0	0	0	0	0	0	0	0	0	0	0	0	0	0	0	0	0	0	0	0	0
	MCC10120		7	0	0	0	0	0	0	0	0	0	0	0	0	0	0	0	0	0	0	0	0	0	0	0	0	0	0	0	0	0	0	0	0	0	0	0	0	0	0	0	0	0	0	0	0	0	0
	MCC10120	on a contig without cas	1	0	0	0	0	0	0	0	0	0	0	0	0	0	0	0	0	0	0	0	0	0	0	0	0	0	0	0	0	0	0	0	0	0	0	0	0	0	0	0	0	0	0	0	0	0	0
	MCC10120	c55	2	0	0	0	0	0	0	0	0	0	0	0	0	0	0	0	0	0	0	0	0	0	0	0	0	0	0	0	0	0	0	0	0	0	0	0	0	0	0	0	0	0	0	0	0	0	0
	MCC10120	c55	3	0	0	0	0	0	0	0	0	0	0	0	0	0	0	0	0	0	0	0	0	0	0	0	0	0	0	0	0	0	0	0	0	0	0	0	0	0	0	0	0	0	0	0	0	0	0
	MCC10120	c55	4	0	0	0	0	0	0	0	0	0	0	0	0	0	0	0	0	0	0	0	0	0	0	0	0	0	0	0	0	0	0	0	0	0	0	0	0	0	0	0	0	0	0	0	0	0	0
	MCC10120	c55	5	0	0	0	0	0	0	0	0	0	0	0	0	0	0	0	0	0	0	0	0	0	0	0	0	0	0	0	0	0	0	0	0	0	0	0	0	0	0	0	0	0	0	0	0	0	0
	MCC10120	c55	6	0	0	0	0	0	0	0	0	0	0	0	0	0	0	0	0	0	0	0	0	0	0	0	0	0	0	0	0	0	0	0	0	0	0	0	0	0	0	0	0	0	0	0	0	0	0
	MCC10120	c55	7	0	0	0	0	0	0	0	0	0	0	0	0	0	0	0	0	0	0	0	0	0	0	0	0	0	0	0	0	0	0	0	0	0	0	0	0	0	0	0	0	0	0	0	0	0	0
	MCC10120	c55	8	0	0	0	0	0	0	0	0	0	0	0	0	0	0	0	0	0	0	0	0	0	0	0	0	0	0	0	0	0	0	0	0	0	0	0	0	0	0	0	0	0	0	0	0	0	0
	MCC10120	c55	9	0	0	0	0	0	0	0	0	0	0	0	0	0	0	0	0	0	0	0	0	0	0	0	0	0	0	0	0	0	0	0	0	0	0	0	0	0	0	0	0	0	0	0	0	0	0
	MCC10120	c55	10	0	0	0	0	0	0	0	0	0	0	0	0	0	0	0	0	0	0	0	0	0	0	0	0	0	0	0	0	0	0	0	0	0	0	0	0	0	0	0	0	0	0	0	0	0	0
	MCC10120	c55	11	0	0	0	0	0	0	0	0	0	0	0	0	0	0	0	0	0	0	0	0	0	0	0	0	0	0	0	0	0	0	0	0	0	0	0	0	0	0	0	0	0	0	0	0	0	0
	MCC10120	c55	12	0	0	0	0	0	0	0	0	0	0	0	0	0	0	0	0	0	0	0	0	0	0	0	0	0	0	0	0	0	0	0	0	0	0	0	0	0	0	0	0	0	0	0	0	0	0
	MCC10120	c55	13	0	0	0	0	0	0	0	0	0	0	0	0	0	0	0	0	0	0	0	0	0	0	0	0	0	0	0	0	0	0	0	0	0	0	0	0	0	0	0	0	0	0	0	0	0	0
	MCC10120	c55	14	0	0	0	0	0	0	0	0	0	0	0	0	0	0	0	0	0	0	0	0	0	0	0	0	0	0	0	0	0	0	0	0	0	0	0	0	0	0	0	0	0	0	0	0	0	0
	MCC10120	c55	15	0	0	0	0	0	0	0	0	0	0	0	0	0	0	0	0	0	0	0	0	0	0	0	0	0	0	0	0	0	0	0	0	0	0	0	0	0	0	0	0	0	0	0	0	0	0
	MCC10120	c55	16	0	0	0	0	0	0	0	0	0	0	0	0	0	0	0	0	0	0	0	0	0	0	0	0	0	0	0	0	0	0	0	0	0	0	0	0	0	0	0	0	0	0	0	0	0	0
	MCC10120	c55	17	0	0	0	0	0	0	0	0	0	0	0	0	0	0	0	0	0	0	0	0	0	0	0	0	0	0	0	0	0	0	0	0	0	0	0	0	0	0	0	0	0	0	0	0	0	0
	MCC10120	c55	18	0	0	0	0	0	0	0	0	0	0	0	0	0	0	0	0	0	0	0	0	0	0	0	0	0	0	0	0	0	0	0	0	0	0	0	0	0	0	0	0	0	0	0	0	0	0
	MCC10120	c55	19	0	0	0	0	0	0	0	0	0	0	0	0	0	0	0	0	0	0	0	0	0	0	0	0	0	0	0	0	0	0	0	0	0	0	0	0	0	0	0	0	0	0	0	0	0	0
	MCC10124		1	0	0	0	0	0	0	0	0	0	0	0	0	0	0	0	0	0	0	0	0	0	0	0	0	0	0	0	0	0	0	0	0	0	0	0	0	0	0	0	0	0	0	0	0	0	0
	MCC10124		2	0	0	0	0	0	0	0	0	0	0	0	0	0	0	0	0	0	0	0	0	0	0	0	0	0	0	0	0	0	0	0	0	0	0	0	0	0	0	0	0	0	0	0	0	0	0
	MCC10124		3	0	0	0	0	0	0	0	0	0	0	0	0	0	0	0	0	0	0	0	0	0	0	0	0	0	0	0	0	0	0	0	0	0	0	0	0	0	0	0	0	0	0	0	0	0	0
	MCC10124		4	0	0	0	0	0	0	0	0	0	0	0	0	0	0	0	0	0	0	0	0	0	0	0	0	0	0	0	0	0	0	0	0	0	0	0	0	0	0	0	0	0	0	0	0	0	0
	MCC10124		5	0	0	0	0	0	0	0	0	0	0	0	0	0	0	0	0	0	0	0	0	0	0	0	0	0	0	0	0	0	0	0	0	0	0	0	0	0	0	0	0	0	0	0	0	0	0
	MCC10124		6	0	0	0	0	0	0	0	0	0	0	0	0	0	0	0	0	0	0	0	0	0	0	0	0	0	0	0	0	0	0	0	0	0	0	0	0	0	0	0	0	0	0	0	0	0	0
	MCC10124		7	0	0	0	0	0	0	0	0	0	0	0	0	0	0	0	0	0	0	0	0	0	0	0	0	0	0	0	0	0	0	0	0	0	0	0	0	0	0	0	0	0	0	0	0	0	0
	MCC10124		8	0	0	0	0	0	0	0	0	0	0	0	0	0	0	0	0	0	0	0	0	0	0	0	0	0	0	0	0	0	0	0	0	0	0	0	0	0	0	0	0	0	0	0	0	0	0
	MCC10124		9	0	0	0	0	0	0	0	0	0	0	0	0	0	0	0	0	0	0	0	0	0	0	0	0	0	0	0	0	0	0	0	0	0	0	0	0	0	0	0	0	0	0	0	0	0	0
	MCC10124		10	0	0	0	0	0	0	0	0	0	0	0	0	0	0	0	0	0	0	0	0	0	0	0	0	0	0	0	0	0	0	0	0	0	0	0	0	0	0	0	0	0	0	0	0	0	0
	MCC10124		11	0	0	0	0	0	0	0	0	0	0	0	0	0	0	0	0	0	0	0	0	0	0	0	0	0	0	0	0	0	0	0	0	0	0	0	0	0	0	0	0	0	0	0	0	0	0
	MCC10124		12	0	0	0	0	0	0	0	0	0	0	0	0	0	0	0	0	0	0	0	0	0	0	0	0	0	0	0	0	0	0	0	0	0	0	0	0	0	0	0	0	0	0	0	0	0	0
	MCC10124		13	0	0	0	0	0	0	0	0	0	0	0	0	0	0	0	0	0	0	0	0	0	0	0	0	0	0	0	0	0	0	0	0	0	0	0	0	0	0	0	0	0	0	0	0	0	0
	MCC10124		14	0	0	0	0	0	0	0	0	0	0	0	0	0	0	0	0	0	0	0	0	0	0	0	0	0	0	0	0	0	0	0	0	0	0	0	0	0	0	0	0	0	0	0	0	0	0
	MCC10124		15	0	0	0	0	0	0	0	0	0	0	0	0	0	0	0	0	0	0	0	0	0	0	0	0	0	0	0	0	0	0	0	0	0	0	0	0	0	0	0	0	0	0	0	0	0	0
	MCC10124		16	0	0	0	0	0	0	0	0	0	0	0	0	0	0	0	0	0	0	0	0	0	0	0	0	0	0	0	0	0	0	0	0	0	0	0	0	0	0	0	0	0	0	0	0	0	0
	MCC10124		17	0	0	0	0	0	0	0	0	0	0	0	0	0	0	0	0	0	0	0	0	0	0	0	0	0	0	0	0	0	0	0	0	0	0	0	0	0	0	0	0	0	0	0	0	0	0
	MCC10124		18	0	0	0	0	0	0	0	0	0	0	0	0	0	0	0	0	0	0	0	0	0	0	0	0	0	0	0	0	0	0	0	0	0	0	0	0	0	0	0	0	0	0	0	0	0	0
	MCC10124		19	0	0	0	0	0	0	0	0	0	0	0	0	0	0	0	0	0	0	0	0	0	0	0	0	0	0	0	0	0	0	0	0	0	0	0	0	0	0	0	0	0	0	0	0	0	0
	MCC10124		20	0	0	0	0	0	0	0	0	0	0	0	0	0	0	0	0	0	0	0	0	0	0	0	0	0	0	0	0	0	0	0	0	0	0	0	0	0	0	0	0	0	0	0	0	0	0
	MCC10124		21	0	0	0	0	0	0	0	0	0	0	0	0	0	0	0	0	0	0	0	0	0	0	0	0	0	0	0	0	0	0	0	0	0	0	0	0	0	0	0	0	0	0	0	0	0	0
	MCC10124		22	0	0	0	0	0	0	0	0	0	0	0	0	0	0	0	0	0	0	0	0	0	0	0	0	0	0	0	0	0	0	0	0	0	0	0	0	0	0	0	0	0	0	0	0	0	0
	MCC10124		23	0	0	0	0	0	0	0	0	0	0	0	0	0	0	0	0	0	0	0	0	0	0	0	0	0	0	0	0	0	0	0	0	0	0	0	0	0	0	0	0	0	0	0	0	0	0
	MCC10124		24	0	0	0	0	0	0	0	0	0	0	0	0	0	0	0	0	0	0	0	0	0	0	0	0	0	0	0	0	0	0	0	0	0	0	0	0	0	0	0	0	0	0	0	0	0	0
	MCC10125		1	0	0	0	0	0	0	0	0	0	0	0	0	0	0	0	0	0	0	0	0	0	0	0	0	0	0	0	0	0	0	0	0	0	0	0	0	0	0	0	0	0	0	0	0	0	0
	MCC10125		2	0	0	0	0	0	0	0	0	0	0	0	0	0	0	0	0	0	0	0	0	0	0	0	0	0	0	0	0	0	0	0	0	0	0	0	0	0	0	0	0	0	0	0	0	0	0
	MCC10125		3	0	0	0	0	0	0	0	0	0	0	0	0	0	0	0	0	0	0	0	0	0	0	0	0	0	0	0	0	0	0	0	0	0	0	0	0	0	0	0	0	0	0	0	0	0	0
	MCC10125		4	0	0	0	0	0	0	0	0	0	0	0	0	0	0	0	0	0	0	0	0	0	0	0	0	0	0	0	0	0	0	0	0	0	0	0	0	0	0	0	0	0	0	0	0	0	0
	MCC10125		5	0	0	0	0	0	0	0	0	0	0	0	0	0	0	0	0	0	0	0	0	0	0	0	0	0	0	0	0	0	0	0	0	0	0	0	0	0	0	0	0	0	0	0	0	0	0
	MCC10125		6	0	0	0	0	0	0	0	0	0	0	0	0	0	0	0	0	0	0	0	0	0	0	0	0	0	0	0	0	0	0	0	0	0	0	0	0	0	0	0	0	0	0	0	0	0	0
	MCC10125		7	0	0	0	0	0	0	0	0	0	0	0	0	0	0	0	0	0	0	0	0	0	0	0	0	0	0	0	0	0	0	0	0	0	0	0	0	0	0	0	0	0	0	0	0	0	0
	MCC10125		8	0	0	0	0	0	0	0	0	0	0	0	0	0	0	0	0	0	0	0	0	0	0	0	0	0	0	0	0	0	0	0	0	0	0	0	0	0	0	0	0	0	0	0	0	0	0
	MCC10125		9	0	0	0	0	0	0	0	0	0	0	0	0	0	0	0	0	0	0	0	0	0	0	0	0	0	0	0	0	0	0	0	0	0	0	0	0	0	0	0	0	0	0	0	0	0	0
	MCC10125		10	0	0	0	0	0	0	0	0	0	0	0	0	0	0	0	0	0	0	0	0	0	0	0	0	0	0	0	0	0	0	0	0	0	0	0	0	0	0	0	0	0	0	0	0	0	0
	MCC10125		11	0	0	0	0	0	0	0	0	0	0	0	0	0	0	0	0	0	0	0	0	0	0	0	0	0	0	0	0	0	0	0	0	0	0	0	0	0	0	0	0	0	0	0	0	0	0
	MCC10125		12	0	0	0	0	0	0	0	0	0	0	0	0	0	0	0	0	0	0	0	0	0	0	0	0	0	0	0	0	0	0	0	0	0	0	0	0	0	0	0	0	0	0	0	0	0	0
	MCC10125		13	0	0	0	0	0	0	0	0	0	0	0	0	0	0	0	0	0	0	0	0	0	0	0	0	0	0	0	0	0	0	0	0	0	0	0	0	0	0	0	0	0	0	0	0	0	0
	MCC10125		14	0	0	0	0	0	0	0	0	0	0	0	0	0	0	0	0	0	0	0	0	0	0	0	0	0	0	0	0	0	0	0	0	0	0	0	0	0	0	0	0	0	0	0	0	0	0
	MCC10125		15	0	0	0	0	0	0	0	0	0	0	0	0	0	0	0	0	0	0	0	0	0	0	0	0	0	0	0	0	0	0	0	0	0	0	0	0	0	0	0	0	0	0	0	0	0	0
	MCC10125		16	0	0	0	0	0	0	0	0	0	0	0	0	0	0	0	0	0	0	0	0	0	0	0	0	0	0	0	0	0	0	0	0	0	0	0	0	0	0	0	0	0	0	0	0	0	0
	MCC10125		17	0	0	0	0	0	0	0	0	0	0	0	0	0	0	0	0	0	0	0	0	0	0	0	0	0	0	0	0	0	0	0	0	0	0	0	0	0	0	0	0	0	0	0	0	0	0
	MCC10125		18	0	0	0	0	0	0	0	0	0	0	0	0	0	0	0	0	0	0	0	0	0	0	0	0	0	0	0	0	0	0	0	0	0	0	0	0	0	0	0	0	0	0	0	0	0	0
	MCC10125		19	0	0	0	0	0	0	0	0	0	0	0	0	0	0	0	0	0	0	0	0	0	0	0	0	0	0	0	0	0	0	0	0	0	0	0	0	0	0	0	0	0	0	0	0	0	0
	MCC10125		20	0	0	0	0	0	0	0	0	0	0	0	0	0	0	0	0	0	0	0	0	0	0	0	0	0	0	0	0	0	0	0	0	0	0	0	0	0	0	0	0	0	0	0	0	0	0
	MCC10125		21	0	0	0	0	0	0	0	0	0	0	0	0	0	0	0	0	0	0	0	0	0	0	0	0	0	0	0	0	0	0	0	0	0	0	0	0	0	0	0	0	0	0	0	0	0	0
	MCC10125		22	0	0	0	0	0	0	0	0	0	0	0	0	0	0	0	0	0	0	0	0	0	0	0	0	0	0	0	0	0	0	0	0	0	0	0	0	0	0	0	0	0	0	0	0	0	0
	MCC10125		23	0	0	0	0	0	0	0	0	0	0	0	0	0	0	0	0	0	0	0	0	0	0	0	0	0	0	0	0	0	0	0	0	0	0	0	0	0	0	0	0	0	0	0	0	0	0
	MCC10125		24	0	0	0	0	0	0	0	0	0	0	0	0	0	0	0	0	0	0	0	0	0	0	0	0	0	0	0	0	0	0	0	0	0	0	0	0	0	0	0	0	0	0	0	0	0	0
	MCC10125		25	0	0	0	0	0	0	0	0	0	0	0	0	0	0	0	0	0	0	0	0	0	0	0	0	0	0	0	0	0	0	0	0	0	0	0	0	0	0	0	0	0	0	0	0	0	0
	MCC10125		26	0	0	0	0	0	0	0	0	0	0	0	0	0	0	0	0	0	0	0	0	0	0	0	0	0	0	0	0	0	0	0	0	0	0	0	0	0	0	0	0	0	0	0	0	0	0
	MCC10127		1	0	0	0	0	0	0	0	0	0	0	0	0	0	0	0	0	0	0	0	0	0	0	0	0	0	0	0	0	0	0	0	0	0	0	0	0	0	0	0	0	0	0	0	0	0	0
	MCC10127		2	0	0	0	0	0	0	0	0	0	0	0	0	0	0	0	0	0	0	0	0	0	0	0	0	0	0	0	0	0	0	0	0	0	0	0	0	0	0	0	0	0	0	0	0	0	0
	MCC10127		3	0	0	0	0	0	0	0	0	0	0	0	0	0	0	0	0	0	0	0	0	0	0	0	0	0	0	0	0	0	0	0	0	0	0	0	0	0	0	0	0	0	0	0	0	0	0
	MCC10127		4	0	0	0	0	0	0	0	0	0	0	0	0	0	0	0	0	0	0	0	0	0	0	0	0	0	0	0	0	0	0	0	0	0	0	0	0	0	0	0	0	0	0	0	0	0	0
	MCC10127		5	0	0	0	0	0	0	0	0	0	0	0	0	0	0	0	0	0	0	0	0	0	0	0	0	0	0	0	0	0	0	0	0	0	0	0	0	0	0	0	0	0	0	0	0	0	0
	MCC10127		6	0	0	0	0	0	0	0	0	0	0	0	0	0	0	0	0	0	0	0	0	0	0	0	0	0	0	0	0	0	0	0	0	0	0	0	0	0	0	0	0	0	0	0	0	0	0
	MCC10127		7	0	0	0	0	0	0	0	0	0	0	0	0	0	0	0	0	0	0	0	0	0	0	0	0	0	0	0	0	0	0	0	0	0	0	0	0	0	0	0	0	0	0	0	0	0	0
	MCC10127		8	0	0	0	0	0	0	0	0	0	0	0	0	0	0	0	0	0	0	0	0	0	0	0	0	0	0	0	0	0	0	0	0	0	0	0	0	0	0	0	0	0	0	0	0	0	0
	MCC10127		9	0	0	0	0	0	0	0	0	0	0	0	0	0	0	0	0	0	0	0	0	0	0	0	0	0	0	0	0	0	0	0	0	0	0	0	0	0	0	0	0	0	0	0	0	0	0
	MCC10127		10	0	0	0	0	0	0	0	0	0	0	0	0	0	0	0	0	0	0	0	0	0	0	0	0	0	0	0	0	0	0	0	0	0	0	0	0	0	0	0	0	0	0	0	0	0	0
	MCC10127		11	0	0	0	0	0	0	0	0	0	0	0	0	0	0	0	0	0	0	0	0	0	0	0	0	0	0	0	0	0	0	0	0	0	0	0	0	0	0	0	0	0	0	0	0	0	0
	MCC10127		12	0	0	0	0	0	0	0	0	0	0	0	0	0	0	0	0	0	0	0	0	0	0	0	0	0	0	0	0	0	0	0	0	0	0	0	0	0	0	0	0	0	0	0	0	0	0
	MCC10127		13	0	0	0	0	0	0	0	0	0	0	0	0	0	0	0	0	0	0	0	0	0	0	0	0	0	0	0	0	0	0	0	0	0	0	0	0	0	0	0	0	0	0	0	0	0	0
	MCC10127		14	0	0	0	0	0	0	0	0	0	0	0	0	0	0	0	0	0	0	0	0	0	0	0	0	0	0	0	0	0	0	0	0	0	0	0	0	0	0	0	0	0	0	0	0	0	0
	MCC10127		15	0	0	0	0	0	0	0	0	0	0	0	0	0	0	0	0	0	0	0	0	0	0	0	0	0	0	0	0	0	0	0	0	0	0	0	0	0	0	0	0	0	0	0	0	0	0
	MCC10127		16	0	0	0	0	0	0	0	0	0	0	0	0	0	0	0	0	0	0	0	0	0	0	0	0	0	0	0	0	0	0	0	0	0	0	0	0	0	0	0	0	0	0	0	0	0	0
	MCC10127		17	0	0	0	0	0	0	0	0	0	0	0	0	0	0	0	0	0	0	0	0	0	0	0	0	0	0	0	0	0	0	0	0	0	0	0	0	0	0	0	0	0	0	0	0	0	0
	MCC10127		18	0	0	0	0	0	0	0	0	0	0	0	0	0	0	0	0	0	0	0	0	0	0	0	0	0	0	0	0	0	0	0	0	0	0	0	0	0	0	0	0	0	0	0	0	0	0
	MCC10127		19	0	0	0	0	0	0	0	0	0	0	0	0	0	0	0	0	0	0	0	0	0	0	0	0	0	0	0	0	0	0	0	0	0	0	0	0	0	0	0	0	0	0	0	0	0	0
	MCC10127		20	0	0	0	0	0	0	0	0	0	0	0	0	0	0	0	0	0	0	0	0	0	0	0	0	0	0	0	0	0	0	0	0	0	0	0	0	0	0	0	0	0	0	0	0	0	0
	MCC10127		21	0	0	0	0	0	0	0	0	0	0	0	0	0	0	0	0	0	0	0	0	0	0	0	0	0	0	0	0	0	0	0	0	0	0	0	0	0	0	0	0	0	0	0	0	0	0
	MCC10127		22	0	0	0	0	0	0	0	0	0	0	0	0	0	0	0	0	0	0	0	0	0	0	0	0	0	0	0	0	0	0	0	0	0	0	0	0	0	0	0	0	0	0	0	0	0	0
	MCC10127		23	0	0	0	0	0	0	0	0	0	0	0	0	0	0	0	0	0	0	0	0	0	0	0	0	0	0	0	0	0	0	0	0	0	0	0	0	0	0	0	0	0	0	0	0	0	0
	MCC10127		24	0	0	0	0	0	0	0	0	0	0	0	0	0	0	0	0	0	0	0	0	0	0	0	0	0	0	0	0	0	0	0	0	0	0	0	0	0	0	0	0	0	0	0	0	0	0
	MCC10127		25	0	0	0	0	0	0	0	0	0	0	0	0	0	0	0	0	0	0	0	0	0	0	0	0	0	0	0	0	0	0	0	0	0	0	0	0	0	0	0	0	0	0	0	0	0	0
	MCC10127		26	0	0	0	0	0	0	0	0	0	0	0	0	0	0	0	0	0	0	0	0	0	0	0	0	0	0	0	0	0	0	0	0	0	0	0	0	0	0	0	0	0	0	0	0	0	0
	MCC10127		27	0	0	0	0	0	0	0	0	0	0	0	0	0	0	0	0	0	0	0	0	0	0	0	0	0	0	0	0	0	0	0	0	0	0	0	0	0	0	0	0	0	0	0	0	0	0
	MCC10127		28	0	0	0	0	0	0	0	0	0	0	0	0	0	0	0	0	0	0	0	0	0	0	0	0	0	0	0	0	0	0	0	0	0	0	0	0	0	0	0	0	0	0	0	0	0	0
	MCC10127		29	0	0	0	0	0	0	0	0	0	0	0	0	0	0	0	0	0	0	0	0	0	0	0	0	0	0	0	0	0	0	0	0	0	0	0	0	0	0	0	0	0	0	0	0	0	0
	MCC10127		30	0	0	0	0	0	0	0	0	0	0	0	0	0	0	0	0	0	0	0	0	0	0	0	0	0	0	0	0	0	0	0	0	0	0	0	0	0	0	0	0	0	0	0	0	0	0
	MCC10127		31	0	0	0	0	0	0	0	0	0	0	0	0	0	0	0	0	0	0	0	0	0	0	0	0	0	0	0	0	0	0	0	0	0	0	0	0	0	0	0	0	0	0	0	0	0	0
on chromosome(subtype II-C)	MCC10117		1
	MCC10117		2
	MCC10117		3
	MCC10117		4
	MCC10117		5
	MCC10117		6
	MCC10117		7
	MCC10117		8
	MCC10117		9
	MCC10117		10
	MCC10117		11
	MCC10117		12
	MCC10117		13
	MCC10117		14
	MCC10117		15
	MCC10117		16
	MCC10117		17
	MCC10117		18
	MCC10117		19
	MCC10117		20
	MCC10117		21
	MCC10117		22
	MCC10117		23
	MCC10117		24
	MCC10117		25
	MCC10117		26
	MCC10117		27
	MCC10117		28
	MCC10117		29
	MCC10117		30
	MCC10117		31
	MCC10117		32
	MCC10117		33
	MCC10117		34
	MCC10117		35
	MCC10117		36
	MCC10117		37
	MCC10117		38
	MCC10117		39
	MCC10117		40
	MCC10117		41
						similarity
				0			100
				Smaller number indicates relatively new obtained protospacer, which is located near the cas2 gene
[truncated: 1,647 more columns]

## Sheet: S-tableS8
Supplemetary Tale S8. Gene families enriched in B. longum subsp. longum strain isolated from younger subject
		No. of gene	subject age (median (IQR))		p-value	FDR
assignment	representative gene	positive strain	positive	negative
alpha-arabinofuranosidase I	BL105A_1825	34	23.5 (2-46.3)	51 (18.5-76.5)	0	9.44577e-06
adenine-specific DNA methyltransferase	BL1206_0766	21	5 (2-33)	49.5 (20.5-73.3)	0	9.44577e-06
hypothetical protein	MCC10002_0837	15	3 (1.4-22)	48 (18.3-71.8)	0	9.44577e-06
hypothetical protein	MCC10003_2150	19	2 (1.4-7.5)	48 (22.8-72.5)	0	9.44577e-06
hypothetical protein	BL1206_0765	19	3 (1.9-20)	49.5 (21.3-72.8)	0	9.44577e-06
oligoribonuclease Orn	BL1206_0256	43	22 (2-56)	50 (25-77.3)	0.001	0.0900263
hypothetical protein	BL1206_0263	46	20.5 (2.3-57)	50 (25.5-78.5)	0.001	0.0900263
transposase	Blon_2454	66	33 (3-58.5)	51 (25-80)	0.001	0.0900263
Hypothetical protein	Blon_2081	57	31 (5-51)	57.5 (25-79)	0.001	0.0900263
hypothetical protein	BL1206_0723	39	22 (3-49)	50.5 (20.5-75.8)	0.001	0.0900263
putative transposase	Blon_2158	46	11 (2.3-55)	50 (25.5-76.5)	0.001	0.0900263
beta-xylosidase	A105_1715	33	25 (2-48)	50.5 (17.8-76.3)	0.001	0.0900263
ABC transporter, extracellular substrate binding protein	BL105A_1817	33	25 (2-48)	50.5 (17.8-76.3)	0.001	0.0900263
hypothetical protein	BL105A_1814	33	25 (2-48)	50.5 (17.8-76.3)	0.001	0.0900263
exo-alpha-L-arabinofuranosidase II	BL105A_1818	33	25 (2-48)	50.5 (17.8-76.3)	0.001	0.0900263
lipase	BL105A_1819	33	25 (2-48)	50.5 (17.8-76.3)	0.001	0.0900263
dimethyladenosine transferase	MCC10003_2151	25	3 (2-49)	48 (21.8-73.3)	0.001	0.0900263
hypothetical protein	MCC10006_0140	9	3 (2-10)	46 (16.3-71.3)	0.002	0.092493
hypothetical protein	MCC10003_0444	16	4 (1.5-44.5)	47 (17-73)	0.003	0.0963103
Hypothetical protein	BL105A_0371	9	3 (2-29)	47.5 (12-71.3)	0.003	0.0963103
Hypothetical protein	MCC10004_0413	8	2.5 (1-9.8)	44 (14-71)	0.003	0.0963103
Glycosyltransferase	Blon_0041	7	5 (1.5-8.5)	45.5 (12.5-71)	0.003	0.0963103
gp77 phage protein	BL1206_0255	49	22 (2-62)	49.5 (25.8-75)	0.004	0.100642
Protein tyrosine phosphatase	Blon_2112	76	33 (7.3-57.5)	61 (33-81)	0.004	0.100642
Putative topoisomerase	BL105A_1063	76	33 (4.8-59.3)	63 (37-78)	0.004	0.100642
hypothetical protein	MCC10003_1884	24	21 (1.8-42.8)	49 (17-73)	0.004	0.100642
hypothetical protein	MCC10004_0412	7	2 (0.9-7.5)	42.5 (12.5-71)	0.004	0.100642
Hypothetical protein	MCC10004_0417	7	2 (0.9-7.5)	42.5 (12.5-71)	0.004	0.100642
AAA domain	MCC10004_0420	7	2 (0.9-7.5)	42.5 (12.5-71)	0.004	0.100642
hypothetical protein	MCC10004_0418	7	2 (0.9-7.5)	42.5 (12.5-71)	0.004	0.100642
hypothetical protein	MCC10004_0419	7	2 (0.9-7.5)	42.5 (12.5-71)	0.004	0.100642
FHA domain	MCC10004_0421	7	2 (0.9-7.5)	42.5 (12.5-71)	0.004	0.100642
hypothetical protein	MCC10004_0422	7	2 (0.9-7.5)	42.5 (12.5-71)	0.004	0.100642
hypothetical protein	MCC10004_0406	7	2 (0.9-7.5)	42.5 (12.5-71)	0.004	0.100642
hypothetical protein	MCC10004_0407	7	2 (0.9-7.5)	42.5 (12.5-71)	0.004	0.100642
DNA segregation ATPase-like protein	MCC10004_0408	7	2 (0.9-7.5)	42.5 (12.5-71)	0.004	0.100642
hypothetical protein	MCC10004_0409	7	2 (0.9-7.5)	42.5 (12.5-71)	0.004	0.100642
hypothetical protein	MCC10004_0410	7	2 (0.9-7.5)	42.5 (12.5-71)	0.004	0.100642
hypothetical protein	MCC10004_0411	7	2 (0.9-7.5)	42.5 (12.5-71)	0.004	0.100642
Permease MFS superfamily	BL105A_0034	108	37 (8.8-65)	91 (81-98)	0.004	0.100642
hypothetical protein	BL1206_0252	39	22 (2-57)	49 (22-74.8)	0.005	0.105274
hypothetical protein	BL1206_1710	14	5 (2.1-41.3)	47 (13-72.5)	0.005	0.105274
hypothetical protein	MCC10002_1015	6	3 (1.2-8.5)	44 (12-71)	0.005	0.105274
hypothetical protein	MCC10004_0764	5	2 (1-3)	42.5 (11.8-71)	0.005	0.105274
Phage major head	BL1206_0276	44	27.5 (2-58.3)	49 (25-75)	0.006	0.110114
hypothetical protein	BL1206_0712	36	16.5 (2.8-55)	49 (22-73)	0.006	0.110114
hypothetical protein	MCC10004_0719	4	1.5 (1-2.3)	41 (12-71)	0.006	0.110114
hypothetical protein	MCC10004_0717	4	1.5 (1-2.3)	41 (12-71)	0.006	0.110114
hypothetical protein	MCC10003_0449	15	5 (1.3-48)	45.5 (14.8-72.8)	0.007	0.115097
hypothetical protein	BL1206_0718	38	23.5 (3-53.5)	50 (20.5-73.5)	0.008	0.120179
hypothetical protein	BL1206_0253	27	19 (2-56)	48 (14.8-74.8)	0.008	0.120179
putative glycosyltransferase	Blon_2104	17	5 (1.8-55)	45.5 (16.3-73.3)	0.008	0.120179
glycosyltransferase	MCC10003_0437	17	5 (1.8-55)	45.5 (16.3-73.3)	0.008	0.120179
flippase Wzx	MCC10003_0441	17	5 (1.8-55)	45.5 (16.3-73.3)	0.008	0.120179
polysaccharide pyruvyl transferase	MCC10003_0442	17	5 (1.8-55)	45.5 (16.3-73.3)	0.008	0.120179
hypothetical protein	MCC10003_1838	5	2 (2-10)	42.5 (12-71)	0.008	0.120179
hypothetical protein	MCC10003_1839	5	2 (2-10)	42.5 (12-71)	0.008	0.120179
Hypothetical protein with DUF1526 domain	Blon_2085	3	0.8 (0.5-1.4)	41 (11.3-70.3)	0.008	0.120179
LPXTG-motif cell wall anchor domain protein	BL105A_1040	83	33 (4.5-61.5)	60 (27.3-77.5)	0.009	0.125332
hypothetical protein	Blon_1792	18	11 (2-34.5)	48 (15.5-71)	0.009	0.125332
putative truncated transposase	BL105A_0418	52	29 (3-60.5)	50 (19-75)	0.01	0.130534
hypothetical protein	BL1206_0699	41	26 (3-55)	50 (18.8-74.3)	0.01	0.130534
ATP-binding protein	BL1206_0748	39	26 (3-52)	50 (19.8-73.8)	0.01	0.130534
hypothetical protein	BL1206_0755	39	26 (3-52)	50 (19.8-73.8)	0.01	0.130534
hypothetical protein	BL1206_0756	39	26 (3-52)	50 (19.8-73.8)	0.01	0.130534
hypothetical protein	BL1206_0749	39	26 (3-52)	50 (19.8-73.8)	0.01	0.130534
hypothetical protein	BL1206_0248	29	19 (2-57)	48 (16.3-74.3)	0.01	0.130534
hypothetical protein	MCC10003_0470	5	0.8 (0.3-2)	41 (11.8-71)	0.01	0.130534
putative transcriptional regulator	Blon_0292	6	4.5 (2.5-9.5)	44 (12-71)	0.01	0.130534
rhamnosyltransferase	MCC10003_0436	20	7.5 (1.9-56.8)	44 (17-73)	0.011	0.135769
Hypothetical protein	MCC10003_1232	29	33 (3-49)	48 (17.8-74.3)	0.011	0.135769
putative glucokinase	Blon_0644	20	11.5 (2.8-47.3)	48 (18-73)	0.011	0.135769
dihydrodipicolinate synthase	Blon_0651	20	11.5 (2.8-47.3)	48 (18-73)	0.011	0.135769
N-acetylmannosamine-6-phosphate 2-epimerase	Blon_0645	20	11.5 (2.8-47.3)	48 (18-73)	0.011	0.135769
putative transcriptional regulator	Blon_0642	20	11.5 (2.8-47.3)	48 (18-73)	0.011	0.135769
hypothetical protein	Blon_0643	20	11.5 (2.8-47.3)	48 (18-73)	0.011	0.135769
putative sialidase	Blon_0646	20	11.5 (2.8-47.3)	48 (18-73)	0.011	0.135769
putative ABC transporter substrate binding component	Blon_0647	20	11.5 (2.8-47.3)	48 (18-73)	0.011	0.135769
putative ABC transporter ATP-binding and permease components	Blon_0649	20	11.5 (2.8-47.3)	48 (18-73)	0.011	0.135769
hypothetical protein	BL1206_0032	43	29 (3-57)	49.5 (22.8-71.8)	0.012	0.141026
hypothetical protein	BL1206_1213	39	26 (3-55)	49.5 (19.8-73.8)	0.012	0.141026
hypothetical protein	BL1206_1214	39	26 (3-55)	49.5 (19.8-73.8)	0.012	0.141026
ABC transporter permease	BL105A_0375	34	20.5 (3-48.5)	49 (20-72.5)	0.012	0.141026
ABC transporter permease	BL105A_0376	34	20.5 (3-48.5)	49 (20-72.5)	0.012	0.141026
Peptidase_C39 like family	MCC10004_2030	20	13 (3.8-38.3)	48 (18-72)	0.012	0.141026
hypothetical protein	MCC10006_2065	6	6 (2.3-10.5)	44 (12-71)	0.012	0.141026
hypothetical protein	MCC10006_2066	6	6 (2.3-10.5)	44 (12-71)	0.012	0.141026
hypothetical protein	BL1206_0268	39	22 (2-59.5)	48.5 (22-73.8)	0.013	0.146289
Reverse transcriptase (RNA-dependent DNA polymerase)	BL1206_0293	26	18.5 (2-56.5)	48 (15.5-73.5)	0.013	0.146289
integrase, catalytic region	Blon_0449	105	37 (8-65)	81.5 (36-87.5)	0.013	0.146289
hypothetical protein	BL1206_0743	40	27.5 (3-55)	50 (19-74)	0.014	0.151549
hypothetical protein	BL1206_0740	40	27.5 (3-55)	50 (19-74)	0.014	0.151549
hypothetical protein	BL1206_0744	40	27.5 (3-55)	50 (19-74)	0.014	0.151549
hypothetical protein	BL1206_0745	40	27.5 (3-55)	50 (19-74)	0.014	0.151549
hypothetical protein	BL1206_0747	40	27.5 (3-55)	50 (19-74)	0.014	0.151549
Hypothetical protein with DUF1526 domain	BL105A_0917	67	33 (5-61.5)	50.5 (25.3-77.8)	0.014	0.151549
hypothetical protein	BL1206_0715	41	26 (3-55)	49 (18.8-74.3)	0.014	0.151549
hypothetical protein	BL1206_0704	41	26 (3-55)	49 (18.8-74.3)	0.014	0.151549
hypothetical protein	BL1206_0706	41	26 (3-55)	49 (18.8-74.3)	0.014	0.151549
hypothetical protein	BL1206_0707	41	26 (3-55)	49 (18.8-74.3)	0.014	0.151549
hypothetical protein	BL1206_0708	41	26 (3-55)	49 (18.8-74.3)	0.014	0.151549
hypothetical protein	BL1206_0709	41	26 (3-55)	49 (18.8-74.3)	0.014	0.151549
hypothetical protein	BL1206_0767	37	26 (3-49)	50 (18.8-73.3)	0.014	0.151549
hypothetical protein	BL1206_0768	37	26 (3-49)	50 (18.8-73.3)	0.014	0.151549
putative cell surface protein	BL1206_0758	34	26 (4.3-53.5)	49 (15.5-75.5)	0.014	0.151549
hypothetical protein	BL1206_0695	42	27.5 (3-55)	50 (18.5-74.5)	0.015	0.156799
hypothetical protein	BL1206_1212	42	27.5 (3-55)	50 (18.5-74.5)	0.015	0.156799
TrwC relaxase	BL1206_0739	42	27.5 (3-55)	50 (18.5-74.5)	0.015	0.156799
Bacteriophage CI repressor helix-turn-helix domain	BL1206_0691	42	27.5 (3-55)	50 (18.5-74.5)	0.015	0.156799
hypothetical protein	BL1206_0696	42	27.5 (3-55)	50 (18.5-74.5)	0.015	0.156799
hypothetical protein	BL1206_0725	42	27.5 (3-55)	50 (18.5-74.5)	0.015	0.156799
hypothetical protein	BL1206_0727	42	27.5 (3-55)	50 (18.5-74.5)	0.015	0.156799
hypothetical protein	BL1206_0692	42	27.5 (3-55)	50 (18.5-74.5)	0.015	0.156799
hypothetical protein	BL1206_0693	42	27.5 (3-55)	50 (18.5-74.5)	0.015	0.156799
hypothetical protein	BL1206_0694	42	27.5 (3-55)	50 (18.5-74.5)	0.015	0.156799
hypothetical protein	BL1206_0697	42	27.5 (3-55)	50 (18.5-74.5)	0.015	0.156799
hypothetical protein	BL1206_0698	42	27.5 (3-55)	50 (18.5-74.5)	0.015	0.156799
hypothetical protein	BL1206_0700	42	27.5 (3-55)	50 (18.5-74.5)	0.015	0.156799
hypothetical protein	BL1206_0702	42	27.5 (3-55)	50 (18.5-74.5)	0.015	0.156799
hypothetical protein	BL1206_0703	42	27.5 (3-55)	50 (18.5-74.5)	0.015	0.156799
hypothetical protein	BL1206_0720	42	27.5 (3-55)	50 (18.5-74.5)	0.015	0.156799
Glutamine amidotransferases class-II	BL1206_0721	42	27.5 (3-55)	50 (18.5-74.5)	0.015	0.156799
Domain of unknown function (DUF3846)	BL1206_0726	42	27.5 (3-55)	50 (18.5-74.5)	0.015	0.156799
hypothetical protein	BL1206_0729	42	27.5 (3-55)	50 (18.5-74.5)	0.015	0.156799
RelB antitoxin	BL1206_0730	42	27.5 (3-55)	50 (18.5-74.5)	0.015	0.156799
hypothetical protein	BL1206_0731	42	27.5 (3-55)	50 (18.5-74.5)	0.015	0.156799
hypothetical protein	BL1206_0733	42	27.5 (3-55)	50 (18.5-74.5)	0.015	0.156799
phage integrase family protein	BL1206_1211	65	33 (5-57)	57 (25-77.3)	0.015	0.156799
Major Facilitator Superfamily transporter	MCC10004_1920	9	5 (2-33)	45.5 (11.8-71.3)	0.015	0.156799
family 1 extracellular solute-binding protein of ABC transporter system	BL1206_0408	104	37 (8.8-64.3)	81 (37-91)	0.015	0.156799
hypothetical protein	MCC10002_1021	5	4 (0.9-10)	42.5 (11.8-71)	0.015	0.156799
hypothetical protein	MCC10007_1758	4	2 (1.9-4.3)	41 (12-71)	0.015	0.156799
hypothetical protein	MCC10007_1759	4	2 (1.9-4.3)	41 (12-71)	0.015	0.156799
chaperone activity ATPase	BL105A_0916	66	33 (5-61.8)	50 (25.5-77.5)	0.017	0.167251
hypothetical protein	BL1206_0769	34	23.5 (3-49)	50 (18.5-72.5)	0.017	0.167251
Acetyltransferase (GNAT) family	MCC10002_1143	37	26 (3-55)	49 (17.8-74.3)	0.017	0.167251
transposase	BL105A_0421	85	35 (5-61)	63 (23.3-80.3)	0.017	0.167251
hypothetical protein	MCC10003_0440	16	7.5 (1.5-56.8)	44 (14-73)	0.017	0.167251
TrwC relaxase	MCC10004_2036	21	14 (4-48)	47.5 (16.5-72.3)	0.017	0.167251
hypothetical protein	MCC10004_2028	21	14 (4-48)	47.5 (16.5-72.3)	0.017	0.167251
hypothetical protein	MCC10004_2031	21	14 (4-48)	47.5 (16.5-72.3)	0.017	0.167251
hypothetical protein	MCC10004_2032	21	14 (4-48)	47.5 (16.5-72.3)	0.017	0.167251
PTS system glucose-specific transporter subunit IIABC	MCC10004_2034	21	14 (4-48)	47.5 (16.5-72.3)	0.017	0.167251
hypothetical protein	BL105A_0367	18	30.5 (4.3-36.5)	49 (11.5-72.5)	0.017	0.167251
hypothetical protein	MCC10017_1869	3	0.2 (0.1-7.1)	41 (10.3-70.3)	0.017	0.167251
hypothetical protein	MCC10004_0414	9	3 (1-12)	42.5 (13.5-71)	0.018	0.172441
Hypothetical protein	MCC10004_0415	9	3 (1-12)	42.5 (13.5-71)	0.018	0.172441
Xre transcriptional regulator	MCC10003_1624	8	4 (0.7-15.8)	44 (12-71)	0.018	0.172441
hypothetical protein	BL1206_0250	31	22 (2-57)	48 (14.8-74.8)	0.019	0.1776
hypothetical protein	BL1206_0254	31	22 (2-57)	48 (14.8-74.8)	0.019	0.1776
hypothetical protein	BL1206_0262	31	22 (2-57)	48 (14.8-74.8)	0.019	0.1776
hypothetical protein	BL1206_0264	31	22 (2-57)	48 (14.8-74.8)	0.019	0.1776
hypothetical protein	BL1206_0265	31	22 (2-57)	48 (14.8-74.8)	0.019	0.1776
hypothetical protein	MCC10004_0725	16	7.5 (2-45)	47 (17-71)	0.019	0.1776
hypothetical protein	BL1206_0713	43	26 (3-56)	49 (18.3-74.5)	0.02	0.182725
hypothetical protein	BL1206_0876	58	31.5 (5-60.8)	50 (23.5-76)	0.021	0.187814
hypothetical protein	BL1206_0737	43	29 (3-56)	49 (18.3-74.8)	0.021	0.187814
hypothetical protein	MCC10002_1176	24	21.5 (2.8-49)	48 (14-73)	0.021	0.187814
replicase	MCC10004_2029	25	17 (4-49)	47.5 (16.5-73.3)	0.021	0.187814
hypothetical protein	MCC10004_0983	4	1.9 (0.7-10.5)	41 (11-71)	0.022	0.192862
Chromosome partitioning protein parA	BL1206_1712	25	32 (3-48)	48.5 (16.3-72.3)	0.023	0.197867
Rep protein	MCC10014_1889	15	12 (1.6-33)	47.5 (12.5-71)	0.023	0.197867
Hypothetical restriction endonuclease	MCC10014_1890	15	12 (1.6-33)	47.5 (12.5-71)	0.023	0.197867
adenine-specific DNA methyltransferase	MCC10014_1891	15	12 (1.6-33)	47.5 (12.5-71)	0.023	0.197867
Phage tail protein	EK3BL_01870	7	5 (2.5-10.5)	42.5 (12.5-71)	0.023	0.197867
hypothetical protein	EK3BL_01875	7	5 (2.5-10.5)	42.5 (12.5-71)	0.023	0.197867
hypothetical protein	EK3BL_01880	7	5 (2.5-10.5)	42.5 (12.5-71)	0.023	0.197867
hypothetical protein	EK3BL_01885	7	5 (2.5-10.5)	42.5 (12.5-71)	0.023	0.197867
hypothetical protein	MCC10008_1954	7	5 (2.5-10.5)	42.5 (12.5-71)	0.023	0.197867

## Sheet: S-tableS9
Supplemetary Tale S9. Gene families enriched in B. longum subsp. longum strain isolated from older subject
		No. of gene	subject age (median (IQR))		p-value	FDR
assignment	representative gene	positive strain	positive	negative
hypothetical protein	BL105A_0432	17	77 (60-84)	34 (5-62.3)	0	9.44577e-06
low molecular weight phosphotyrosine protein phosphatase	BL105A_0431	52	62 (25.8-79.3)	31 (4-50)	0	9.44577e-06
transposase, IS204/IS1001/IS1096/IS1165 family protein	MCC10017_0459	36	65.5 (28-80)	33 (5-59)	0.002	0.092493
transcriptional regulator	BL105A_0433	19	76 (44-83.5)	35.5 (8.3-62.8)	0.003	0.0963103
hypothetical protein	BL105A_0434	19	76 (44-83.5)	35.5 (8.3-62.8)	0.003	0.0963103
hypothetical protein	MCC10040_0072	5	91 (81-98)	37 (8.8-65)	0.004	0.100642
hypothetical protein	Blon_1510	5	88 (84-91)	37 (8.8-65)	0.004	0.100642
hypothetical protein	MCC10081_0603	3	91 (89.5-94.5)	37 (9.3-65)	0.005	0.105274
hypothetical protein	MCC10081_0605	3	91 (89.5-94.5)	37 (9.3-65)	0.005	0.105274
hypothetical protein	MCC10078_0057	3	91 (88-94.5)	37 (9.3-65)	0.005	0.105274
hypothetical protein	MCC10022_1176	19	74 (47.5-79.5)	34 (5.8-62.8)	0.005	0.105274
hypothetical protein	BL1206_0442	32	70 (22.3-81.3)	35 (8-59)	0.005	0.105274
glycosyltransferase	MCC10009_1892	31	55 (31-79.5)	34.5 (4-62.8)	0.005	0.105274
glycosyltransferase	MCC10009_1893	31	55 (31-79.5)	34.5 (4-62.8)	0.005	0.105274
putative transcriptional regulator	MCC10085_0384	3	91 (87-94.5)	37 (9.3-65)	0.006	0.110114
hypothetical protein	MCC10004_1531	49	50 (19-80)	33 (4-59.3)	0.006	0.110114
hypothetical protein	MCC10064_0474	3	91 (85.5-94.5)	37 (9.3-65)	0.008	0.120179
endo-1,4-beta-xylanase	BL105A_1858	58	49.5 (18.8-79.8)	33 (4.5-57)	0.008	0.120179
hypothetical protein	Blon_1238	3	86 (83.5-89)	37 (9.3-65)	0.009	0.125332
Hsp20-family heat shock chaperone	BLLJ_0070	101	48 (12-72)	11 (3-27.8)	0.009	0.125332
hypothetical protein	MCC10017_0877	16	67.5 (46-77.3)	33 (5-64)	0.009	0.125332
endo-1,4-beta-xylanase	BL105A_1860	60	49.5 (17.8-80)	33 (5-57)	0.009	0.125332
hypothetical protein	BLLJ_0801	16	72.5 (44.3-78.8)	36 (5-63)	0.01	0.130534
Phosphopantetheinyl transferase	MCC10079_1988	3	91 (83.5-94.5)	37 (9.3-65)	0.011	0.135769
hypothetical protein	MCC10009_0960	12	78 (33-88.8)	37 (8-64)	0.011	0.135769
hypothetical protein	MCC10009_0958	12	78 (33-88.8)	37 (8-64)	0.011	0.135769
tail fiber protein	MCC10009_0957	12	78 (33-88.8)	37 (8-64)	0.011	0.135769
gp4 phage minor structural protein	MCC10009_0956	12	78 (33-88.8)	37 (8-64)	0.011	0.135769
putative two-component sensor kinase	MCC10019_0901	41	51 (26-80)	33 (5-62.3)	0.011	0.135769
putative ABC transporter ATP-binding protein	MCC10019_0891	41	51 (26-80)	33 (5-62.3)	0.011	0.135769
hypothetical protein	Blon_1419	41	51 (26-80)	33 (5-62.3)	0.011	0.135769
putative ABC transporter permease	MCC10019_0902	41	51 (26-80)	33 (5-62.3)	0.011	0.135769
Hypothetical membrane spanning protein	Blon_1420	41	51 (26-80)	33 (5-62.3)	0.011	0.135769
hypothetical protein	MCC10019_0890	41	51 (26-80)	33 (5-62.3)	0.011	0.135769
hypothetical protein	MCC10019_0888	41	51 (26-80)	33 (5-62.3)	0.011	0.135769
hypothetical protein	MCC10019_0889	41	51 (26-80)	33 (5-62.3)	0.011	0.135769
Hypothetical protein with ErfK/YbiS/YcfS/YnhG domain	BL105A_0817	110	41 (11.3-70.3)	1.8 (1-1.9)	0.012	0.141026
hypothetical protein	MCC10027_1080	12	76.5 (47.8-81)	36 (8-64)	0.012	0.141026
Hypothetical membrane spanning protein	Blon_1418	40	51 (25.8-80)	33 (5-62)	0.012	0.141026
phage tail protein	MCC10038_1974	4	89.5 (76.3-92.8)	37 (9-65)	0.013	0.146289
transposase	MCC10050_1829	8	72.5 (64.5-79.8)	37 (8-64)	0.014	0.151549
ATP-binding protein of ABC transporter system	Blon_1476	40	50.5 (25.8-80)	33 (5-63)	0.016	0.162035
hypothetical protein	Blon_1400	63	51 (18-75.5)	31.5 (4.3-59.3)	0.017	0.167251
phage protein	Blon_1509	7	84 (42.5-89.5)	37 (8.3-65)	0.018	0.172441
hypothetical protein	MCC10035_0815	8	74.5 (56.5-83.5)	37 (8-65)	0.018	0.172441
hypothetical protein	MCC10002_0996	80	48 (17.8-72.3)	22 (3-57)	0.018	0.172441
hypothetical protein	MCC10017_0876	17	63 (40-77)	34 (5-64.3)	0.02	0.182725
LicD-family phosphotransferase	MCC10012_1894	25	55 (26-78)	36.5 (4-63.3)	0.02	0.182725
hypothetical protein	BL1206_1047	64	50 (16.3-76.3)	33 (4-57)	0.02	0.182725
hypothetical protein	BLLJ_0069	102	47.5 (11.3-71.8)	12 (4-29.5)	0.021	0.187814
Toxic anion resistance protein (TelA)	BLLJ_0068	102	47.5 (11.3-71.8)	12 (4-29.5)	0.021	0.187814
von Willebrand factor type A domain	BLLJ_0067	102	47.5 (11.3-71.8)	12 (4-29.5)	0.021	0.187814
Transporter, drug/metabolite exporter family	Blon_1408	43	50 (25.5-79)	33 (5-62.8)	0.021	0.187814
Transcriptional regulator, TetR family	BL105A_1465	110	41 (11.3-70.3)	2 (1.5-2.5)	0.022	0.192862
hypothetical protein	MCC10081_1939	4	89.5 (73.8-92.8)	37 (9-65)	0.023	0.197867

[truncated: 2 more sheets: S-tableS10, S-tableS11]
